# Supplementary material for: The transcriptional landscape of endogenous retroelements delineates esophageal adenocarcinoma subtypes
Source: NAR Cancer. 2023 Jul 26;5(3):zcad040. doi: 10.1093/narcan/zcad040 (PMC10370457; doi:10.1093/narcan/zcad040)
Supplement: zcad040_Supplemental_Files [file zcad040_supplemental_files.zip]

Archive with 4 entries (4 files):
- Supplementary figures_r1_clean.pdf
- Table S1.xlsx
- Table S2.xlsx
- Table S3.xlsx
