# Supplementary material for: The transcriptional landscape of endogenous retroelements delineates esophageal adenocarcinoma subtypes
Source: NAR Cancer. 2023 Jul 26;5(3):zcad040. doi: 10.1093/narcan/zcad040 (PMC10370457; doi:10.1093/narcan/zcad040)
Supplement: zcad040_Supplemental_Files [file zcad040_supplemental_files.zip › Table S1.xlsx]

## Sheet: Sheet1
Table S1. Properties of 4,844 assembled transcripts recurrently present in ESCA and STAD.
transcript_ID	chr	start	end	strand	likely_strand	nearest_ref_gene	nearest_ref_ensembl_transcriptID	nearest_ref_ensembl_geneID	gene_type	repeat_ID	prior_annotation
trans25320d1b0e060286	chr1	136169	137619	*							unannotated
transc7a7a1707763f242	chr1	157576	158327	*		RNU6-1100P	ENST00000410691.1	ENSG00000222623.1	snRNA	SINE/Alu|AluJb|1|157487|157618;LINE/L1|L1ME4c|1|157623|157742;SINE/Alu|AluSg4|1|158219|158370	partial
trans38c1309884fb1ca7	chr1	159445	164673	*		RP11-34P13.9	ENST00000496488.1	ENSG00000241860.6	processed_transcript	SINE/Alu|AluSx1|1|159356|159579;SINE/Alu|AluSx|1|164359|164695	partial
trans0c673ba35d22e7e4	chr1	271443	278495	*		AP006222.2	ENST00000424587.6			SINE/Alu|AluY|1|271409|271664;SINE/Alu|AluSx|1|278387|278687	unannotated
transa749bdf9d298079c	chr1	274603	275614	*		AP006222.2	ENST00000424587.6			LTR/ERVL-MaLR|MLT1I|1|274386|274669	unannotated
trans6ca7a003874804a0	chr1	490930	496640	*		RP4-669L17.10	ENST00000440038.6	ENSG00000237094.11;ENSG00000250575.1	lincRNA;unprocessed_pseudogene	SINE/Alu|AluJr|1|496629|496928	partial
transd35598bf72a337c7	chr1	508179	508730	*						SINE/Alu|AluSq2|1|507993|508296;LTR/ERV1|LTR37A|1|508511|508605	unannotated
trans3a9a1ad11784b9cf	chr1	1098251	1098727	*		C1orf159	ENST00000379339.5			SINE/Alu|AluSx3|1|1098077|1098368;LINE/L1|L1ME1|1|1098369|1098617;SINE/Alu|AluSq|1|1098620|1098904	unannotated
trans64c85339fc573c42	chr1	1649404	1657498	-	-	CDK11B	ENST00000629312.2	ENSG00000248333.8	protein_coding		partial
trans9c42935c4ab0ee07	chr1	1838121	1838458	*		GNB1	ENST00000378609.8			SINE/Alu|AluSx1|1|1837923|1838218;LINE/L1|L1MD|1|1838222|1838238;LINE/L1|L1MC4|1|1838264|1838425;SINE/Alu|AluY|1|1838439|1838743	unannotated
trans7d1ceb2b4d049318	chr1	1871562	1873725	*		GNB1	ENST00000378609.8			LINE/L2|L2b|1|1871628|1871996;SINE/Alu|AluJo|1|1871998|1872277;LINE/L2|L2b|1|1872278|1872882;SINE/Alu|AluYa8|1|1873048|1873199;LTR/ERVL-MaLR|MLT1H|1|1873204|1873587;SINE/Alu|AluSx|1|1873631|1873824	unannotated
transb7bd5ca32c359fee	chr1	2050432	2186943	+	+	PRKCZ	ENST00000400921.6	ENSG00000067606.15	protein_coding		partial
transb8acb29d9996dcb3	chr1	2050535	2187280	+	+	PRKCZ	ENST00000400921.6	ENSG00000067606.15	protein_coding		partial
trans5cfc07f5132ca767	chr1	2228202	2229050	*		SKI	ENST00000378536.4	ENSG00000157933.9	protein_coding		partial
transa722594c4a300a0b	chr1	6221973	6236093	-	-	ICMT	ENST00000343813.9	ENSG00000116237.15	protein_coding	SINE/Alu|AluSx|1|6222139|6222443;SINE/Alu|AluSx3|1|6223102|6223406;SINE/MIR|MIRb|1|6223642|6223755	partial
transaf8d8ae9d1056b98	chr1	6221973	6235739	-	-	ICMT	ENST00000343813.9	ENSG00000116237.15	protein_coding	SINE/Alu|AluSx|1|6222139|6222443;SINE/Alu|AluSx3|1|6223102|6223406;SINE/MIR|MIRb|1|6223642|6223755	partial
trans515b8fb0d0fe6249	chr1	6448971	6463468	-	-	ESPN	ENST00000377828.5	ENSG00000215788.9	protein_coding	LINE/L2|L2a|1|6463328|6463442;SINE/Alu|AluSc8|1|6463445|6463751	partial
trans24470f626480ea60	chr1	7877667	7940876	-	-	TNFRSF9	ENST00000615230.4	ENSG00000049249.8	protein_coding	SINE/Alu|AluSg|1|7877595|7877886;SINE/Alu|AluJr|1|7878601|7878730;SINE/Alu|AluJr|1|7882055|7882350;SINE/Alu|AluJb|1|7920376|7920661	partial
trans47cae836577f205c	chr1	8410001	8411334	*		RERE	ENST00000337907.7			LINE/CR1|L3|1|8410404|8410614;SINE/Alu|FLAM_A|1|8411319|8411417	unannotated
transc38a9134911c75aa	chr1	8600859	8607892	*		RERE	ENST00000337907.7			SINE/Alu|AluY|1|8600753|8601016;SINE/Alu|AluJo|1|8607537|8607724;SINE/Alu|AluSx1|1|8607727|8608025	unannotated
transa2e038a6d25833f5	chr1	9101492	9104952	*		GPR157	ENST00000377411.4	ENSG00000180758.11	protein_coding	SINE/Alu|AluSx|1|9102132|9102431;SINE/Alu|AluSx1|1|9104719|9105017	partial
transe65f6558ab44dc12	chr1	9771585	9771978	*		CLSTN1	ENST00000377298.8			SINE/Alu|AluSg|1|9771337|9771625	unannotated
trans3661f44539f20051	chr1	9812742	9817329	*		CLSTN1	ENST00000377298.8			SINE/Alu|AluSp|1|9812565|9812869;SINE/Alu|FLAM_C|1|9817085|9817205	unannotated
trans2606e49e4e270b6e	chr1	10144748	10145339	*		UBE4B	ENST00000343090.10	ENSG00000130939.18	protein_coding	SINE/Alu|AluSx3|1|10144454|10144755;SINE/Alu|AluY|1|10145316|10145618	partial
transa6bd501b216e51c6	chr1	10462874	10469432	-	-	DFFA	ENST00000377038.7	ENSG00000160049.11	protein_coding		partial
trans25dca2c5043a8778	chr1	14334184	14338483	*						SINE/Alu|AluSx|1|14334095|14334389;SINE/Alu|AluSx3|1|14338192|14338504	unannotated
trans8f408dc1cac5cd1c	chr1	15164098	15164790	*		C1orf195	ENST00000424792.5	ENSG00000204464.7	lincRNA	SINE/Alu|AluSx|1|15163849|15164129;LINE/L1|L1MD3|1|15164130|15164625	partial
trans8079ebcbee0ba129	chr1	15165209	15167329	*		TMEM51	ENST00000376008.2			SINE/Alu|FRAM|1|15165170|15165321;LINE/L1|L1M5|1|15165329|15165834;SINE/Alu|AluSx3|1|15165861|15165944;SINE/Alu|AluY|1|15167046|15167354	unannotated
trans4c3101af61dc7ad7	chr1	15167360	15170346	*		C1orf195	ENST00000625027.2	ENSG00000204464.7	lincRNA	LINE/L1|L1ME1|1|15167356|15167614;LINE/L1|L1ME4b|1|15167916|15168088;LINE/CR1|X7B_LINE|1|15168750|15168873;LTR/ERVL-MaLR|MLT1J1|1|15168978|15169133;LINE/L1|L1ME4a|1|15169645|15169981	partial
transc6cd967a88a308cb	chr1	15172353	15173233	*		TMEM51	ENST00000376008.2			SINE/Alu|AluJb|1|15172097|15172408;SINE/MIR|MIRb|1|15172533|15172639;SINE/Alu|AluSx|1|15173215|15173520	unannotated
transf7a7bdd533b2d775	chr1	15667080	15711864	*		PLEKHM2	ENST00000375799.7	ENSG00000197312.11	protein_coding	SINE/Alu|AluSx4|1|15666929|15667218;SINE/Alu|AluSx|1|15711341|15711639;LINE/L1|L1ME3G|1|15711642|15711836;SINE/Alu|AluSp|1|15711837|15712138	partial
transefb2d3d320ca97a9	chr1	16246827	16315438	-	-	FBXO42	ENST00000375592.7	ENSG00000037637.10	protein_coding		partial
trans6e353ccd12790043	chr1	16592024	16595017	-	-	NBPF1	ENST00000430580.6	ENSG00000219481.10	protein_coding		partial
trans01ea18fc38d7fbee	chr1	18905699	18956572	-	-	RP13-279N23.2	ENST00000494072.3	ENSG00000169991.10	protein_coding		partial
trans02323ae78befec02	chr1	19259281	19261297	*		MRTO4	ENST00000330263.4	ENSG00000053372.4	protein_coding	SINE/Alu|AluJb|1|19259363|19259555;SINE/Alu|AluJo|1|19261228|19261322	partial
trans457063701ba25595	chr1	20822709	20826297	*		EIF4G3	ENST00000602326.5			SINE/Alu|AluJb|1|20822582|20822723;LINE/L1|L1MEd|1|20822724|20823319;SINE/Alu|AluJo|1|20823378|20823674;SINE/Alu|AluSx1|1|20826164|20826461	unannotated
transb29f495e3a7a79f3	chr1	20868108	20869306	*		EIF4G3	ENST00000602326.5			LTR/ERVL-MaLR|MLT1A|1|20868228|20868576	unannotated
transfd198f0d5c4aa268	chr1	21150938	21151228	*		EIF4G3	ENST00000602326.5			SINE/Alu|AluSx|1|21150695|21150995;LINE/L1|L1ME4a|1|21151000|21151230	unannotated
trans674756cf71522421	chr1	21152364	21152975	*		EIF4G3	ENST00000602326.5			SINE/Alu|AluJr|1|21152842|21153013	unannotated
transb455f1f51c0cab66	chr1	21157590	21158169	*		EIF4G3	ENST00000602326.5			SINE/Alu|AluJb|1|21157364|21157635	unannotated
trans6495996fc885b4d9	chr1	22687702	22689195	*						SINE/Alu|AluSx3|1|22687622|22687921;SINE/Alu|AluY|1|22688922|22689210	unannotated
trans4dd39430264138b1	chr1	23190241	23199256	*		HTR1D	ENST00000374619.1			SINE/Alu|AluJb|1|23190213|23190489;SINE/Alu|AluJr|1|23199127|23199407	unannotated
trans6bcdb9258cbdd087	chr1	24031747	24032528	*						Retroposon/SVA|SVA_F|1|24031426|24032488;SINE/Alu|FAM|1|24032492|24032589	unannotated
trans05e31d1e3068e614	chr1	24031981	24032897	*						Retroposon/SVA|SVA_F|1|24031426|24032488;SINE/Alu|FAM|1|24032492|24032589;SINE/Alu|AluSz|1|24032614|24032863	unannotated
trans22d588b3f971d423	chr1	24032091	24032474	*						Retroposon/SVA|SVA_F|1|24031426|24032488	unannotated
trans9c217bcbaa05bb4a	chr1	24032208	24037119	*						Retroposon/SVA|SVA_F|1|24031426|24032488;SINE/Alu|FAM|1|24032492|24032589;SINE/Alu|AluSz|1|24037042|24037340	unannotated
transd0e17f7b711dbfd4	chr1	24175952	24176829	*		IFNLR1	ENST00000327535.5			LTR/ERVL-MaLR|MLT1B-int|1|24175953|24176029;LINE/L1|L1ME2|1|24176030|24176499;SINE/Alu|FLAM_C|1|24176786|24176906	unannotated
transf1bf59d532544a14	chr1	25800263	25822797	+	+	SEPN1	ENST00000361547.6	ENSG00000117640.17;ENSG00000162430.16;ENSG00000255054.3	protein_coding	SINE/Alu|AluSx|1|25817214|25817514;SINE/Alu|AluY|1|25822524|25822825	partial
trans236ddbc3fb3128f0	chr1	26714672	26715948	*		ARID1A	ENST00000324856.11			SINE/Alu|AluSx4|1|26714411|26714709;SINE/Alu|AluJb|1|26715727|26715868;SINE/Alu|AluSg|1|26715925|26716230	unannotated
trans2eb957de77394d28	chr1	26735549	26736065	*		ARID1A	ENST00000324856.11			SINE/Alu|AluSx1|1|26735297|26735591;LINE/L2|L2b|1|26735801|26735950;SINE/Alu|AluSc8|1|26736043|26736342	unannotated
trans78280a48835a1378	chr1	27456345	27462037	*		RP4-752I6.1	ENST00000492975.1			LINE/L1|L1M5|1|27456623|27456728;SINE/Alu|AluSz6|1|27456732|27457042;SINE/Alu|AluSg|1|27461972|27462275	unannotated
trans2c1e6b1b3ba48661	chr1	28147168	28151226	*		PTAFR	ENST00000539896.1	ENSG00000169403.11	protein_coding	LTR/ERVL-MaLR|MLT1O|1|28147296|28147677;SINE/Alu|AluSx3|1|28148478|28148751;SINE/Alu|AluSp|1|28151182|28151477	partial
trans31d6d74482adabbf	chr1	28411285	28413969	*		PHACTR4	ENST00000373839.7			SINE/Alu|AluSx|1|28411043|28411333;LINE/L1|L1PB2|1|28411673|28411810;LINE/L1|HAL1|1|28413326|28414067	unannotated
trans4b2470ca3f1bea38	chr1	28425998	28445624	*		PHACTR4	ENST00000373836.4			SINE/Alu|AluSx1|1|28425939|28426240;SINE/Alu|AluSx1|1|28427244|28427547;SINE/Alu|AluY|1|28430027|28430323;SINE/Alu|FLAM_C|1|28445261|28445388	unannotated
trans3a9f315d5ff6c76c	chr1	28440191	28448459	*		PHACTR4	ENST00000373839.7			SINE/Alu|AluY|1|28440020|28440324;SINE/Alu|FRAM|1|28448235|28448401	unannotated
trans3d98a58f6511fa97	chr1	28640111	28640819	*		TAF12	ENST00000263974.4			SINE/Alu|AluSx|1|28639840|28640140;SINE/MIR|MIRb|1|28640439|28640588;SINE/Alu|AluJr4|1|28640798|28641087	unannotated
trans846ef7cd840d7674	chr1	28743965	28744724	*		YTHDF2	ENST00000542507.5			SINE/Alu|AluSz|1|28744677|28744964	partial
trans533b7960e2634b66	chr1	28744937	28745486	*		YTHDF2	ENST00000542507.5			SINE/Alu|AluSz|1|28744677|28744964;SINE/Alu|AluYc|1|28745453|28745740	unannotated
trans79115f8f6c10ac3e	chr1	28748152	28749192	*		YTHDF2	ENST00000542507.5			LINE/L1|L1M5|1|28748735|28748951;SINE/Alu|AluYf1|1|28749181|28749480	unannotated
transabdd7bd1f98d7b71	chr1	28749449	28749983	*		YTHDF2	ENST00000542507.5			SINE/Alu|AluYf1|1|28749181|28749480	unannotated
transd98c79f2a7f6fae2	chr1	28750266	28750922	*		YTHDF2	ENST00000542507.5			SINE/Alu|AluSq2|1|28749987|28750288;SINE/Alu|AluSz6|1|28750811|28751109	unannotated
trans086fcbc9018c14ea	chr1	28751146	28752313	*		YTHDF2	ENST00000542507.5			SINE/Alu|AluSc8|1|28751111|28751265;SINE/MIR|MIRb|1|28751936|28752087;SINE/Alu|AluSx4|1|28752296|28752593	unannotated
trans6f114de157b57b3a	chr1	28753379	28753726	*		YTHDF2	ENST00000542507.5			SINE/Alu|AluJb|1|28753239|28753551;SINE/Alu|AluSq10|1|28753702|28754006	unannotated
trans70d5f31f4b647e6b	chr1	28754986	28756760	*		YTHDF2	ENST00000542507.5			SINE/MIR|MIR|1|28755350|28755583	unannotated
transf720c4363c205b17	chr1	29041221	29054833	*		EPB41	ENST00000343067.8	ENSG00000277958.1	misc_RNA	SINE/Alu|AluSz|1|29041198|29041499;SINE/Alu|AluSx4|1|29054568|29054854	partial
transa6ae2d6c612a3140	chr1	29059189	29059528	*		EPB41	ENST00000343067.8			SINE/Alu|AluSz|1|29058993|29059260;SINE/Alu|AluJo|1|29059495|29059785	unannotated
trans4b94900be67033ad	chr1	29059675	29061265	*		EPB41	ENST00000343067.8			SINE/Alu|AluJo|1|29059495|29059785;SINE/MIR|MIRb|1|29061018|29061156;SINE/Alu|AluY|1|29061265|29061568	partial
transa17c5df40d872d82	chr1	29066357	29066790	*		EPB41	ENST00000343067.8			SINE/Alu|AluSg|1|29066139|29066438;SINE/Alu|AluSq2|1|29066673|29066973	unannotated
transdb42ba5c37afee19	chr1	30931506	30975400	-	-	PUM1	ENST00000373747.7	ENSG00000134644.15	protein_coding	SINE/Alu|AluJb|1|30975348|30975654	partial
trans6c08d4f6342187b0	chr1	30948030	30975733	*		PUM1	ENST00000373747.7			SINE/Alu|AluJb|1|30947873|30948147;SINE/Alu|AluJb|1|30975348|30975654	unannotated
trans1f873ea9caacc86a	chr1	30961378	31015867	*		PUM1	ENST00000373747.7			SINE/Alu|AluJr|1|30961229|30961534;SINE/Alu|AluSx|1|30962402|30962711;SINE/Alu|AluY|1|31015338|31015640;SINE/Alu|AluSp|1|31015664|31015972	unannotated
trans84561d455976bcb5	chr1	30962950	30966004	*		PUM1	ENST00000373747.7	ENSG00000134644.15	protein_coding	LINE/L1|L1M4|1|30964113|30964389	partial
transaab1394c1e1cde29	chr1	31015939	31018035	*		PUM1	ENST00000373747.7			SINE/Alu|AluSp|1|31015664|31015972;LINE/RTE-BovB|MamRTE1|1|31016952|31017110	unannotated
transaea2203fb6490854	chr1	31043443	31044151	*		PUM1	ENST00000373747.7			SINE/Alu|AluSq2|1|31043213|31043497;LINE/L1|L1MB8|1|31043816|31044119;SINE/Alu|AluYe5|1|31044120|31044420	unannotated
transcbd0b5f468463b9f	chr1	31051560	31052054	*		PUM1	ENST00000373747.7			SINE/Alu|AluSp|1|31051304|31051602;SINE/Alu|AluY|1|31052016|31052311	unannotated
trans4ef861ad64788998	chr1	31054364	31056398	*		PUM1	ENST00000373747.7			SINE/MIR|MIR|1|31054904|31055067;LINE/RTE-BovB|MamRTE1|1|31055515|31055911;SINE/Alu|AluSq2|1|31056281|31056569	unannotated
trans1e7d8c8572009ae9	chr1	31057751	31058733	*		PUM1	ENST00000373747.7			SINE/Alu|AluYk2|1|31058379|31058676;SINE/Alu|AluSx3|1|31058688|31058994	unannotated
trans623d26bdb2e73044	chr1	31425100	31434330	+	+	SERINC2	ENST00000373710.5	ENSG00000168528.11	protein_coding		partial
transa202e6ac5bf2ceb5	chr1	32014355	32015925	*		KHDRBS1	ENST00000327300.11			SINE/Alu|AluSp|1|32015903|32016204	partial
trans89aa041fa49e82ca	chr1	32122978	32123547	*		KPNA6	ENST00000373625.7			LINE/L2|L2|1|32122991|32123216;SINE/Alu|AluJb|1|32123459|32123757	unannotated
trans5216c179c992d5c1	chr1	32124056	32124572	*		KPNA6	ENST00000373625.7			SINE/Alu|AluJb|1|32124127|32124384;SINE/Alu|AluSx1|1|32124509|32124806	unannotated
trans7ae54cf826a59424	chr1	32125103	32125979	*		KPNA6	ENST00000373625.7			SINE/Alu|AluSx3|1|32124843|32125142	unannotated
trans700b3e513c1d9a3a	chr1	32133542	32142032	*		KPNA6	ENST00000373625.7			SINE/Alu|AluJr|1|32133399|32133704;LINE/L1|L1MB8|1|32133707|32133761;SINE/Alu|AluSx1|1|32133763|32133960;SINE/Alu|AluSx3|1|32141987|32142279	unannotated
trans8815baebc8f88ef3	chr1	32143603	32144306	*		KPNA6	ENST00000373625.7			LINE/L1|L1MB4|1|32143607|32143955	unannotated
transb2968262d259a527	chr1	32310788	32311263	*		HDAC1	ENST00000373548.7			SINE/Alu|AluSq2|1|32310568|32310866;LINE/L2|L2c|1|32310978|32311189;SINE/Alu|AluSx1|1|32311191|32311480	unannotated
trans975443ec3fb8880b	chr1	32314769	32318870	*		HDAC1	ENST00000373548.7			SINE/Alu|AluY|1|32314546|32314843;SINE/Alu|AluJb|1|32318279|32318565;SINE/Alu|AluSx|1|32318837|32319130	unannotated
trans666b643b1ad92d3a	chr1	32553274	32602135	+	+	RP1-27O5.3	ENST00000480336.1	ENSG00000160062.14	protein_coding	SINE/Alu|AluSx1|1|32553060|32553359;SINE/Alu|AluSq4|1|32601194|32601491;SINE/Alu|AluSp|1|32602048|32602347	partial
trans3efbfdbacdac0a53	chr1	32604963	32605940	*		ZBTB8A	ENST00000373510.8	ENSG00000160062.14	protein_coding	SINE/Alu|AluSx|1|32604869|32605169;SINE/Alu|AluSx1|1|32605422|32605729	partial
trans4257b03b837880ab	chr1	32647458	32648668	*		ZBTB8OS	ENST00000468695.5			LINE/L1|L1ME4b|1|32648034|32648517;SINE/Alu|AluSx1|1|32648665|32648963	unannotated
trans9d7213172d2bc689	chr1	32952986	32953921	*		RNF19B	ENST00000356990.9			SINE/Alu|AluJr|1|32952965|32953270;SINE/Alu|AluSq2|1|32953904|32954211	unannotated
trans80cb97009af98cac	chr1	35268859	35431915	+	+	ZMYM4	ENST00000314607.10	ENSG00000146463.11	protein_coding	SINE/MIR|MIRb|1|35383779|35384007;SINE/MIR|MIRb|1|35422634|35422741;SINE/Alu|AluY|1|35422742|35423044;SINE/Alu|AluSx|1|35431818|35432086	partial
trans21b37fb83d451de7	chr1	35350563	35352181	*		RPL5P4	ENST00000434805.1	ENSG00000229994.1	processed_pseudogene	SINE/Alu|AluSx|1|35350291|35350585;SINE/Alu|AluJr|1|35352117|35352254	partial
trans4f1548dcc6df364b	chr1	35748542	35765328	-	-	CLSPN	ENST00000251195.9	ENSG00000092853.13	protein_coding		partial
transa440862872879219	chr1	35982225	35983336	*		AGO3	ENST00000324350.9	ENSG00000126070.19	protein_coding	SINE/Alu|FLAM_C|1|35982146|35982278;LINE/L1|L1ME3Cz|1|35982282|35982542;LINE/L2|L2|1|35982554|35982736;LTR/ERVL-MaLR|MLT1J-int|1|35982763|35982905;LTR/ERVL|MLT2C1|1|35982906|35983286;SINE/Alu|AluJr|1|35983293|35983609	partial
trans05099f20649e31ef	chr1	35987997	35989683	*		AGO3	ENST00000373191.8			SINE/Alu|AluSg|1|35987788|35988087;LINE/L1|L1MA9|1|35988152|35988880;LINE/L2|L2c|1|35989024|35989240;SINE/Alu|AluJb|1|35989592|35989889	unannotated
trans00a39858af5c4275	chr1	36047217	36050550	*		AGO3	ENST00000373191.8			SINE/Alu|AluSp|1|36046963|36047250;LINE/L1|L1MA5|1|36047255|36047597;SINE/Alu|AluJb|1|36047598|36047896;SINE/Alu|AluSx1|1|36050511|36050810	unannotated
transd25224de30bf5d59	chr1	36047780	36048783	*		AGO3	ENST00000373191.8			SINE/Alu|AluJb|1|36047598|36047896;LINE/L1|L1MA5|1|36047901|36048191;SINE/Alu|AluSg|1|36048193|36048294;LINE/L1|L1MA5|1|36048315|36048712;SINE/Alu|AluSz|1|36048717|36049006	unannotated
transee328bc14f79ae5d	chr1	36049536	36050232	*		AGO3	ENST00000373191.8			SINE/Alu|AluSc|1|36049238|36049538;LINE/L1|L1PA16|1|36049541|36049620;LINE/L1|L1MA5|1|36049635|36050200;SINE/Alu|AluSz|1|36050204|36050502	unannotated
trans5e8248ec7eae76f1	chr1	36259793	36260005	*		THRAP3	ENST00000469141.6			SINE/Alu|AluSx1|1|36259961|36260261	unannotated
trans5c665b214433e146	chr1	37557692	37583889	*	*	DNALI1	ENST00000296218.7	ENSG00000134697.12;ENSG00000163879.10	protein_coding		partial
trans6bce863a32fdcff0	chr1	39138878	39146048	*		MACF1	ENST00000567887.5			SINE/Alu|AluSx1|1|39138671|39138964;SINE/Alu|FLAM_C|1|39144657|39144785;LINE/L2|L2c|1|39144865|39145944;LINE/L1|L1MA2|1|39145945|39146160	unannotated
trans342f8aef4e428f8c	chr1	39146482	39147435	*		MACF1	ENST00000567887.5			LINE/L1|L1MA2|1|39146474|39146990	unannotated
trans62b2d236fca37999	chr1	39148059	39149300	*		MACF1	ENST00000567887.5			LINE/L2|L2c|1|39147940|39148245;LINE/L1|L1ME4a|1|39148396|39148887;SINE/Alu|AluSx|1|39149252|39149553	unannotated
trans0c7c48b447111700	chr1	39149588	39156216	*		RNA5SP44	ENST00000410446.1			LINE/L2|L2d|1|39149812|39150028;SINE/Alu|AluSz6|1|39150031|39150317;SINE/Alu|AluSq2|1|39156175|39156308	unannotated
transfec8ea78d47c6152	chr1	39150287	39151975	*		MACF1	ENST00000567887.5			SINE/Alu|AluSz6|1|39150031|39150317;LINE/L2|L2d|1|39150318|39150387;LINE/L2|L2c|1|39150585|39151893;SINE/Alu|AluSq2|1|39151974|39152271	unannotated
trans979fe3ac62c7778f	chr1	39162273	39163105	*		MACF1	ENST00000567887.5			SINE/Alu|AluSz6|1|39162077|39162301;LINE/L2|L2c|1|39162350|39162640;SINE/MIR|MIRb|1|39162648|39162802;LINE/L2|L2c|1|39162808|39162912;SINE/Alu|AluSc|1|39163072|39163367	unannotated
transf12cd0a0c3dcef6f	chr1	39167733	39173332	*		MACF1	ENST00000567887.5			SINE/Alu|AluSx1|1|39167724|39167890;SINE/Alu|AluSc8|1|39173061|39173361	unannotated
transc10155c0f3d30f45	chr1	39173353	39175723	*		MACF1	ENST00000567887.5			SINE/Alu|AluSc8|1|39173061|39173361;SINE/MIR|MIR|1|39174187|39174393;SINE/Alu|AluSx1|1|39175672|39175815	unannotated
transf10172616403d146	chr1	39182094	39182588	*		MACF1	ENST00000567887.5			SINE/Alu|AluSg|1|39181871|39182169;LINE/L1|L1MB7|1|39182174|39183377	unannotated
trans730438c092123199	chr1	39375557	39376768	*		MACF1	ENST00000564288.5			SINE/Alu|AluY|1|39375299|39375600;SINE/MIR|MIRc|1|39376388|39376620;SINE/Alu|AluSx3|1|39376717|39376999	unannotated
trans77bf787224bbb7ea	chr1	39560842	39576721	-	-	RP11-69E11.8	ENST00000415255.1	ENSG00000090621.13	protein_coding		partial
trans35b3380f9dc8df5a	chr1	40181455	40185979	*		RLF	ENST00000372771.4			LINE/L1|L1MB3|1|40181454|40181572;LINE/L1|L1ME4a|1|40181617|40182155;SINE/Alu|AluSc|1|40182157|40182456;SINE/Alu|AluY|1|40185544|40185853;SINE/Alu|AluSz6|1|40185882|40186174	unannotated
transc1bbd514ab9b4037	chr1	40182454	40182987	*		RLF	ENST00000372771.4			SINE/Alu|AluSc|1|40182157|40182456;LINE/L1|L1ME4a|1|40182461|40182584	unannotated
transce8f3fc60e3864bd	chr1	40183757	40184989	*		RLF	ENST00000372771.4			SINE/MIR|MIR|1|40183627|40183904;LINE/L1|L1ME4a|1|40184096|40184297;LINE/L2|L2|1|40184329|40184674;SINE/Alu|AluJr|1|40184955|40185220	unannotated
trans7c648ed73c605924	chr1	40211836	40216230	*		RLF	ENST00000372771.4			SINE/Alu|AluSq2|1|40211617|40211928;SINE/Alu|FRAM|1|40215572|40215745;LINE/L1|L1M4a2|1|40215748|40216199;SINE/Alu|AluSq2|1|40216200|40216505	unannotated
trans54abba32b4546313	chr1	40211875	40214682	*		RLF	ENST00000372771.4			SINE/Alu|AluSq2|1|40211617|40211928;LINE/L1|L1MD1|1|40214080|40214163;LINE/L1|L1M4a2|1|40214593|40214637;SINE/Alu|AluJb|1|40214638|40214943	unannotated
trans9a13359b54b6c36f	chr1	40214924	40215617	*		RLF	ENST00000372771.4			SINE/Alu|AluJb|1|40214638|40214943;LINE/L1|L1M4a2|1|40214945|40215566;SINE/Alu|FRAM|1|40215572|40215745	unannotated
trans6ec60df1318a4a43	chr1	40217770	40219988	*		RLF	ENST00000372771.4			SINE/Alu|AluSx3|1|40217490|40217794;LINE/L1|L1M5|1|40217815|40218056;LINE/L2|L2a|1|40218755|40218885;LINE/L2|L2d|1|40219294|40219440;SINE/Alu|AluSc8|1|40219965|40220246	unannotated
trans603c8c8e46bfbdc2	chr1	40220251	40220934	*		RLF	ENST00000372771.4			LINE/L2|L2c|1|40220311|40220681;SINE/Alu|AluJr|1|40220852|40221154	unannotated
transe1b73b8f9b0eba1d	chr1	40221036	40221607	*		RLF	ENST00000372771.4			SINE/Alu|AluJr|1|40220852|40221154	unannotated
trans491fa8ee6e48ec6d	chr1	40271902	40281833	*		ZMPSTE24	ENST00000372759.3	ENSG00000084073.8	protein_coding		partial
trans21de2bff78a9829d	chr1	40703499	40704126	*		NFYC	ENST00000372653.5			SINE/MIR|MIRb|1|40703795|40703988;SINE/Alu|AluSc8|1|40704080|40704370	unannotated
transd3d3a8d72608e2e0	chr1	40707847	40720685	*		NFYC	ENST00000372653.5			SINE/Alu|AluSg|1|40707524|40707870;SINE/Alu|FAM|1|40708168|40708329;SINE/Alu|AluJr|1|40720587|40720875	unannotated
transb5c2f40a52212ed4	chr1	41136797	41140295	*		SCMH1	ENST00000372596.5			SINE/Alu|AluJr4|1|41136775|41137080;LINE/L1|L1MC5a|1|41137081|41137400;LTR/ERVL|LTR41|1|41137587|41137984;LINE/L1|L1MC5a|1|41138162|41139499;LINE/L1|L1MC5a|1|41139613|41140292	unannotated
trans986935844a8e3a9f	chr1	42178718	42227968	-	-	FOXJ3	ENST00000372572.5	ENSG00000198815.8	protein_coding	SINE/Alu|AluSx3|1|42178503|42178804;SINE/MIR|MIRc|1|42189515|42189722;SINE/MIR|MIRb|1|42190891|42191058	partial
transc5e75177f6376844	chr1	42179624	42311112	-	-	FOXJ3	ENST00000372572.5	ENSG00000198815.8	protein_coding		partial
trans2795c9c3a1bbf265	chr1	42248553	42251777	*		FOXJ3	ENST00000372572.5			LINE/L1|L1MB7|1|42248557|42248590;LINE/L1|L1PA10|1|42248739|42249236;SINE/Alu|AluYg6|1|42251709|42252016	unannotated
transcd2ecb436b8fdda3	chr1	42278652	42280438	*		FOXJ3	ENST00000372572.5	ENSG00000198815.8	protein_coding		partial
trans087383ced0b29468	chr1	42299195	42299560	*		FOXJ3	ENST00000372572.5			LINE/L1|L1PB4|1|42298314|42299625	unannotated
trans7953683d7662409e	chr1	43181464	43272207	+	+	CFAP57	ENST00000610710.4	ENSG00000179178.10;ENSG00000243710.7	protein_coding	LTR/ERV1|LTR12|1|43261824|43261913;LTR/ERV1|LOR1-int|1|43261915|43263242	partial
trans40cc760e33bf20bd	chr1	43408522	43410303	*		SZT2	ENST00000634258.1			SINE/Alu|AluJr4|1|43408263|43408565;LINE/L1|L1ME4a|1|43408566|43408767;LINE/L1|L1M1|1|43409408|43410270;SINE/Alu|AluSg4|1|43410271|43410576	unannotated
trans6bfe2c6c5c3c16d1	chr1	43410233	43410886	*		SZT2	ENST00000634258.1			LINE/L1|L1M1|1|43409408|43410270;LINE/L1|L1M1|1|43410579|43410667	unannotated
trans0e1e60dea2503035	chr1	43756139	43756563	*		ST3GAL3	ENST00000262915.7			LINE/L1|L1ME1|1|43756151|43756482	unannotated
transb0fc4c8a4bc2e248	chr1	44918198	44923680	*		EIF2B3	ENST00000620860.4			SINE/Alu|AluSx|1|44918075|44918380;LINE/L1|HAL1|1|44918690|44918895;LINE/L1|L1MEh|1|44918896|44919065;SINE/Alu|AluSx3|1|44922841|44923015;LINE/L1|L1MA2|1|44923017|44923294	unannotated
transb091b35be7a19e3f	chr1	44920104	44920941	*		EIF2B3	ENST00000360403.6			SINE/Alu|AluSg4|1|44920036|44920138;LINE/L1|L1MA2|1|44920240|44921905	unannotated
trans3917e03310e967eb	chr1	44924664	44926650	*		EIF2B3	ENST00000360403.6	ENSG00000070785.16	protein_coding	SINE/Alu|AluSc8|1|44924393|44924685;LINE/L1|L1MB2|1|44925040|44925644	partial
transc2631089e9b71e3e	chr1	45005995	45008558	-	-	HECTD3	ENST00000372172.4	ENSG00000126107.14	protein_coding		partial
trans68db1d495300cb22	chr1	45329243	45330537	*		MUTYH	ENST00000372104.5	ENSG00000132781.17	protein_coding		partial
trans31036c91b9eadc96	chr1	45659056	45691362	-	-	TMEM69	ENST00000372025.4	ENSG00000159592.10	protein_coding	LINE/L2|L2a|1|45691116|45691267;SINE/Alu|AluSx3|1|45691268|45691554	partial
trans4b4e4d42ff40a9a2	chr1	47269804	47313073	-	-	STIL	ENST00000337817.9	ENSG00000123473.15	protein_coding	SINE/Alu|AluSx|1|47313046|47313343	partial
transbb9a5e549b60e713	chr1	47269804	47305133	-	-	STIL	ENST00000337817.9	ENSG00000123473.15	protein_coding	SINE/Alu|AluSz|1|47305124|47305424	partial
transa4f1b585a3179c56	chr1	50616944	50618434	*		FAF1	ENST00000396153.6			SINE/Alu|AluSz6|1|50616679|50616977;LINE/L1|L1PA16|1|50616979|50618419;SINE/Alu|AluSx|1|50618430|50618562	unannotated
transd0fcabc720d25ecf	chr1	50618510	50618752	*		FAF1	ENST00000396153.6			SINE/Alu|AluSx|1|50618430|50618562;LINE/L1|L1PA16|1|50618563|50618749	unannotated
trans5e50cdbe5e1ee112	chr1	50625166	50629161	*		FAF1	ENST00000396153.6			SINE/Alu|AluSp|1|50624899|50625198;LINE/L2|L2c|1|50625324|50625961;LINE/L2|L2b|1|50626246|50628293;SINE/MIR|MIR|1|50628875|50629098	unannotated
transe10b6494850d77d9	chr1	50629418	50629805	*		FAF1	ENST00000396153.6			SINE/Alu|AluSq2|1|50629164|50629468;SINE/MIR|MIRb|1|50629574|50629776;SINE/Alu|AluSx|1|50629777|50630069	unannotated
trans653dca34d5e2be30	chr1	50631039	50639453	*		FAF1	ENST00000396153.6			SINE/Alu|AluSg7|1|50630829|50631089;SINE/Alu|AluSg7|1|50638439|50638743;LINE/L1|L1ME1|1|50638841|50639402	unannotated
trans600909befad18c57	chr1	50631042	50635503	*		FAF1	ENST00000396153.6			SINE/Alu|AluSg7|1|50630829|50631089;LINE/L2|L2c|1|50634753|50634861;SINE/Alu|AluJb|1|50635425|50635661	unannotated
transedff27689fb93066	chr1	50635583	50636381	*		FAF1	ENST00000396153.6			SINE/Alu|AluJb|1|50635425|50635661;LINE/L1|L1ME2|1|50636160|50636379	unannotated
trans4db589ef83a3a0b3	chr1	50636633	50642413	*		FAF1	ENST00000396153.6			SINE/Alu|AluSx|1|50636382|50636655;LINE/L1|L1ME2|1|50636656|50637153;SINE/Alu|AluSx1|1|50637154|50637473;SINE/Alu|AluSx4|1|50642369|50642674	unannotated
trans63b0a50d8c2688e9	chr1	50637693	50638427	*		FAF1	ENST00000396153.6			LINE/L1|L1M5|1|50637757|50637918;LINE/L1|L1ME2|1|50637931|50638435	unannotated
trans03613578064b9d6a	chr1	50638050	50643097	*		FAF1	ENST00000396153.6			LINE/L1|L1ME2|1|50637931|50638435;SINE/Alu|AluSg7|1|50638439|50638743;SINE/Alu|AluY|1|50640296|50640540;SINE/Alu|AluSx1|1|50642834|50643129	unannotated
transac095b06b2a8feed	chr1	50639277	50648903	*		FAF1	ENST00000396153.6			LINE/L1|L1ME1|1|50638841|50639402;SINE/Alu|AluSx4|1|50639654|50639952;SINE/Alu|AluSx1|1|50641921|50642222;SINE/Alu|AluSp|1|50648645|50648930	unannotated
trans473b920e2e2c8b43	chr1	50639954	50640310	*		FAF1	ENST00000396153.6			LINE/L1|L1ME2|1|50640032|50640290;SINE/Alu|AluY|1|50640296|50640540	unannotated
trans58509263cd629feb	chr1	50640506	50640829	*		FAF1	ENST00000396153.6			SINE/Alu|AluY|1|50640296|50640540;LINE/L1|L1ME2|1|50640542|50640829	unannotated
trans225712a4f477ce10	chr1	50643108	50643678	*		FAF1	ENST00000396153.6			SINE/Alu|AluSx1|1|50642834|50643129;LINE/L1|L1ME2|1|50643130|50643585;SINE/Alu|AluSx|1|50643586|50643884	unannotated
trans05632b3f07288ebb	chr1	50643848	50645657	*		FAF1	ENST00000396153.6			SINE/Alu|AluSx|1|50643586|50643884;LINE/L1|L1ME2|1|50643885|50644834;SINE/MIR|MIRb|1|50645352|50645399;SINE/Alu|AluSg|1|50645542|50645854	unannotated
transb337ba2d9b1f1d56	chr1	50645863	50646900	*		FAF1	ENST00000396153.6			SINE/MIR|MIRb|1|50645950|50645973;SINE/MIR|MIRb|1|50646053|50646239;LINE/L2|L2b|1|50646600|50646807;LTR/ERV1|MER57A1|1|50646808|50646844;SINE/Alu|AluSz6|1|50646847|50647148	unannotated
transf8446e89d076c6ca	chr1	51379937	51457510	*		RNU6-877P	ENST00000383868.1			SINE/Alu|AluSz|1|51379780|51380071;SINE/Alu|AluSx1|1|51381312|51381612;SINE/Alu|AluYm1|1|51457004|51457313;LINE/L1|L1MEj|1|51457316|51457435	unannotated
trans78cf70fe99c2d6ad	chr1	51457536	51483612	*		RP11-253A20.1	ENST00000424246.1			LINE/L1|L1MEj|1|51457809|51458050;SINE/Alu|AluSx|1|51458455|51458749;SINE/Alu|AluSc8|1|51483527|51483814	unannotated
trans7641fb0f6139bc21	chr1	51460925	51462831	*		RP11-253A20.1	ENST00000424246.1			SINE/Alu|AluSz6|1|51460673|51460971;SINE/Alu|AluSp|1|51462082|51462384;LINE/L2|L2|1|51462388|51462676;LINE/L1|L1MB3|1|51462677|51462838	unannotated
trans6dc61b4b9f54e32a	chr1	52020623	52041998	-	-	RP11-91A18.4	ENST00000425802.1	ENSG00000117862.11	protein_coding	SINE/MIR|MIRc|1|52041704|52041882;SINE/MIR|MIRb|1|52041974|52042162	partial
trans63635e6979dd044a	chr1	52053203	52084935	*		BTF3L4	ENST00000313334.12			SINE/Alu|AluSx|1|52052962|52053281;SINE/Alu|AluJr|1|52084510|52084818	unannotated
trans5fbfbbb9d667d0b9	chr1	52059848	52065267	*		BTF3L4	ENST00000313334.12	ENSG00000134717.17	protein_coding		partial
transdd34c97a586846bb	chr1	52065861	52069981	*		BTF3L4	ENST00000313334.12			SINE/Alu|AluSx|1|52065757|52066048;SINE/Alu|AluY|1|52066562|52066859;SINE/Alu|AluSx|1|52066955|52067223;SINE/MIR|MIRb|1|52068425|52068606;LINE/L2|L2c|1|52068817|52068983;SINE/Alu|AluSx|1|52069935|52070232	unannotated
trans20938c058fe80f93	chr1	52070916	52071910	*		BTF3L4	ENST00000313334.12			SINE/Alu|AluSx1|1|52070639|52070938	unannotated
trans539aa5ee52db85de	chr1	52076595	52077003	*		BTF3L4	ENST00000313334.12			SINE/Alu|AluY|1|52076294|52076609;SINE/Alu|AluJr|1|52076890|52077181	unannotated
trans75812581a26d449f	chr1	52079384	52079880	*		BTF3L4	ENST00000313334.12			SINE/Alu|AluSg|1|52079223|52079400;SINE/Alu|AluSx1|1|52079865|52080157	unannotated
transa4864adfed5d732f	chr1	52316501	52317260	*		ZFYVE9	ENST00000287727.7			SINE/Alu|AluSx1|1|52316205|52316503;LINE/L1|L1MEc|1|52316506|52317236;SINE/Alu|AluSz|1|52317237|52317505	unannotated
transb84c235dcc63dce7	chr1	52743012	52832469	*		ZYG11B	ENST00000294353.6	ENSG00000162378.12	protein_coding	SINE/Alu|AluJb|1|52825684|52825799;SINE/Alu|AluSq2|1|52832194|52832497	partial
trans3826870f048bedc2	chr1	53226928	53276801	-	-	RP5-1024G6.5	ENST00000458151.1	ENSG00000157193.14;ENSG00000162385.10	protein_coding	LINE/L2|L2c|1|53241726|53241936;LINE/L2|L2c|1|53243609|53243992	partial
transd2fbaadacf864e36	chr1	54715754	54733747	+	+	MROH7-TTC4	ENST00000414150.6	ENSG00000243725.6	protein_coding		partial
transc284b2e2ffca49ca	chr1	59653324	59762728	+	+	FGGY	ENST00000371218.8	ENSG00000172456.17	protein_coding	LINE/L1|L1PA2|1|59647749|59653778	partial
trans0b79c8de4a0f4e94	chr1	60628289	60629956	*						SINE/Alu|AluY|1|60628059|60628353;LINE/L1|L1ME2|1|60629576|60631086	unannotated
trans4d635916a8a498b7	chr1	61113598	61114386	*		NFIA	ENST00000371189.8			SINE/Alu|AluSq2|1|61113311|61113615;LINE/L2|L2d2|1|61113619|61113875;SINE/Alu|AluJb|1|61114289|61114505	unannotated
transb50a9b84912b66a0	chr1	61684939	61698309	*		TM2D1	ENST00000294613.9	ENSG00000162604.12	protein_coding	SINE/Alu|AluSx3|1|61684775|61685104;SINE/Alu|AluJr4|1|61696773|61696917;SINE/Alu|FLAM_C|1|61697395|61697504;LINE/L1|L1ME1|1|61697511|61698166;SINE/Alu|AluSp|1|61698278|61698574	partial
transe1f2d8007e5aab25	chr1	61932683	61937287	*		INADL	ENST00000371158.6			SINE/Alu|AluSx4|1|61932622|61932918;SINE/Alu|AluSz6|1|61936572|61936877;LINE/L1|L1M5|1|61936878|61937085;SINE/Alu|AluSc8|1|61937235|61937374	unannotated
trans06c95fef522e1dd9	chr1	61932794	61940908	*		INADL	ENST00000371158.6			SINE/Alu|AluSx4|1|61932622|61932918;SINE/Alu|AluSx3|1|61938935|61939145;SINE/Alu|AluSc|1|61940436|61940736	unannotated
transdc7bc29c32a5449b	chr1	61936452	61959519	*		INADL	ENST00000635137.1			LINE/L1|L1M5|1|61936342|61936567;SINE/Alu|AluSz6|1|61936572|61936877;SINE/Alu|AluJb|1|61959426|61959725	unannotated
trans33092ab8e04e8feb	chr1	61939323	61939676	*		INADL	ENST00000371158.6			LINE/L1|L1M5|1|61939394|61939676	unannotated
trans8a91d7a630627268	chr1	61960680	61966452	*		INADL	ENST00000371158.6			SINE/Alu|AluSp|1|61961687|61961993;SINE/Alu|AluSq2|1|61966404|61966703	unannotated
trans2e08e0a5a0118812	chr1	61962000	61963344	*		INADL	ENST00000371158.6			LTR/ERVL-MaLR|MLT1J|1|61962655|61963132;SINE/Alu|AluSx3|1|61963315|61963611	unannotated
transcd7f83d4dd7cf5ef	chr1	61963608	61963980	*		INADL	ENST00000371158.6			SINE/Alu|AluSx3|1|61963315|61963611	unannotated
trans67e395a8180abd76	chr1	61970097	61970556	*		INADL	ENST00000371158.6			LINE/L1|L1MB2|1|61969994|61970193;LINE/L1|L1MC1|1|61970221|61970528;SINE/Alu|AluJr|1|61970533|61970792	unannotated
transe504d56d7441a3b2	chr1	62017744	62114242	+	+	INADL	ENST00000371158.6	ENSG00000132849.19	protein_coding	SINE/Alu|AluSz6|1|62017442|62017752	partial
trans02a50bba3b1152ce	chr1	62048576	62049266	*		INADL	ENST00000371158.6			SINE/MIR|MIRb|1|62048629|62048751;SINE/MIR|MIRb|1|62048977|62049076	unannotated
trans74b2cca77dc8e49c	chr1	62102180	62102628	*		INADL	ENST00000371158.6			SINE/Alu|AluJr|1|62101897|62102203;SINE/Alu|AluJb|1|62102568|62102885	unannotated
transad6c8a5d20befaa0	chr1	62114223	62155885	*		INADL	ENST00000371158.6			SINE/Alu|AluJb|1|62114748|62114932;SINE/Alu|AluSq2|1|62115027|62115331;SINE/Alu|AluY|1|62155776|62156076	partial
transf124fbe6700b1601	chr1	62345389	62364285	*						SINE/Alu|AluSx1|1|62345287|62345595;SINE/Alu|AluSp|1|62348165|62348468;SINE/Alu|AluSz6|1|62360534|62360835;SINE/Alu|AluY|1|62360838|62361143;SINE/Alu|AluSq2|1|62364166|62364472	unannotated
transcc525f67eebb457f	chr1	63367576	63572692	*	*	ALG6	ENST00000371108.8	ENSG00000088035.15;ENSG00000142856.16;ENSG00000203965.12	protein_coding	SINE/Alu|FLAM_A|1|63439975|63440102	partial
transdbe82fad2f178eaa	chr1	64745373	64807475	+	+	RAVER2	ENST00000371072.8	ENSG00000162437.14	protein_coding		partial
trans70b40b2f6ae0e959	chr1	65224256	65229200	*		AK4	ENST00000395334.6	ENSG00000162433.14	protein_coding	SINE/MIR|MIRb|1|65228936|65229173	partial
trans57a0f5f1648def52	chr1	66339039	66343382	*		PDE4B	ENST00000329654.8			SINE/Alu|AluYa5|1|66338737|66339039;SINE/Alu|AluSq|1|66342430|66342748;SINE/Alu|AluSz6|1|66342768|66343085	unannotated
transf912ac49781b7837	chr1	66934661	66936358	*		MIER1	ENST00000371018.7			SINE/Alu|AluJr|1|66934394|66934692;LINE/L1|L1ME4b|1|66935598|66936047;SINE/Alu|AluSg|1|66936223|66936528	unannotated
trans4a9def95157545d6	chr1	66936488	67035617	*		MIER1	ENST00000371018.7			SINE/Alu|AluSg|1|66936223|66936528;SINE/Alu|AluJr|1|66945599|66945863;LINE/L1|L1MA3|1|67032699|67036354	unannotated
trans6e056f56e3e7199b	chr1	66937036	66941942	*		MIER1	ENST00000371018.7			SINE/Alu|AluSx|1|66937304|66937605;SINE/Alu|AluSx|1|66941689|66941986	unannotated
trans5c7c4db56eb8991d	chr1	66937485	66958218	+	+	MIER1	ENST00000371018.7	ENSG00000198160.14	protein_coding	SINE/Alu|AluSx|1|66937304|66937605	partial
trans31b6c691c6991851	chr1	67078663	67079019	*						SINE/Alu|AluJb|1|67078676|67078868;LINE/L1|L1HS|1|67078884|67084916	unannotated
transf030e9948ddf29ac	chr1	67083091	67083456	*						LINE/L1|L1HS|1|67078884|67084916	unannotated
transc7fa2f3735e84ff3	chr1	68386093	68387300	*						LTR/ERV1|HERVH-int~LTR7Y|1|68386004|68391994	unannotated
transdc91a198f74994c8	chr1	68386251	68391833	*						LTR/ERV1|HERVH-int~LTR7Y|1|68386004|68391994	unannotated
trans171bb5b54cdd7b43	chr1	68386279	68388674	*						LTR/ERV1|HERVH-int~LTR7Y|1|68386004|68391994	unannotated
trans2f40c5c9f3e9385e	chr1	68386357	68387072	*						LTR/ERV1|HERVH-int~LTR7Y|1|68386004|68391994	unannotated
transfd6cb7795ea459ad	chr1	68386562	68388697	*						LTR/ERV1|HERVH-int~LTR7Y|1|68386004|68391994	unannotated
trans62fce9061ceac841	chr1	68386990	68387312	*						LTR/ERV1|HERVH-int~LTR7Y|1|68386004|68391994	unannotated
trans3ca6c2f462ef6aa1	chr1	68387132	68388084	*						LTR/ERV1|HERVH-int~LTR7Y|1|68386004|68391994	unannotated
trans78209c415157bb28	chr1	68387170	68388727	*						LTR/ERV1|HERVH-int~LTR7Y|1|68386004|68391994	unannotated
trans643d686b43f30fb2	chr1	68474154	68497115	-	-	RP4-694A7.2	ENST00000425820.1	ENSG00000024526.16	protein_coding	SINE/MIR|MIRb|1|68474250|68474375;LINE/L2|L2|1|68474566|68474815;SINE/MIR|MIR|1|68474992|68475193;LINE/L2|L2a|1|68476117|68476246	partial
transf398c4d526f7d819	chr1	68474154	68497109	-	-	DEPDC1-AS1	ENST00000428732.1	ENSG00000024526.16	protein_coding	SINE/MIR|MIRb|1|68474250|68474375;LINE/L2|L2|1|68474566|68474815;SINE/MIR|MIR|1|68474992|68475193;LINE/L2|L2a|1|68476117|68476246;LTR/ERVL|MER21C|1|68483229|68483814	partial
trans76f4f5bca7e37132	chr1	77858879	77875923	+	+	FAM73A	ENST00000443751.3	ENSG00000180488.14	protein_coding	SINE/Alu|AluJb|1|77858614|77858906;SINE/Alu|AluJb|1|77875660|77875850;SINE/Alu|AluSx1|1|77875851|77876150	partial
trans3bac47783d33846a	chr1	81077580	81078233	*						SINE/Alu|AluSg4|1|81077299|81077598;SINE/Alu|AluY|1|81077952|81078256	unannotated
transa036360e57d07651	chr1	81710611	81772431	*		ADGRL2	ENST00000370725.5			SINE/Alu|AluSz6|1|81710348|81710642;SINE/Alu|AluSx1|1|81771968|81772267	unannotated
trans19e459bf168a6486	chr1	85265583	85268594	*		BCL10	ENST00000370580.5	ENSG00000142867.12	protein_coding	SINE/Alu|AluSz6|1|85266590|85266902;SINE/Alu|AluSg|1|85268488|85268796	partial
transe7f70af7f9f245d8	chr1	85400210	85401507	*		DDAH1	ENST00000426972.7			SINE/Alu|AluSx3|1|85400182|85400502;LINE/RTE-X|L4_A_Mam|1|85400503|85400959;SINE/Alu|AluJb|1|85401494|85401799	unannotated
transf90f75df5410c6ac	chr1	86896129	86897112	*		SEPT15	ENST00000401030.4			SINE/Alu|AluSq|1|86895946|86896250;SINE/Alu|AluSq2|1|86897024|86897286	unannotated
trans8062153df5886021	chr1	86897192	86898568	*		SEPT15	ENST00000401030.4			SINE/Alu|AluSq2|1|86897024|86897286	unannotated
trans642591858e40333c	chr1	86901442	86903304	*		SEPT15	ENST00000401030.4				partial
transb7df748de9debe8f	chr1	86953692	86954040	*		HS2ST1	ENST00000370550.9			SINE/Alu|AluSx1|1|86953482|86953781	unannotated
trans7b746a58b6d8c8bf	chr1	86954360	86954901	*		HS2ST1	ENST00000370550.9			LTR|LTR91A|1|86954399|86954726;LINE/RTE-X|L4_B_Mam|1|86954793|86954874;SINE/Alu|AluJb|1|86954876|86955054	unannotated
transd2d0984f033a1364	chr1	88760271	88763364	*		PKN2	ENST00000370521.7			LINE/L1|L1MD3|1|88760862|88760933;SINE/Alu|FLAM_C|1|88761496|88761625;LINE/L2|L2|1|88763269|88763326;SINE/Alu|AluSp|1|88763333|88763626	partial
transa3b0daf4a6809a8b	chr1	91007254	91017062	*		ZNF644	ENST00000337393.9			SINE/Alu|AluSx1|1|91007229|91007512;SINE/Alu|AluSz|1|91016839|91017132	unannotated
trans58e23b64314b34f9	chr1	92371382	92371799	*		RPAP2	ENST00000610020.1			LINE/L1|L1MA8|1|92371329|92371731;SINE/Alu|AluJb|1|92371736|92371911	unannotated
trans2a314dad94dcc28c	chr1	93181178	93181697	*		CCDC18	ENST00000343253.11			SINE/Alu|AluSg7|1|93181620|93181912	unannotated
trans71e2d9450bca657c	chr1	93467937	93468157	*		FNBP1L	ENST00000271234.11			LINE/L1|L1MB8|1|93468053|93468427	unannotated
trans7c040ade0a032f5f	chr1	96773126	96773739	*		PTBP2	ENST00000609116.5			SINE/Alu|AluSx1|1|96772831|96773146;LINE/L2|L2a|1|96773152|96773308;SINE/Alu|AluYc|1|96773695|96773981	unannotated
trans235793e1dae25ef3	chr1	96800924	96804821	*		PTBP2	ENST00000609116.5			SINE/Alu|AluSq2|1|96801573|96801878;SINE/Alu|AluY|1|96801930|96802232;LINE/L1|L1MC5|1|96803234|96803398	partial
trans4ac41ccada910c3c	chr1	100085390	100132930	-	-	RP4-714D9.4	ENST00000443135.1	ENSG00000156876.9	protein_coding		partial
transe5749ba238b158bb	chr1	100085390	100122549	-	-	RP4-714D9.4	ENST00000443135.1	ENSG00000156876.9	protein_coding		partial
transe6abf965c6f0f738	chr1	100085390	100132930	-	-	RP4-714D9.4	ENST00000443135.1	ENSG00000156876.9	protein_coding		partial
transf897913c2a788cd1	chr1	104843897	104844261	*						LINE/L1|L1HS|1|104843835|104849864	unannotated
transa8fceef29d5381f2	chr1	109279557	109282063	-	-	PSRC1	ENST00000369904.7	ENSG00000134222.16	protein_coding		partial
transcb3bd81e19a8224b	chr1	110353253	110354587	*						SINE/Alu|AluSx3|1|110352988|110353286	unannotated
trans0125fee98d08aa2f	chr1	112514873	112521311	+	+	WNT2B	ENST00000369686.9	ENSG00000134245.17	protein_coding		partial
transcbbb7d518c6f4c51	chr1	112566569	112568330	*		ST7L	ENST00000358039.8			SINE/Alu|AluSx3|1|112566294|112566596;LINE/L1|L1ME2|1|112566597|112567769	unannotated
transa766fea48abcff2f	chr1	112622034	112622883	*		CAPZA1	ENST00000263168.3			SINE/Alu|AluSx3|1|112621762|112622060;SINE/Alu|AluSx3|1|112622880|112623180	unannotated
trans51a2bc30505cd127	chr1	112624043	112635930	*		MRPL53P1	ENST00000414323.2			SINE/Alu|AluSp|1|112624327|112624628;SINE/Alu|AluSx1|1|112632023|112632312;SINE/Alu|AluSg|1|112635750|112636047	unannotated
transb6966e27793f35c5	chr1	112626455	112627780	*		CAPZA1	ENST00000263168.3			LINE/L1|L1ME4b|1|112626460|112626583;SINE/MIR|MIR|1|112626982|112627202;SINE/Alu|AluSx|1|112627363|112627664;SINE/Alu|AluSp|1|112627671|112627971	unannotated
trans8c7e9269d03f7824	chr1	112664086	112668347	*		CAPZA1	ENST00000263168.3			SINE/Alu|AluSc8|1|112663953|112664249;SINE/Alu|AluJb|1|112668004|112668297	unannotated
transa3376a0af6197cc5	chr1	112896741	112897612	*						SINE/Alu|AluSx|1|112896634|112896770;LTR/ERV1|MER34B-int|1|112896774|112897530	unannotated
transa107e2bd40980289	chr1	113497459	113497641	*		MAGI3	ENST00000369615.5			LINE/L1|L1HS|1|113497222|113503230	unannotated
trans992449a377f4e698	chr1	116514622	116536475	-	-	CD58	ENST00000369489.9	ENSG00000116815.15	protein_coding	LTR/ERVL-MaLR|THE1D|1|116536428|116536785	partial
trans0e3cfedfce225c06	chr1	116551968	116556005	*		CD58	ENST00000369489.9			SINE/Alu|AluSq2|1|116551731|116552039;LINE/L1|L1ME3G|1|116552567|116553207;LINE/L2|L2c|1|116553291|116553922;SINE/Alu|FLAM_C|1|116554404|116554531;SINE/MIR|MIRb|1|116555171|116555355;SINE/MIR|MIR|1|116555907|116555975;SINE/Alu|AluSx|1|116555976|116556278	unannotated
transdbf19adb74260491	chr1	117402185	117526864	+	+	MAN1A2	ENST00000356554.7	ENSG00000198162.12	protein_coding		partial
trans81b460af799a6cc6	chr1	121167645	121388441	*	*	SRGAP2C	ENST00000367123.7	ENSG00000171943.11;ENSG00000188610.12	protein_coding		partial
trans41befee53f1bcf3d	chr1	144989116	144989462	*		SRGAP2B	ENST00000612199.4			SINE/Alu|AluJr|1|144989305|144989588	unannotated
trans736ea337f366b6a2	chr1	145195350	145198555	*		RP11-403I13.8	ENST00000614510.4			SINE/Alu|AluSg|1|145195168|145195439;LTR/ERV1|MER4D1|1|145195491|145196083;LTR/ERVL-MaLR|MLT1L|1|145196524|145196799;LINE/L1|L1PA2|1|145197038|145197550;LINE/L1|L1PA2|1|145197551|145197878	unannotated
trans2c7d2bd03b8ca4f6	chr1	145607958	145669855	+	+	GPR89A	ENST00000534502.5	ENSG00000117262.18	protein_coding		partial
trans358d481137d65588	chr1	145638516	145644497	*		GPR89A	ENST00000534502.5			SINE/Alu|AluSx3|1|145638257|145638518;LINE/L1|L1MEb|1|145638523|145638767;SINE/Alu|AluJr|1|145638826|145638923;LINE/L1|L1MD1|1|145638976|145639464;SINE/Alu|AluSx4|1|145639465|145639769;SINE/Alu|AluJb|1|145644463|145644762	unannotated
trans26f5359aeaa060df	chr1	147961371	147970332	*		GPR89B	ENST00000314163.11			LINE/L1|L1M4a1|1|147961204|147961457;SINE/Alu|FLAM_A|1|147961565|147961639;LINE/L1|L1MD1|1|147961658|147962141;SINE/Alu|AluSx4|1|147962142|147962449;SINE/Alu|AluSx|1|147970214|147970495	unannotated
trans69ec94c765386ba9	chr1	147962455	147962643	*		GPR89B	ENST00000314163.11			LINE/L1|L1MD1|1|147962453|147962615;SINE/Alu|AluSx3|1|147962616|147962916	unannotated
transf957d8cad2136739	chr1	147980284	147981435	*		GPR89B	ENST00000314163.11			LINE/L1|L1ME1|1|147980102|147980539;LINE/L1|L1MB8|1|147980541|147980702;SINE/Alu|AluYa5|1|147980703|147980842;SINE/Alu|AluSx|1|147981186|147981509	unannotated
transefde7ab2afe56954	chr1	148429551	148430989	*		LINC01138	ENST00000622328.1			LINE/CR1|L3|1|148429375|148429613;LTR/ERVL|LTR16A2|1|148429846|148430128;SINE/Alu|AluSp|1|148430906|148431202	unannotated
trans5e0df12d2450e240	chr1	148440437	148449489	*		LINC01138	ENST00000622328.1			LTR/ERVL-MaLR|MLT1L|1|148440479|148440754	unannotated
trans135aa47ba18b8ae6	chr1	149224517	149225042	*		WI2-1896O14.1	ENST00000313342.8			SINE/Alu|AluY|1|149224387|149224517;LINE/L1|L1P1|1|149224517|149224660;LINE/L1|L1PA3|1|149224661|149224897;SINE/Alu|AluY|1|149224925|149225106	unannotated
trans2eb5aa3a0a8c7414	chr1	149469190	149472167	*		NBPF19	ENST00000621744.4			SINE/Alu|AluSq2|1|149468959|149469264;SINE/MIR|MIR3|1|149470099|149470304;LINE/L1|L1MB8|1|149470319|149471553;SINE/Alu|AluJr|1|149471890|149472191	unannotated
trans5d60f08b9f131b21	chr1	149837762	149838048	*						SINE/Alu|AluJr|1|149837730|149838006;LINE/L2|L2d2|1|149838007|149838315	unannotated
transa657363ec120ab13	chr1	149842103	149851251	*		HIST2H2AA4	ENST00000607355.2	ENSG00000184678.9;ENSG00000272196.2	protein_coding		partial
transcd7f2c0d8a4adb68	chr1	149842561	149851709	*		HIST2H2AA4	ENST00000607355.2	ENSG00000203812.2;ENSG00000272196.2	protein_coding		partial
trans4a82e9fb3f5134cb	chr1	149850542	149854979	*		HIST2H2AA4	ENST00000607355.2	ENSG00000203852.3	protein_coding	SINE/Alu|AluJr|1|149854932|149855246	partial
transa9b0c92b941ce21a	chr1	150365660	150380393	*		RPRD2	ENST00000369068.4			SINE/Alu|AluSq2|1|150365598|150365891;SINE/Alu|AluSq2|1|150368462|150368763;SINE/Alu|AluSz|1|150369773|150370081;SINE/Alu|AluSc|1|150379702|150379835	unannotated
trans4c1b5ffbc29fa169	chr1	150392866	150393285	*		RPRD2	ENST00000369068.4			LINE/L1|L1MEd|1|150392864|150393083;SINE/Alu|AluJb|1|150393187|150393477	unannotated
transbe67df19d453cd7b	chr1	150412019	150413372	*		RPRD2	ENST00000369068.4			SINE/Alu|AluSx1|1|150411844|150412137;LINE/L2|L2c|1|150412148|150412257;SINE/Alu|AluSp|1|150413319|150413630	unannotated
transda786d9fe53017af	chr1	150414000	150415071	*		RPRD2	ENST00000369068.4			SINE/Alu|AluSx3|1|150413943|150414076;SINE/MIR|MIRb|1|150414249|150414440;LINE/L2|L2a|1|150414457|150415042;SINE/Alu|AluSq2|1|150415043|150415348	unannotated
trans43890fbf3f3e86ff	chr1	150415589	150416616	*		RPRD2	ENST00000369068.4			SINE/Alu|AluJb|1|150415402|150415705;LINE/L2|L2a|1|150415708|150416506;SINE/Alu|AluSx3|1|150416589|150416896	unannotated
trans1bd97c73cc70829e	chr1	150426101	150426917	*		RPRD2	ENST00000369068.4			SINE/Alu|AluJb|1|150425829|150426122;SINE/MIR|MIR|1|150426295|150426527;LINE/L1|L1MB3|1|150426646|150426864;SINE/Alu|AluSg|1|150426865|150427164	unannotated
transc916b24759f732f0	chr1	150427060	150433141	*		RPRD2	ENST00000369068.4			SINE/Alu|AluSg|1|150426865|150427164;SINE/Alu|AluJb|1|150432701|150432979;LINE/L1|L1MA3|1|150432997|150433151	unannotated
transf751dad2dc141903	chr1	150427383	150431473	*		RPRD2	ENST00000369068.4			SINE/Alu|AluSx|1|150427191|150427499;SINE/Alu|AluSp|1|150430648|150430942;LINE/L1|L1MB3|1|150430945|150431473	unannotated
transecd5ab5085037b82	chr1	150427442	150432628	*		RPRD2	ENST00000369068.4			SINE/Alu|AluSx|1|150427191|150427499;LINE/L1|L1MB4|1|150432189|150432383;LTR/ERVL-MaLR|MLT1A0|1|150432385|150432486;LINE/L1|L1MB4|1|150432493|150432623	unannotated
trans0b6bb15f3ebc5cd9	chr1	150427503	150436846	*		RPRD2	ENST00000369068.4			SINE/Alu|AluJb|1|150427522|150427803;SINE/Alu|AluSq2|1|150436621|150436918	unannotated
trans1b2e81d7593f1113	chr1	150429560	150430420	*		RPRD2	ENST00000369068.4			SINE/Alu|AluJb|1|150429396|150429619;LINE/L1|L1MB3|1|150429979|150430388;SINE/Alu|AluJb|1|150430389|150430597	unannotated
transd7c3635db87ed989	chr1	150436428	150500577	*		TARS2	ENST00000369064.7			SINE/Alu|AluY|1|150436320|150436613;SINE/Alu|AluSq2|1|150436621|150436918;SINE/Alu|AluY|1|150445787|150446088;SINE/Alu|AluSg|1|150484056|150484337;SINE/Alu|AluSp|1|150493479|150493775;SINE/Alu|AluSx1|1|150500314|150500601	unannotated
transe514e36f185157f9	chr1	150444149	150470617	+	+	RPRD2	ENST00000369068.4	ENSG00000163125.15	protein_coding		partial
transe229fab4ddc6e95f	chr1	150621520	150627489	-	-	ENSA	ENST00000361631.9	ENSG00000143420.17	protein_coding	SINE/Alu|AluSx|1|150621269|150621566	partial
transd25a16d9524ca3ed	chr1	150625785	150627490	*		ENSA	ENST00000503345.1	ENSG00000143420.17	protein_coding		partial
trans9115108e47ccaf81	chr1	150667442	150693727	*		GOLPH3L	ENST00000271732.7			SINE/Alu|AluJb|1|150667451|150667549	unannotated
trans55f4f000a3f66001	chr1	150672700	150673314	*		GOLPH3L	ENST00000271732.7			SINE/Alu|AluSx1|1|150672430|150672730;SINE/Alu|AluYj4|1|150673170|150673230;SINE/Alu|AluSx3|1|150673283|150673589	unannotated
trans53e6b1cebb7206df	chr1	150681125	150681807	*		GOLPH3L	ENST00000271732.7			SINE/Alu|AluSq2|1|150680867|150681157;SINE/MIR|MIRb|1|150681162|150681334;LINE/L1|L1ME4a|1|150681627|150681784;SINE/Alu|AluSz6|1|150681785|150682077	unannotated
trans1ef550a74f4d218c	chr1	150685676	150691905	*		GOLPH3L	ENST00000271732.7			SINE/Alu|AluSx3|1|150685433|150685740;SINE/Alu|AluSx1|1|150691249|150691537;SINE/Alu|AluJb|1|150691541|150691560;LINE/L1|L1ME3B|1|150691561|150692026	unannotated
trans93205879e1e42c48	chr1	150686336	150687327	*		GOLPH3L	ENST00000271732.7			SINE/Alu|AluJr|1|150686210|150686503;SINE/Alu|AluSp|1|150687296|150687594	unannotated
transcae164ab39709425	chr1	150687597	150688559	*		GOLPH3L	ENST00000271732.7			LINE/L1|L1ME3B|1|150687814|150688253;LINE/L2|L2c|1|150688394|150688469;SINE/Alu|AluSx1|1|150688470|150688771	unannotated
trans925a7ca4a7ef749d	chr1	150690238	150691059	*		GOLPH3L	ENST00000271732.7			SINE/Alu|AluJr|1|150689990|150690276;LINE/L2|L2d|1|150690600|150690887;SINE/Alu|AluSz|1|150691014|150691153	unannotated
trans48123e5b7f4d9dc5	chr1	150697913	150729220	-	-	RNU6-1042P	ENST00000384204.1	ENSG00000143452.15	protein_coding	Retroposon/SVA|SVA_F|1|150727945|150729596	partial
trans707e80ee93c8baea	chr1	150699801	150700150	*		HORMAD1	ENST00000361824.6	ENSG00000143452.15	protein_coding	SINE/Alu|AluSc|1|150699529|150699830;LINE/RTE-X|L4_A_Mam|1|150699831|150699899	partial
transa23969ab542b9bcf	chr1	151015263	151035698	+	+	PRUNE	ENST00000271620.7	ENSG00000143363.15	protein_coding	SINE/Alu|AluSx|1|151015046|151015348;SINE/Alu|AluSx3|1|151017471|151017750;SINE/MIR|MIR3|1|151035098|151035210	partial
trans69ca443e0dc3338f	chr1	151204401	151205209	*		PIP5K1A	ENST00000368888.8			SINE/Alu|AluSq2|1|151204174|151204476;SINE/Alu|AluSx|1|151205168|151205468	unannotated
transc952e5a9c7e3e14d	chr1	151213153	151214547	*		PIP5K1A	ENST00000368888.8			SINE/Alu|AluY|1|151212885|151213188;LTR/ERV1|MER66C|1|151213226|151213280;LINE/L1|L1ME4a|1|151213871|151214372;SINE/Alu|AluSz6|1|151214375|151214680	unannotated
trans750f5bb146d409df	chr1	151216367	151226134	*		PIP5K1A	ENST00000368888.8			SINE/MIR|MIR|1|151216701|151216901;SINE/Alu|AluSz6|1|151216903|151217210;SINE/Alu|AluSg7|1|151226084|151226384	unannotated
trans9386f090bafdca3c	chr1	151220734	151226652	*		PIP5K1A	ENST00000368888.8			SINE/Alu|AluSq2|1|151220474|151220766;LINE/L1|L1MC5a|1|151220767|151221114;SINE/Alu|AluJb|1|151221791|151222100;SINE/Alu|AluSx|1|151226430|151226728	unannotated
trans10fc459843ff2c3f	chr1	151545232	151548282	*		MIR554	ENST00000384874.1			SINE/Alu|AluSq2|1|151545029|151545326;SINE/MIR|MIR|1|151545329|151545565;LINE/L1|L1MB8|1|151546362|151546915	partial
transcd28c7735d0bdace	chr1	151548566	151549919	*		TUFT1	ENST00000368849.7			SINE/Alu|AluSc|1|151548297|151548600;SINE/MIR|MIRc|1|151549514|151549724;SINE/Alu|AluJb|1|151549730|151550021	unannotated
trans275f543757447080	chr1	151550613	151552531	*		TUFT1	ENST00000368849.7			SINE/Alu|AluSz|1|151550342|151550644;LINE/L1|L1ME3Cz|1|151550646|151550775;SINE/Alu|AluJb|1|151550777|151550945;LINE/L1|L1M5|1|151550953|151551037;LINE/L1|L1ME3Cz|1|151551075|151551199;LINE/L2|L2c|1|151551324|151551682;LINE/L1|L1ME3A|1|151551844|151552343;LTR/ERV1|MER39B|1|151552344|151552423;SINE/Alu|AluSx|1|151552424|151552731	unannotated
transcc10aea0da36b9a8	chr1	151553359	151554462	*		TUFT1	ENST00000368849.7			SINE/Alu|AluSg|1|151553097|151553385;LTR/ERV1|MER39B|1|151553386|151553647;LINE/L1|L1ME3A|1|151553648|151554014;LINE/L1|L1MD3|1|151554038|151554291;LINE/L1|L1ME3A|1|151554296|151554390;SINE/Alu|AluSg|1|151554393|151554692	unannotated
trans764f2720e1647515	chr1	151556908	151558830	*		RP11-74C1.2	ENST00000452587.1	ENSG00000223861.1	processed_pseudogene	SINE/Alu|AluSx1|1|151556688|151556987;SINE/Alu|AluJr|1|151556990|151557022;LINE/L1|L1MDa|1|151557023|151558612;SINE/Alu|AluSx1|1|151558783|151559081	partial
trans5bcb6f0d74f698ee	chr1	153530527	153530719	*						SINE/Alu|AluYa5|1|153530687|153530817	unannotated
trans092b0a926d45a662	chr1	153555299	153588817	*		S100A2	ENST00000368707.4			SINE/Alu|AluY|1|153555240|153555538;SINE/Alu|AluSx|1|153588116|153588424;LINE/L1|L1MEh|1|153588428|153588578	unannotated
transc5e527d211a3d3ad	chr1	153585912	153587787	*						SINE/Alu|AluSg|1|153585783|153586072;SINE/Alu|AluSx1|1|153586931|153587250;SINE/Alu|AluJr|1|153587253|153587420;LTR/ERVL|MER70A|1|153587421|153587649;LINE/L1|L1MEh|1|153587650|153587739;SINE/Alu|AluSx|1|153587740|153588028	unannotated
transac21923b7153f4b9	chr1	153601884	153603218	*						LINE/L1|L1M3|1|153601875|153601974;SINE/Alu|AluSx|1|153601975|153602275;SINE/Alu|AluSz|1|153603130|153603307	unannotated
trans6f416ead2c59ae21	chr1	153602219	153603249	*						SINE/Alu|AluSx|1|153601975|153602275;LINE/L1|L1M3|1|153602278|153602409;SINE/Alu|AluSx|1|153602410|153602714;LINE/L1|L1M3|1|153602718|153602733;SINE/Alu|AluSz|1|153603130|153603307	unannotated
transa9f613c673077f1a	chr1	153603258	153603785	*						SINE/Alu|AluSz|1|153603130|153603307;LTR/ERV1|LTR9B|1|153603712|153603915	unannotated
trans1d4816ba7da5ea34	chr1	153818326	153827245	*		GATAD2B	ENST00000368655.4			SINE/Alu|AluY|1|153818312|153818612;SINE/Alu|AluSz6|1|153824802|153825111;SINE/Alu|AluJb|1|153826965|153827270	unannotated
trans3cd322b9c0b638a1	chr1	153868205	153868738	*		GATAD2B	ENST00000368655.4			SINE/Alu|AluSx4|1|153867917|153868227;LINE/L1|L1MC4a|1|153868563|153868724	unannotated
trans4c004ddfa9b80e30	chr1	154601871	154606158	*		ADAR	ENST00000368474.8	ENSG00000160710.15	protein_coding	SINE/Alu|AluSc|1|154606010|154606085;SINE/Alu|AluSc|1|154606087|154606331	partial
trans26050f1d66985c2e	chr1	155002181	155002864	*		ZBTB7B	ENST00000368426.3	ENSG00000160685.13	protein_coding		partial
trans3c090d51ab750cfd	chr1	155124355	155134856	*		EFNA1	ENST00000368407.7	ENSG00000169242.11	protein_coding	SINE/Alu|AluSx|1|155124132|155124430;SINE/Alu|AluSx4|1|155132907|155133208	partial
trans6524940016cbd07e	chr1	155135795	155139495	+	+	SLC50A1	ENST00000368404.8	ENSG00000169241.17	protein_coding	SINE/Alu|AluSp|1|155138543|155138787;SINE/Alu|AluY|1|155139368|155139663	partial
trans83bbaa78693ce0b1	chr1	155367261	155368058	*		ASH1L	ENST00000368346.7			SINE/Alu|AluSg|1|155366991|155367291;LINE/L1|L1M5|1|155367292|155367999;SINE/Alu|AluJr|1|155368007|155368296	unannotated
trans2eeaf4f04c73cc16	chr1	155395531	155398703	*		ASH1L	ENST00000368346.7	ENSG00000116539.10	protein_coding		partial
trans8de6a6cf59002a8d	chr1	155426563	155427133	*		ASH1L	ENST00000368346.7			SINE/Alu|AluSx|1|155426504|155426600;LINE/L1|L1M5|1|155426858|155427077;SINE/Alu|AluSx|1|155427133|155427302	unannotated
trans8e246810aa0da151	chr1	155436774	155437891	*		ASH1L	ENST00000368346.7			SINE/Alu|AluSg|1|155436493|155436794;LINE/L1|L1M4|1|155437091|155437740;SINE/Alu|AluSx|1|155437855|155438147	unannotated
transb9345d5190b1e35f	chr1	155440342	155478355	-	-	ASH1L	ENST00000368346.7	ENSG00000116539.10	protein_coding		partial
trans95731881a3145bb4	chr1	155442619	155443999	*		ASH1L	ENST00000368346.7			LINE/L2|L2c|1|155442613|155443144;LINE/L1|L1ME2|1|155443455|155443977;SINE/Alu|AluSx1|1|155443980|155444281	unannotated
trans8b294e622176577e	chr1	155444241	155452257	*		ASH1L	ENST00000368346.7			SINE/Alu|AluSx1|1|155443980|155444281;SINE/Alu|AluYc|1|155446615|155446901;LINE/L1|L1ME2|1|155446902|155447371;SINE/Alu|AluJr|1|155447389|155447529;SINE/Alu|AluSp|1|155450918|155451221;SINE/Alu|AluSz6|1|155452042|155452338	unannotated
transa3614765e5a82888	chr1	155444251	155452656	*		ASH1L	ENST00000368346.7			SINE/Alu|AluSx1|1|155443980|155444281;LINE/L1|L1ME2|1|155444282|155444610;SINE/Alu|AluY|1|155444614|155444916;SINE/Alu|AluSx3|1|155452554|155452853	unannotated
trans0dedfefbed95cbeb	chr1	155444896	155445264	*		ASH1L	ENST00000368346.7			SINE/Alu|AluY|1|155444614|155444916;LINE/L1|L1ME2|1|155444917|155445197;SINE/Alu|AluSq2|1|155445206|155445482	unannotated
transacf6f9462c1e204b	chr1	155446388	155447166	*		ASH1L	ENST00000368346.7			SINE/Alu|AluSz6|1|155446300|155446597;SINE/Alu|AluYc|1|155446615|155446901;LINE/L1|L1ME2|1|155446902|155447371	unannotated
transdfe5197439e6ede3	chr1	155447412	155449566	*		ASH1L	ENST00000368346.7			SINE/Alu|AluJr|1|155447389|155447529;LINE/L1|L1M1|1|155447530|155448322;SINE/Alu|FLAM_A|1|155448369|155448491;SINE/Alu|AluY|1|155449521|155449818	unannotated
trans9c01f1f6ca2ef6ae	chr1	155449211	155449526	*		ASH1L	ENST00000368346.7			SINE/Alu|AluSc|1|155448939|155449233;LINE/L1|L1ME2|1|155449497|155449518;SINE/Alu|AluY|1|155449521|155449818	unannotated
trans202d44c643ad9de3	chr1	155449791	155453864	*		ASH1L	ENST00000368346.7			SINE/Alu|AluY|1|155449521|155449818;LINE/L1|L1ME2|1|155449819|155450519;LINE/L1|L1MB2|1|155450566|155450917;SINE/Alu|AluSp|1|155450918|155451221;SINE/Alu|AluY|1|155453821|155454118	unannotated
transa1d99b88657a0592	chr1	155451155	155452042	*		ASH1L	ENST00000368346.7			SINE/Alu|AluSp|1|155450918|155451221;LINE/L1|L1MB2|1|155451225|155451480;SINE/Alu|AluSq2|1|155451482|155451735;SINE/Alu|AluSx|1|155451746|155452019;LINE/L1|L1MB2|1|155452020|155452039;SINE/Alu|AluSz6|1|155452042|155452338	unannotated
trans2b14df90b30bb7d7	chr1	155454796	155458455	*		ASH1L	ENST00000368346.7			LINE/L1|L1MEd|1|155455712|155456273;LINE/L2|L2c|1|155456402|155456768;LTR/ERVL-MaLR|MLT1I|1|155456839|155457212;LINE/L2|L2c|1|155457318|155457761;SINE/Alu|AluSx3|1|155458433|155458724	unannotated
transef4ed3452e4b131d	chr1	155492517	155493019	*		ASH1L	ENST00000368346.7			LINE/L1|L1MB7|1|155492788|155492829;SINE/Alu|AluSx3|1|155492832|155493113	unannotated
trans2ee759b4d1668189	chr1	155502342	155503548	*		ASH1L	ENST00000368346.7			SINE/Alu|AluSx3|1|155502064|155502368;LINE/L2|L2c|1|155502574|155502735	unannotated
trans71692cb9adb25ba4	chr1	155518056	155519196	*		ASH1L	ENST00000368346.7			SINE/Alu|AluYa5|1|155517794|155518099;LINE/L1|L1MB4|1|155518100|155519152;SINE/Alu|AluSp|1|155519153|155519461	unannotated
transed5be99b7948caaa	chr1	155537257	155539131	*		ASH1L	ENST00000368346.7			SINE/MIR|MIRb|1|155537341|155537557;LINE/L1|L1M5|1|155537562|155537844	unannotated
trans0962eb14ed3cf462	chr1	155548439	155554652	*		ASH1L	ENST00000368346.7			SINE/Alu|AluSx|1|155548241|155548542;LINE/L2|L2a|1|155548714|155548904;SINE/Alu|AluJr|1|155549134|155549349;SINE/Alu|AluSx|1|155549356|155549644;SINE/Alu|FLAM_C|1|155554577|155554685	unannotated
trans329d533e3e7d500a	chr1	155558868	155577314	*		ASH1L-AS1	ENST00000456633.1			SINE/Alu|AluSx|1|155558845|155559137;SINE/Alu|AluYd8|1|155567304|155567599;SINE/Alu|AluY|1|155577083|155577387	unannotated
transc6c67d4308524fcf	chr1	155635822	155637397	*		RP11-29H23.5	ENST00000500626.2			LTR/ERVK|LTR5_Hs|1|155634878|155635845;LTR/ERV1|HERV17-int|1|155635846|155636989;SINE/Alu|AluY|1|155636992|155637290;LTR/ERV1|HERV17-int|1|155637291|155637421	unannotated
trans5cac40b6722d4acf	chr1	155659455	155857244	-	-	MSTO2P	ENST00000314835.5	ENSG00000116580.18;ENSG00000163374.19	protein_coding	LTR/ERV1|HERV4_I-int~MER51C|1|155658327|155659627	partial
trans7b8efc30d026389f	chr1	155689050	155722155	+	+	DAP3	ENST00000368336.9	ENSG00000132676.15	protein_coding	SINE/Alu|AluJr|1|155722121|155722423	partial
trans75563018e1e4d446	chr1	155707429	155708770	*		DAP3	ENST00000368336.9			SINE/Alu|AluY|1|155707132|155707430;LINE/L1|L1ME3E|1|155707549|155708043;SINE/Alu|AluSq2|1|155708049|155708341;SINE/Alu|AluY|1|155708706|155709000	unannotated
trans13ee2e62393bc0dd	chr1	155715528	155716303	*		DAP3	ENST00000368336.9			SINE/Alu|AluJb|1|155715241|155715535;SINE/Alu|AluYh3|1|155716281|155716589	unannotated
trans1b7f84551ae2add3	chr1	155717083	155718164	*		DAP3	ENST00000368336.9			SINE/Alu|AluSx1|1|155718104|155718395	partial
trans044b185f2c651df3	chr1	155718709	155719151	*		DAP3	ENST00000368336.9			SINE/Alu|AluJb|1|155719110|155719232	unannotated
trans34213a0eaadea1fb	chr1	155723586	155723800	*		DAP3	ENST00000368336.9			SINE/Alu|AluSq2|1|155723338|155723628;SINE/Alu|AluSg|1|155723757|155724057	unannotated
transfcacd93f448dc7f4	chr1	155767519	155773111	-	-	GON4L	ENST00000368331.5	ENSG00000116580.18	protein_coding		partial
trans53ab519fcdb8b157	chr1	156020122	156020889	-	-	SSR2	ENST00000480567.5	ENSG00000163479.13	protein_coding		partial
transc22fcf105bc74b6e	chr1	156525755	156553629	*		IQGAP3	ENST00000361170.6	ENSG00000183856.10	protein_coding	SINE/MIR|MIR1_Amn|1|156526716|156526817;SINE/Alu|AluSg|1|156526825|156527130;SINE/Alu|AluSp|1|156553573|156553880	partial
trans53fbe38e858b3a5c	chr1	159045296	159050606	*		IFI16	ENST00000295809.11	ENSG00000163565.18	protein_coding		partial
trans5eed3ba658cb80af	chr1	160027026	160029777	*		PIGM	ENST00000368090.3	ENSG00000143315.6	protein_coding	SINE/Alu|AluJr|1|160026858|160027114;SINE/Alu|AluYk3|1|160029394|160029669	partial
trans3db098461039e049	chr1	160324479	160325565	*		COPA	ENST00000241704.7			SINE/Alu|AluJr|1|160324286|160324597;SINE/MIR|MIRb|1|160324940|160325136;LINE/L2|L2a|1|160325349|160325471	partial
trans1c2c8179131ac986	chr1	161005599	161013092	*		RP11-544M22.13	ENST00000289779.7			SINE/Alu|AluSz|1|161005453|161005672;SINE/Alu|AluSq2|1|161012618|161012924;LINE/L1|L1PA15|1|161012928|161013125	unannotated
transcd2509a445dbcc5c	chr1	161100557	161132685	+	+	NIT1	ENST00000368008.5	ENSG00000158793.13	protein_coding		partial
transd4f72f86d8829c2c	chr1	167292713	167294082	*		POU2F1	ENST00000541643.7			LINE/L1|L1PB3|1|167292441|167294059;SINE/Alu|AluYj4|1|167294061|167294367	unannotated
transfcf87c31ff88e530	chr1	168226838	168245582	*		SFT2D2	ENST00000271375.6	ENSG00000213064.9	protein_coding	SINE/Alu|AluSx1|1|168226820|168227119;SINE/Alu|AluSx1|1|168244176|168244476;LINE/L1|L1M5|1|168244869|168245648	partial
transd1b44c4995e97892	chr1	168354439	168563977	*		RP4-738P11.3	ENST00000449688.1			LINE/L1|L1PA2|1|168348865|168354879;LTR/ERVL-MaLR|MLT1A|1|168379402|168379807;LINE/L1|L1MC1|1|168559710|168561210;LTR/ERVL-MaLR|MLT1N2|1|168561261|168561476;LINE/L1|L1PB1|1|168563691|168564880	unannotated
trans73cd55365af26a4f	chr1	168413706	168414047	*		RP5-968D22.1	ENST00000441851.1			SINE/Alu|AluSx1|1|168413570|168413737;SINE/Alu|AluSx3|1|168413953|168414039	unannotated
trans6bf6cf48fd0d6181	chr1	168440423	168440695	*						SINE/MIR|MIRc|1|168440599|168440699	unannotated
trans4e2e5d85d906301c	chr1	169850665	169851838	*		C1orf112	ENST00000359326.8	ENSG00000000457.13	protein_coding	SINE/Alu|AluSg|1|169850516|169850799;SINE/Alu|FRAM|1|169851352|169851496	partial
transe616b65d360d6c41	chr1	173987565	173989710	*		RC3H1	ENST00000367696.6			LINE/L1|L1MC3|1|173986868|173989017;SINE/Alu|AluSx3|1|173989024|173989287;SINE/Alu|AluSx3|1|173989288|173989488;LINE/L1|L1MC3|1|173989489|173989690	unannotated
transe93a4513efc978bd	chr1	173991133	173992197	*		RC3H1	ENST00000367696.6			SINE/Alu|AluSz|1|173990949|173991229;LINE/L1|L1MC3|1|173991293|173991811;LINE/L1|L1MB3|1|173991886|173991995;SINE/Alu|AluSx|1|173992150|173992447	unannotated
trans482922e647ba5376	chr1	174474870	174475772	*		RABGAP1L	ENST00000251507.8			SINE/Alu|AluSc|1|174474601|174474900;SINE/MIR|MIRb|1|174474901|174474954;SINE/Alu|FRAM|1|174475627|174475794	unannotated
trans3b93ee360722c1d1	chr1	174479574	174482586	*		RABGAP1L	ENST00000251507.8			LTR/ERVL-MaLR|MLT1D|1|174481731|174481779;LINE/L1|L1PA2|1|174481780|174481886;LTR/ERVL-MaLR|MLT1D|1|174481887|174482295;SINE/Alu|AluSx1|1|174482487|174482771	unannotated
trans028a895055faa50a	chr1	174817060	174818623	*		RABGAP1L	ENST00000251507.8			LINE/L2|L2c|1|174817333|174818551;SINE/Alu|AluSx1|1|174818597|174818726	unannotated
trans90cd1bbc0d06b8c4	chr1	174819214	174834399	*		RABGAP1L	ENST00000251507.8			LINE/L2|L2b|1|174819370|174820269;SINE/Alu|AluSx|1|174820748|174821036;SINE/Alu|AluSp|1|174834145|174834446	unannotated
trans9a0e81e85f65784a	chr1	174822067	174832645	*		RABGAP1L	ENST00000251507.8			SINE/Alu|AluSx4|1|174821982|174822278;SINE/Alu|AluSx|1|174824008|174824306;SINE/Alu|AluSx1|1|174832011|174832319	unannotated
transd2fd7af403ce141b	chr1	174829558	174830472	*		RABGAP1L	ENST00000251507.8			LTR/ERVL-MaLR|MLT1H2|1|174829908|174830172	unannotated
transa8fbeac16eb4f5da	chr1	174830740	174838725	*		RABGAP1L	ENST00000251507.8			SINE/Alu|AluSx|1|174830475|174830774;SINE/Alu|AluSx1|1|174832011|174832319;SINE/Alu|AluYc3|1|174838648|174838945	unannotated
trans0d51051f732ce4f5	chr1	174832191	174833403	*		RABGAP1L	ENST00000251507.8			SINE/Alu|AluSx1|1|174832011|174832319;SINE/MIR|MIR|1|174832883|174833083;SINE/Alu|AluJb|1|174833199|174833576	unannotated
trans762413d9ac48b7cc	chr1	174833510	174834176	*		RABGAP1L	ENST00000251507.8			SINE/Alu|AluJb|1|174833199|174833576;LINE/L2|L2c|1|174833635|174833960;LINE/L1|L1MEd|1|174833988|174834144;SINE/Alu|AluSp|1|174834145|174834446	unannotated
trans859b6ed3eafa67c5	chr1	174834606	174836971	*		RABGAP1L	ENST00000251507.8			LINE/L1|L1MEd|1|174834449|174834692;LINE/L2|L2c|1|174834784|174835272;LTR/ERVL-MaLR|MLT1J1|1|174835558|174836103;SINE/Alu|AluSp|1|174836925|174837222	unannotated
trans8023f75e7aa50b37	chr1	174837208	174887872	*		RABGAP1L	ENST00000392064.6			SINE/Alu|AluSp|1|174836925|174837222;LTR/ERVL-MaLR|MLT1M|1|174838284|174838647;SINE/Alu|AluYc3|1|174838648|174838945;SINE/Alu|AluSz6|1|174887754|174888054	unannotated
trans913dd4eb29f02bf6	chr1	174840667	174848574	*		RABGAP1L	ENST00000251507.8			SINE/Alu|AluYc|1|174840531|174840838;LINE/L1|L1M7|1|174840841|174840884;LINE/L1|L1M5|1|174840998|174841838;SINE/MIR|MIRc|1|174842485|174842687;LINE/L1|L1PA2|1|174843228|174849243	unannotated
trans347e8bdd88a3510f	chr1	174900715	174908534	*		RABGAP1L	ENST00000251507.8			SINE/Alu|AluSz|1|174900624|174900817;LINE/L1|L1PA10|1|174901607|174902942;SINE/Alu|AluJb|1|174907315|174907614;LINE/L1|L1M3f|1|174907615|174908535	unannotated
transe30b7df40bafbd64	chr1	174905210	174917770	*		RABGAP1L	ENST00000251507.8			LINE/L1|L1M3f|1|174904937|174905570;SINE/Alu|AluSx1|1|174905571|174905877;SINE/Alu|AluSx1|1|174917651|174917950	unannotated
trans78a51f6971fe38c5	chr1	174905881	174908663	*		RABGAP1L	ENST00000251507.8			LINE/L1|L1M3f|1|174905880|174906022;SINE/Alu|AluSz|1|174906028|174906317;SINE/Alu|AluSx1|1|174908539|174908843	unannotated
trans00301fb9eb03e043	chr1	174924408	174925116	*		RABGAP1L	ENST00000251507.8			LINE/L2|L2a|1|174924786|174925083;SINE/Alu|AluY|1|174925084|174925377	unannotated
transec5304bb6ca0bc34	chr1	175176014	175176671	*		KIAA0040	ENST00000423313.5			LINE/L1|L1PA5|1|175175247|175176035	unannotated
trans5824efdf05c80abe	chr1	175944874	176165384	-	-	RP11-492I21.1	ENST00000426030.2	ENSG00000143207.19	protein_coding	LTR/ERVL-MaLR|MLT1J|1|176164310|176164829	partial
trans9dd94e37f042fda1	chr1	175967234	175974278	*		SCARNA3	ENST00000517097.1			SINE/Alu|AluSx|1|175967219|175967306;SINE/Alu|AluSp|1|175972834|175973131;LINE/CR1|L3|1|175973547|175973733;LINE/L2|L2c|1|175973840|175974102	unannotated
transdd43e7703d44d2bc	chr1	178134461	178135496	*		RASAL2	ENST00000367649.7			SINE/Alu|AluJb|1|178134335|178134479	unannotated
trans49278b3a1aed8eab	chr1	178135835	178136508	*		RASAL2	ENST00000367649.7			LTR/ERVL-MaLR|THE1B|1|178135647|178136021;SINE/MIR|MIRb|1|178136243|178136436;SINE/Alu|AluSx1|1|178136474|178136784	unannotated
trans2b19e6320b58f394	chr1	180323622	180324464	*		ACBD6	ENST00000367595.3			LINE/L1|L1MA2|1|180321687|180323865;LINE/L1|L1MA2|1|180324179|180327608	unannotated
trans858a90992e8eef44	chr1	180757898	180758137	*		XPR1	ENST00000367590.8				unannotated
trans814e2b546fc0767f	chr1	182796190	182805225	*		NPL	ENST00000367553.5			SINE/MIR|MIR3|1|182796624|182796754;SINE/Alu|AluSc|1|182796755|182797050;SINE/Alu|AluSq|1|182805148|182805452	unannotated
transe3f0e782f0a52e3d	chr1	183185650	183232729	+	+	LAMC2	ENST00000264144.4	ENSG00000058085.14	protein_coding	LINE/L1|L1ME3B|1|183219359|183219586;SINE/MIR|MIRb|1|183219825|183220048;SINE/MIR|MIRc|1|183222631|183222824;SINE/MIR|MIR|1|183226317|183226554	partial
trans376cf143415046d6	chr1	183185671	183241069	+	+	LAMC2	ENST00000264144.4	ENSG00000058085.14	protein_coding	LINE/L2|L2|1|183240668|183240907;SINE/Alu|AluSx1|1|183240966|183241272	partial
trans7ac313b0f58d35c9	chr1	183223304	183225628	*		LAMC2	ENST00000264144.4			LINE/L2|L2c|1|183223406|183223845;LINE/L2|L2c|1|183223938|183224361;LINE/L2|L2c|1|183224707|183225017	partial
trans2eb73d8f04e9b7fc	chr1	183471971	183554190	+	+	SMG7	ENST00000367537.7	ENSG00000116698.20	protein_coding	SINE/MIR|MIR|1|183501170|183501385	partial
trans0195aa463157c06b	chr1	184708322	184749593	-	-	EDEM3	ENST00000367512.7	ENSG00000116406.18	protein_coding		partial
transcf87a0a86a862ba9	chr1	185301174	185317013	-	-	IVNS1ABP	ENST00000367498.7	ENSG00000116679.15	protein_coding		partial
transcd7b3327f2289c16	chr1	186945695	186948225	*		PLA2G4A	ENST00000367466.3	ENSG00000116711.9	protein_coding	LINE/L2|L2a|1|186945021|186945808;SINE/MIR|MIR|1|186945841|186946095	partial
transcd52f8bf15c2f2bd	chr1	192491635	192739582	*		RGS13	ENST00000391995.6	ENSG00000232498.1	antisense	LINE/L1|L1MC5a|1|192491023|192492262;LTR/ERVL-MaLR|MSTD|1|192593523|192593900;LTR/ERV1|MER51C|1|192739432|192739966	partial
trans55fe2de03b907f09	chr1	192491801	192627419	*		RGS1	ENST00000367459.7	ENSG00000232498.1	antisense	LINE/L1|L1MC5a|1|192491023|192492262;LTR/ERVL-MaLR|MSTD|1|192593523|192593900	partial
transb27ee5875dfba78e	chr1	192567168	192739574	*		RGS13	ENST00000391995.6	ENSG00000232498.1	antisense	LTR/ERVL-MaLR|MSTD|1|192593523|192593900;LTR/ERV1|MER51C|1|192739432|192739966	partial
trans7e31f7223696cafb	chr1	192575685	192580022	+	+	RGS1	ENST00000367459.7	ENSG00000090104.11	protein_coding		partial
trans5e8448ab0b3aa4c7	chr1	193012502	193088162	*	*	TROVE2	ENST00000367443.5	ENSG00000116747.12;ENSG00000116750.13	protein_coding	LINE/L2|L2a|1|193012611|193012851;LTR/ERVL|LTR67B|1|193013087|193013406;LINE/L1|L1M5|1|193014395|193014843;SINE/Alu|AluJb|1|193088021|193088311	partial
trans5e57fb0fb2f5c5e3	chr1	197903097	197907533	+	+	C1orf53	ENST00000367393.7	ENSG00000203724.10	protein_coding		partial
trans9ec6324dbe46286f	chr1	200553200	200619403	-	-	KIF14	ENST00000614960.4	ENSG00000118193.11	protein_coding	SINE/Alu|AluSg|1|200552940|200553235;SINE/Alu|AluSc|1|200619347|200619650	partial
transa382b391d9241ae0	chr1	200768929	200775981	*		CAMSAP2	ENST00000236925.8			SINE/Alu|AluSc8|1|200768651|200768951;SINE/Alu|AluSx|1|200775529|200775830	unannotated
transf317d2a4a297d41c	chr1	200894982	200903296	+	+	C1orf106	ENST00000367342.8	ENSG00000163362.10	protein_coding	SINE/Alu|AluSg|1|200903204|200903515	partial
trans33b2414878d1243d	chr1	201283550	201317665	+	+	PKP1	ENST00000263946.7	ENSG00000081277.11	protein_coding		partial
transc68520e3a8d606fe	chr1	201523946	201524366	*		RP11-134G8.5	ENST00000441932.1			LINE/L1|L1MEc|1|201523939|201524325;SINE/Alu|AluSg|1|201524326|201524630	unannotated
trans37bedad338aef40a	chr1	201975804	201984806	*		RNPEP	ENST00000295640.8			SINE/Alu|AluSx1|1|201975561|201975861;SINE/Alu|AluSg7|1|201984565|201984631	unannotated
trans6dd390db21c8df21	chr1	202395138	202396724	*		PPP1R12B	ENST00000391959.5			LINE/L2|L2|1|202395244|202396103;SINE/MIR|MIR|1|202396227|202396527;SINE/Alu|AluSg|1|202396607|202396826	unannotated
trans87fdb38f4147a0e4	chr1	202789575	202799592	*		SLC25A39P1	ENST00000444461.1			SINE/Alu|AluJr|1|202789640|202789745;SINE/Alu|AluSz6|1|202794931|202795236;SINE/Alu|AluSp|1|202799374|202799678	unannotated
trans4f5032581f03d9a4	chr1	203640532	203658358	*		RP11-90O23.1	ENST00000451818.2			SINE/Alu|AluSx3|1|203640329|203640623;SINE/Alu|AluSx|1|203657867|203657994;LINE/L1|L1MEd|1|203658207|203658242;SINE/Alu|AluJb|1|203658244|203658553	unannotated
trans6dcab3e9a218f315	chr1	203646789	203647198	*		ATP2B4	ENST00000367218.7			LINE/L1|L1ME4a|1|203646813|203647059;SINE/Alu|AluJr|1|203647158|203647457	unannotated
transb2aea3f5bb5494fb	chr1	203655542	203658763	*		RP11-90O23.1	ENST00000451818.2			SINE/Alu|AluSx|1|203655364|203655670;SINE/Alu|AluJb|1|203658244|203658553;LINE/L1|L1MEd|1|203658557|203658723;SINE/Alu|AluSg|1|203658724|203659018	unannotated
transa54d1d0bd1d0135e	chr1	203656083	203657935	*		RP11-90O23.1	ENST00000451818.2	ENSG00000236035.2	processed_pseudogene	SINE/Alu|AluSx|1|203657867|203657994	partial
trans32cfb9a6368d1aad	chr1	203734318	203736287	*		ATP2B4	ENST00000367218.7			SINE/Alu|AluSx|1|203734427|203734721;SINE/Alu|AluSp|1|203736184|203736484	unannotated
trans065a7504035ebd6d	chr1	203824171	203830925	*		ZC3H11A	ENST00000332127.8			SINE/Alu|AluSx|1|203823988|203824290;SINE/Alu|AluSc8|1|203830531|203830827	unannotated
trans9602ea16d4c97fbd	chr1	203826535	203827306	*		ZC3H11A	ENST00000332127.8			LINE/L1|L1MC4|1|203826456|203826599;LINE/L1|L1ME3A|1|203826814|203827307	unannotated
transc8761eb9abc79007	chr1	205731793	205742556	*		NUCKS1	ENST00000367142.4			SINE/Alu|AluYk2|1|205731610|205731917;SINE/Alu|AluSc|1|205732501|205732797;SINE/Alu|AluSx1|1|205734612|205734911;SINE/Alu|AluY|1|205741020|205741322;LTR/ERV1|LTR65|1|205741557|205742125;SINE/Alu|AluY|1|205742543|205742848	unannotated
transfa152a5cb3bd853b	chr1	205742833	205744649	*		NUCKS1	ENST00000367142.4			SINE/Alu|AluY|1|205742543|205742848;SINE/MIR|MIRb|1|205744209|205744446;SINE/Alu|AluSp|1|205744632|205744931	unannotated
trans399afd42d1a1779d	chr1	207340742	207344926	*		CD55	ENST00000367063.6			LINE/L1|L1MA4A|1|207342498|207344711;SINE/Alu|AluSx|1|207344713|207345015	partial
transbd62d73d34b7495e	chr1	207753649	207755301	*		CD46	ENST00000358170.6			SINE/Alu|AluJb|1|207753388|207753692;SINE/Alu|AluJr|1|207754908|207755129	unannotated
trans2e9382c0b41a7fff	chr1	209623159	209623528	*		MIR4260	ENST00000583107.1	ENSG00000264831.1	miRNA		partial
trans7824f8ca95af4ead	chr1	209624896	209627405	*		LAMB3	ENST00000356082.8	ENSG00000196878.12	protein_coding	SINE/MIR|MIRc|1|209625351|209625574	partial
trans8d35c73ded31005e	chr1	209625982	209626890	*		LAMB3	ENST00000356082.8			SINE/MIR|MIR|1|209626185|209626343;SINE/MIR|MIR1_Amn|1|209626362|209626495	partial
trans8119edec2a628f8f	chr1	209628143	209628473	*		LAMB3	ENST00000356082.8	ENSG00000196878.12	protein_coding	SINE/MIR|MIR|1|209628236|209628415;SINE/Alu|AluSp|1|209628416|209628706	partial
trans5537453b56a1296f	chr1	209776816	209787052	*		TRAF3IP3	ENST00000367024.5	ENSG00000117595.10;ENSG00000162757.4	protein_coding	LTR/ERVL-MaLR|MLT1B|1|209778822|209779210;LINE/CR1|Plat_L3|1|209779417|209779487;LINE/L2|L2a|1|209785099|209785185;LINE/L2|L2b|1|209785699|209785909;SINE/Alu|AluJo|1|209786992|209787229	partial
trans2e6eb0156894e868	chr1	209787959	209801416	-	-	IRF6	ENST00000367021.7	ENSG00000117595.10	protein_coding	SINE/MIR|MIR3|1|209787980|209788201	partial
trans18eed5b22af1130a	chr1	211797332	211800090	*		LPGAT1	ENST00000366997.8			SINE/Alu|FLAM_C|1|211797334|211797415;SINE/Alu|AluJr|1|211798404|211798710;SINE/MIR|MIR|1|211799288|211799505;LINE/L2|L2|1|211799538|211799706;LINE/L2|L2|1|211799807|211800031;SINE/Alu|AluSx3|1|211800035|211800320	unannotated
trans842ac1ea6ca65813	chr1	211802257	211803770	*		Y_RNA	ENST00000390903.1			LTR/ERV1|MER34A|1|211802122|211802334;LINE/L1|HAL1|1|211802335|211803720;SINE/Alu|AluSx|1|211803758|211804058	partial
trans21b913e0c736f57a	chr1	211825216	211825714	*		LPGAT1	ENST00000366997.8			SINE/Alu|AluJr4|1|211825190|211825358;SINE/Alu|AluSx3|1|211825679|211825976	unannotated
trans456453cb9961541b	chr1	211965956	211966453	*		INTS7	ENST00000366994.7				partial
transab616bdc47621152	chr1	212058187	212059779	*		DTL	ENST00000366991.4			LINE/L1|L1MA4A|1|212054993|212060455	unannotated
transae6fa473a526d71a	chr1	212858235	212896763	+	+	FLVCR1	ENST00000366971.8	ENSG00000162769.12	protein_coding	SINE/Alu|AluSq2|1|212896736|212896868	partial
trans487acee03e8733a8	chr1	212863600	212887912	+	+	FLVCR1	ENST00000366971.8	ENSG00000162769.12	protein_coding	SINE/Alu|AluSg|1|212863310|212863603	partial
transbf97c849e869b1e5	chr1	212863600	212896767	+	+	FLVCR1	ENST00000366971.8	ENSG00000162769.12	protein_coding	SINE/Alu|AluSg|1|212863310|212863603;SINE/Alu|AluSq2|1|212896736|212896868	partial
trans881b78ccec0d9e2a	chr1	212867973	212896767	+	+	FLVCR1	ENST00000366971.8	ENSG00000162769.12	protein_coding	SINE/Alu|AluYk2|1|212867802|212868086;SINE/Alu|AluSx1|1|212869542|212869836;SINE/Alu|AluSq2|1|212896736|212896868	partial
trans7b2bacf35a1e0292	chr1	220576468	220583650	+	+	MARK1	ENST00000611084.4	ENSG00000116141.15	protein_coding	LTR/ERVL-MaLR|MLT1H|1|220576154|220576543;LINE/L2|L2c|1|220576721|220576976	partial
trans5b41c25d98e60cd6	chr1	222875847	222876780	*		RP11-455P21.3	ENST00000495684.2			SINE/Alu|AluSx3|1|222875537|222875850;SINE/MIR|MIR|1|222876057|222876168;LINE/L1|L1ME3Cz|1|222876353|222876973	unannotated
trans0ab776414c997768	chr1	224136683	224138721	*		FBXO28	ENST00000366862.9			SINE/Alu|AluY|1|224136442|224136741;SINE/Alu|AluSx1|1|224137967|224138239	unannotated
trans62b6989648c9a7e6	chr1	224139055	224139490	*		FBXO28	ENST00000366862.9			SINE/Alu|AluSc8|1|224138847|224139082;LINE/L1|L1MC4|1|224139323|224139461;SINE/Alu|AluSc|1|224139462|224139750	unannotated
trans7d888c33b3e7d9aa	chr1	224140049	224140700	*		FBXO28	ENST00000366862.9			SINE/Alu|AluJr|1|224139807|224140107;LINE/L1|L1MC4|1|224140110|224140480;SINE/Alu|AluSx|1|224140663|224140959	unannotated
trans27365ae693557453	chr1	224147393	224148428	*		FBXO28	ENST00000366862.9			SINE/Alu|AluSx4|1|224147144|224147439;SINE/Alu|AluY|1|224148369|224148683	unannotated
transbdbbaac6fbc47eab	chr1	224255461	224256176	*		NVL	ENST00000482491.5			SINE/Alu|AluY|1|224255186|224255491;LINE/L1|L1MC|1|224255492|224255576;SINE/Alu|FLAM_A|1|224255580|224255708;LINE/L1|L1M5|1|224255721|224256108;SINE/Alu|AluSx|1|224256144|224256445	unannotated
trans317fccbfd5e4479b	chr1	224257802	224258985	*		NVL	ENST00000281701.10			SINE/Alu|AluJo|1|224257524|224257839;LINE/L1|L1MB7|1|224257840|224258867;SINE/Alu|FLAM_C|1|224258874|224258988	unannotated
trans27b51ca9f82493f7	chr1	224259356	224268744	*		NVL	ENST00000482491.5			SINE/Alu|AluSx|1|224259094|224259379;LINE/L1|L1MB8|1|224259381|224259528;SINE/Alu|AluSz6|1|224259655|224259969;SINE/Alu|AluSx4|1|224260875|224261173;SINE/Alu|AluSp|1|224268649|224268958	unannotated
trans7bce6a6c70e292d9	chr1	224259877	224260302	*		NVL	ENST00000482491.5			SINE/Alu|AluSz6|1|224259655|224259969;SINE/Alu|AluSc|1|224260270|224260555	unannotated
trans3708d476c74007d9	chr1	224261829	224263857	*		NVL	ENST00000281701.10			SINE/Alu|AluJb|1|224261670|224261987;LINE/L1|HAL1|1|224262199|224263219;SINE/MIR|MIRb|1|224263300|224263393;LINE/L2|L2|1|224263502|224263686;SINE/Alu|AluSg|1|224263831|224264033	unannotated
transe3098b26482bd03c	chr1	224269343	224315228	*		RP11-365O16.5	ENST00000441469.1			SINE/Alu|AluJr|1|224269086|224269383;SINE/Alu|AluSx3|1|224269741|224270068;SINE/Alu|AluJr|1|224315055|224315269	unannotated
trans437f484e1849915a	chr1	224410969	224418282	*		WDR26	ENST00000414423.6	ENSG00000162923.14	protein_coding	SINE/Alu|AluJb|1|224410691|224410991;SINE/MIR|MIRb|1|224411040|224411251	partial
transf85a3159d0b9d555	chr1	226155436	226157242	*		ACBD3	ENST00000366812.5			SINE/Alu|AluSp|1|226155136|226155437;LINE/L1|L1ME3A|1|226156027|226156434;LINE/L1|L1ME3Cz|1|226157014|226157205;SINE/Alu|AluSp|1|226157242|226157538	unannotated
trans8941895e585b84ce	chr1	226167072	226168913	*		ACBD3	ENST00000366812.5			SINE/Alu|AluJb|1|226166872|226167094;SINE/MIR|MIRb|1|226167254|226167402;LINE/L1|L1ME3G|1|226167754|226168017;LINE/L1|L1ME3G|1|226168338|226168522;SINE/Alu|AluSx|1|226168868|226169158	unannotated
trans8803e5ccb645b5bd	chr1	226169978	226173734	*		ACBD3	ENST00000366812.5			SINE/Alu|AluSx|1|226169741|226170039;SINE/Alu|AluJb|1|226172985|226173289	unannotated
transa9c7b8fed0e34ab2	chr1	226170404	226170846	*		ACBD3	ENST00000366812.5			SINE/Alu|AluY|1|226170154|226170473;SINE/Alu|AluJr|1|226170788|226171077	unannotated
trans03433950fba86224	chr1	226175003	226177164	*		ACBD3	ENST00000366812.5			SINE/Alu|AluSg|1|226174823|226175115;SINE/Alu|AluSg|1|226176146|226176448;LTR/ERVL-MaLR|MLT1D|1|226176450|226176588	unannotated
trans035e979f3ff2b917	chr1	226175134	226176220	*		ACBD3	ENST00000366812.5			LINE/L1|HAL1|1|226175120|226175848;LTR/ERVL-MaLR|MLT1D|1|226175911|226176145;SINE/Alu|AluSg|1|226176146|226176448	unannotated
trans8410513a93172069	chr1	226177185	226192253	*		ACBD3	ENST00000366812.5			SINE/Alu|AluY|1|226177166|226177495;SINE/Alu|AluSx|1|226192216|226192371	unannotated
transf504371bfef6771c	chr1	226247945	226277992	-	-	LIN9	ENST00000328205.9	ENSG00000183814.15	protein_coding	SINE/Alu|AluSx3|1|226247667|226247973;LINE/L1|L1MEg|1|226247974|226248103	partial
trans5820793d3c0f8fba	chr1	227089653	227090552	*		CDC42BPA	ENST00000366766.6			SINE/Alu|AluSx|1|227090529|227090825	unannotated
transb820d8938c362fc9	chr1	233633634	233645029	*		KCNK1	ENST00000366621.7			SINE/Alu|AluSg|1|233634026|233634331;SINE/Alu|AluY|1|233636915|233637216;SINE/Alu|AluSc8|1|233644915|233645209	unannotated
trans29f69a0be93341d5	chr1	233634338	233636947	*		KCNK1	ENST00000366621.7			SINE/MIR|MIRc|1|233634346|233634556;LINE/L2|L2a|1|233635665|233636914;SINE/Alu|AluY|1|233636915|233637216	unannotated
transae98f8dd5490a612	chr1	233651525	233651742	*		KCNK1	ENST00000366621.7				unannotated
transdb7578b17be4318f	chr1	233659445	233672180	+	+	KCNK1	ENST00000366621.7	ENSG00000135750.14	protein_coding	LINE/L1|L1ME3G|1|233660034|233660166	partial
trans842c1564743e0264	chr1	233681918	233688064	*						LTR/ERV1|HERVH-int~LTR7Y|1|233683447|233688285	unannotated
trans9cfd06935a512ede	chr1	235069008	235236516	*		ARID4B	ENST00000264183.7	ENSG00000280587.1	lincRNA	SINE/Alu|AluJb|1|235068989|235069161;SINE/Alu|AluJb|1|235235934|235236099	partial
trans4aa2e293d6a271c9	chr1	235146219	235146687	*		RBM34	ENST00000408888.7			SINE/Alu|AluSz6|1|235145970|235146245;SINE/Alu|AluJb|1|235146246|235146261;LINE/L1|L1ME4b|1|235146271|235146608;SINE/Alu|AluSz6|1|235146618|235146920	unannotated
transc672fc347bdecabe	chr1	235147334	235160582	-	-	RBM34	ENST00000408888.7	ENSG00000188739.14	protein_coding	LINE/L1|L1MEd|1|235147860|235148084	partial
transa82cfe312a4b3d5d	chr1	235166896	235230170	-	-	ARID4B	ENST00000264183.7	ENSG00000054267.20	protein_coding	SINE/MIR|MIR|1|235229489|235229606;SINE/Alu|AluSx1|1|235230139|235230433	partial
trans2545077f1884fad4	chr1	235219127	235223420	-	-	ARID4B	ENST00000264183.7	ENSG00000054267.20	protein_coding	SINE/Alu|AluSz6|1|235218865|235219164	partial
transda8ef49fb30b38ec	chr1	235223701	235335263	-	-	GGPS1	ENST00000282841.9	ENSG00000054267.20	protein_coding		partial
transe7e9945399021c94	chr1	235224711	235257470	-	-	ARID4B	ENST00000264183.7	ENSG00000054267.20	protein_coding		partial
trans9f5cede8765eea1e	chr1	235228901	235257470	-	-	ARID4B	ENST00000264183.7	ENSG00000054267.20	protein_coding	SINE/Alu|AluYm1|1|235228645|235228944	partial
trans121e987b4b682511	chr1	235277612	235308297	*		RPL23AP23	ENST00000452590.2			LTR/ERVL|ERVL-E-int|1|235277645|235278530;LTR/ERVL|MER68|1|235279591|235280110;SINE/Alu|AluSg|1|235299217|235299490;SINE/Alu|AluSx3|1|235308085|235308406	unannotated
trans9ccd158ad2209ae3	chr1	235302208	235371496	*		TBCE	ENST00000543662.3	ENSG00000230026.2	processed_pseudogene	SINE/MIR|MIR|1|235302720|235302917;SINE/Alu|AluYm1|1|235302922|235303222;SINE/Alu|AluSp|1|235355388|235355687;SINE/Alu|AluSq2|1|235361611|235361915;SINE/Alu|AluSx|1|235371369|235371675	partial
trans01f618f2f2390e35	chr1	235414596	235416009	*		TBCE	ENST00000543662.3			SINE/Alu|FLAM_C|1|235415165|235415279;SINE/Alu|AluSx3|1|235415886|235416194	partial
transaa869125045529d7	chr1	236600803	236601254	*		HEATR1	ENST00000366582.7			SINE/Alu|AluSz6|1|236600539|236600834;SINE/Alu|AluSg|1|236601250|236601469	unannotated
transb03e35197996032f	chr1	241588207	241592882	*		KMO	ENST00000366559.8	ENSG00000117009.11	protein_coding	SINE/MIR|MIRb|1|241588013|241588244;SINE/Alu|AluSg|1|241592799|241593074	partial
trans17690213c1ccfcc2	chr1	241847832	241889671	+	+	EXO1	ENST00000366548.7	ENSG00000174371.16	protein_coding		partial
trans25799a587705bcc9	chr1	243191128	243212110	-	-	CEP170	ENST00000366542.5	ENSG00000143702.15	protein_coding		partial
trans5fb10cc665cf2d77	chr1	243265768	243266329	*		SDCCAG8	ENST00000366541.7			SINE/Alu|AluSq10|1|243265531|243265826;LINE/L1|L1MA7|1|243266040|243266300;SINE/Alu|AluSx|1|243266309|243266617	unannotated
trans1cbee98fb15eda6c	chr1	243302272	243303814	*		SDCCAG8	ENST00000366541.7			SINE/Alu|AluSz6|1|243303791|243304084	unannotated
trans7d4973016396c7cb	chr1	243304011	243304735	*		SDCCAG8	ENST00000366541.7			SINE/Alu|AluSz6|1|243303791|243304084;LINE/L2|L2c|1|243304154|243304264	partial
trans5300af5166afebf5	chr1	244420260	244432656	-	-	ADSS	ENST00000366535.3	ENSG00000035687.9	protein_coding		partial
trans5339ffa99da640b5	chr1	245230063	245230493	*		KIF26B	ENST00000407071.6			SINE/Alu|AluSg|1|245229853|245230159;LINE/L1|L1MC4|1|245230260|245230461;SINE/Alu|AluSp|1|245230462|245230767	unannotated
trans766ceb473a6d4147	chr1	245230780	245235387	*		RP11-62I21.1	ENST00000446321.1			LINE/L1|L1MC4|1|245230772|245231232;SINE/Alu|AluSx1|1|245231233|245231533;SINE/Alu|AluJr|1|245235313|245235600	unannotated
transd5f8ccada24c1b2e	chr1	245231488	245232547	*		KIF26B	ENST00000407071.6			SINE/Alu|AluSx1|1|245231233|245231533;LINE/L1|L1MC4|1|245231539|245232039	unannotated
trans0bfe9f946fb09184	chr1	245510717	245704440	+	+	KIF26B	ENST00000366518.4	ENSG00000162849.15	protein_coding		partial
transa4e3d38f7cc1d94b	chr1	246101102	246102199	*		SMYD3	ENST00000490107.5			LINE/L2|L2c|1|246101984|246102625	unannotated
transe80ce626bf2c918f	chr1	246119431	246288081	*		CHCHD4P5	ENST00000436684.2			SINE/Alu|AluSx|1|246119404|246119712;SINE/Alu|AluSx3|1|246286872|246287171;SINE/MIR|MIR|1|246287487|246287603;LTR/Gypsy|LTR81A|1|246287612|246287870;SINE/Alu|AluSx|1|246288066|246288314	unannotated
transa828be5e0860e821	chr1	246245364	246247476	*		SMYD3	ENST00000490107.5			SINE/Alu|AluSz6|1|246245203|246245463;SINE/MIR|MIRb|1|246246629|246246812	unannotated
trans973bff89fcfe591a	chr1	246249372	246266668	*		SMYD3	ENST00000490107.5			SINE/Alu|AluSx1|1|246249109|246249403;SINE/Alu|AluJr|1|246265140|246265436;LINE/L2|L2c|1|246266278|246266532;SINE/Alu|AluSg|1|246266632|246266770	unannotated
trans697298f1c67ce0a6	chr1	246249373	246251440	*		SMYD3	ENST00000490107.5			SINE/Alu|AluSx1|1|246249109|246249403;LINE/L1|L1MA1|1|246250965|246251101	unannotated
trans2a5ff52bcfa3f2a0	chr1	246252162	246255988	*		SMYD3	ENST00000490107.5			SINE/MIR|MIR|1|246252343|246252479;LINE/L1|L1P4|1|246253079|246253115;LINE/L1|L1PA16|1|246253116|246253591;LINE/L1|L1PA15-16|1|246253798|246255888;LTR/ERVL|MLT2A1|1|246255889|246256416	unannotated
trans382755b3626cb4e4	chr1	246260635	246273130	*		SMYD3	ENST00000490107.5			SINE/Alu|AluSc|1|246260447|246260730;SINE/Alu|AluJb|1|246269557|246269871;LINE/L1|L1MB3|1|246270299|246273132	unannotated
transf8f2db7dcc6259e0	chr1	246261377	246264411	*		SMYD3	ENST00000490107.5			SINE/MIR|MIRb|1|246262372|246262533;SINE/MIR|MIRb|1|246263154|246263397;SINE/Alu|FLAM_C|1|246264369|246264484	unannotated
transff5b4a7f3ff7348a	chr1	246264414	246265262	*		SMYD3	ENST00000490107.5			SINE/Alu|FLAM_C|1|246264369|246264484;SINE/Alu|AluJr|1|246265140|246265436	unannotated
trans2ab396afb2bf61b1	chr1	246266667	246268441	*		SMYD3	ENST00000490107.5			SINE/Alu|AluSg|1|246266632|246266770;LTR/ERV1|MER41A|1|246268050|246268417;SINE/Alu|AluSc8|1|246268418|246268717	unannotated
trans7423140211f379b2	chr1	246268753	246405147	*		SMYD3	ENST00000490107.5			LTR/ERV1|MER41A|1|246268724|246268902;SINE/Alu|AluSq2|1|246273578|246273876;SINE/Alu|AluSp|1|246377370|246377667;SINE/Alu|AluSx3|1|246399015|246399323;SINE/Alu|AluSz6|1|246399331|246399644;SINE/Alu|AluJb|1|246404961|246405251	unannotated
trans31d0d76728b0b660	chr1	246269268	246273664	*		SMYD3	ENST00000490107.5			LINE/L1|L1MB3|1|246273450|246273575;SINE/Alu|AluSq2|1|246273578|246273876	unannotated
transe77bac5ce4a1170e	chr1	246273752	246276214	*		SMYD3	ENST00000490107.5			SINE/Alu|AluSq2|1|246273578|246273876;LINE/L1|L1MB3|1|246273877|246274006	unannotated
trans283937d3be84aeac	chr1	246276448	246276761	*		SMYD3	ENST00000490107.5				unannotated
trans9f9eb852588422df	chr1	246276951	246279266	*		SMYD3	ENST00000490107.5			SINE/MIR|MIR|1|246276895|246277093;LINE/L1|L1ME2|1|246277216|246278010;LTR/ERVL-MaLR|MLT1E1A|1|246278262|246278834;SINE/Alu|AluSx|1|246279240|246279543	unannotated
transa0bb1c9f773fb5df	chr1	246279547	246280536	*		SMYD3	ENST00000490107.5			SINE/Alu|FLAM_A|1|246280508|246280603	unannotated
trans8e633e6b71038b09	chr1	246540570	246568052	-	-	CNST	ENST00000366513.8	ENSG00000162851.7	protein_coding	SINE/Alu|FLAM_C|1|246568019|246568142	partial
trans1d4c93b384b968d9	chr1	246672511	246737598	*		SCCPDH	ENST00000366510.3			SINE/Alu|AluJb|1|246672465|246672653;SINE/Alu|AluJb|1|246737250|246737502	unannotated
transee98ea9b03cd403b	chr1	246937758	246942340	*						SINE/Alu|AluSx|1|246937551|246937864;SINE/Alu|AluSx3|1|246941887|246942035;SINE/Alu|AluSx1|1|246942291|246942588	unannotated
trans883e3779a80d8188	chr1	246940192	246944518	*						SINE/Alu|AluY|1|246939978|246940287;SINE/Alu|AluSx|1|246943074|246943373;SINE/Alu|AluJr|1|246943381|246943499;LINE/L2|L2b|1|246944389|246944474;SINE/Alu|AluSg|1|246944475|246944776	unannotated
trans264678337a43b552	chr1	246967662	247008056	-	-	ZNF670-ZNF695	ENST00000474541.1	ENSG00000135747.11;ENSG00000197472.14	protein_coding	LTR/ERVL-MaLR|MSTA~MSTA-int|1|246967613|246970002	partial
transbd9b7f6849f9baa6	chr1	246987854	246996104	*		ZNF670-ZNF695	ENST00000474541.1	ENSG00000135747.11;ENSG00000197472.14	protein_coding	SINE/Alu|AluSx|1|246996064|246996363	partial
transbf045b4bba5686ba	chr1	247135433	247239946	*		RP11-488L18.1	ENST00000397642.3			LINE/L1|L1PA8A|1|247133953|247136664;LINE/L1|L1PA5|1|247239324|247241395	unannotated
transae3a5e12d17b4136	chr1	247136278	247151389	*		ZNF124	ENST00000491356.5			LINE/L1|L1PA8A|1|247133953|247136664;SINE/Alu|AluSg|1|247136665|247136962;SINE/Alu|AluY|1|247151198|247151494	unannotated
trans2b3b1692d41befeb	chr1	247151311	247189776	*		RP11-488L18.6	ENST00000452704.1			SINE/Alu|AluY|1|247151198|247151494;SINE/Alu|AluYa5|1|247188940|247189248;LINE/L1|L1M4|1|247189250|247189865	unannotated
trans738412cc6e0c649a	chr1	247160209	247162618	*		ZNF124	ENST00000472531.5			SINE/Alu|AluSc|1|247159982|247160283;LTR/ERVL|MER68|1|247160440|247160857;LINE/L1|L1M5|1|247160930|247161558;LINE/L1|L1PA14|1|247161969|247162447	unannotated
transcbfcd1bd16ba4463	chr10	813730	900778	*		LARP4B	ENST00000612396.4			SINE/Alu|AluSx3|10|813802|814100;SINE/Alu|AluSx4|10|900617|900917	unannotated
trans9fd1491184a5c95c	chr10	897993	900346	*		LARP4B	ENST00000612396.4			SINE/Alu|AluSg|10|897711|898011;LINE/L1|L1M4|10|898014|898724;SINE/Alu|AluSq2|10|900064|900368	unannotated
trans5656c6e16111c257	chr10	927058	927980	*		LARP4B	ENST00000612396.4			SINE/Alu|AluSq2|10|927938|928242	unannotated
trans0454186a3386fb59	chr10	5250053	5257550	*		RP11-445P17.3	ENST00000428920.2			LINE/L1|L1HS|10|5245356|5251384;LINE/L1|L1PA5|10|5254797|5258294	unannotated
trans8ebbc0278f09392c	chr10	5684997	5762591	+	+	FAM208B	ENST00000328090.9	ENSG00000108021.19	protein_coding		partial
trans3089df3914fcf03c	chr10	5699279	5709552	*		FAM208B	ENST00000328090.9			LINE/L1|L1MB7|10|5698774|5699515;LINE/L1|L1M7|10|5699516|5699727	unannotated
trans315022d76ba8408c	chr10	5709529	5800706	*	*	FAM208B	ENST00000328090.9	ENSG00000057608.16;ENSG00000108021.19;ENSG00000226647.2	antisense;protein_coding		partial
transde1ecb2ec8185ac5	chr10	5778041	5779179	*		GDI2	ENST00000380191.8			LINE/L1|L1PA7|10|5777493|5778288;LINE/L1|L1M4a1|10|5778802|5779229	unannotated
transf6ed5b563644d083	chr10	5782866	5800706	-	-	GDI2	ENST00000380191.8	ENSG00000057608.16	protein_coding	SINE/Alu|AluSx|10|5782652|5782945;LINE/L1|L1ME2|10|5782950|5783219;LINE/L1|L1PBa|10|5783254|5784958	partial
transa4624d9d88331c35	chr10	6014904	6020676	*		IL2RA	ENST00000379959.7			SINE/Alu|AluSx1|10|6015084|6015377;SINE/Alu|AluSx1|10|6017572|6017876;SINE/Alu|AluSx1|10|6020543|6020832	unannotated
transfcba8f517acd09a1	chr10	7755806	7807792	*	*	ATP5C1	ENST00000356708.11	ENSG00000151657.11;ENSG00000165629.19	protein_coding		partial
trans25b0cbb767885205	chr10	11857770	11857976	*		PROSER2-AS1	ENST00000445498.5			SINE/Alu|AluSx3|10|11857937|11858229	unannotated
trans23415d9a5df4516b	chr10	12026921	12042895	-	-	UPF2	ENST00000397053.6	ENSG00000151461.19	protein_coding	SINE/Alu|AluSq10|10|12026648|12026952;LINE/CR1|L3|10|12027069|12027319	partial
trans0e493acafdc87d03	chr10	12215814	12238486	+	+	CDC123	ENST00000281141.8	ENSG00000151465.13	protein_coding		partial
trans65eb0b414f09a935	chr10	13100072	13137041	+	+	OPTN	ENST00000378748.7	ENSG00000123240.16	protein_coding	SINE/Alu|AluSz|10|13136998|13137297	partial
transcca781bcf11a7040	chr10	13108823	13137020	+	+	OPTN	ENST00000378748.7	ENSG00000123240.16	protein_coding	SINE/Alu|AluY|10|13108546|13108845;SINE/Alu|AluSz|10|13136998|13137297	partial
transfd10a40e91f9e75f	chr10	13108823	13137020	+	+	OPTN	ENST00000378748.7	ENSG00000123240.16	protein_coding	SINE/Alu|AluY|10|13108546|13108845;SINE/Alu|AluSz|10|13136998|13137297	partial
trans5c69a35dce63c1a8	chr10	13161561	13216234	+	+	MCM10	ENST00000378714.7	ENSG00000065328.16	protein_coding	SINE/MIR|MIR3|10|13209711|13209816;SINE/Alu|AluJb|10|13210047|13210317;SINE/Alu|AluYb8|10|13216018|13216318	partial
trans919cda189c5294cf	chr10	17630381	17631708	*						LTR/ERV1|HERVH-int~LTR7Y|10|17630036|17632161	unannotated
transdd9e781fc93b0b2e	chr10	19092022	19093128	*		MALRD1	ENST00000454679.6			LINE/L1|L1HS|10|19088587|19094618	unannotated
transeff899f2a8e22d96	chr10	20285668	20308196	*		PLXDC2	ENST00000377252.4	ENSG00000120594.16	protein_coding	SINE/Alu|AluSp|10|20286724|20287023;SINE/Alu|AluY|10|20307959|20308260	partial
trans498a26d85fc75af3	chr10	21673897	21676399	*		MLLT10	ENST00000377072.7			SINE/MIR|MIRb|10|21675055|21675193;SINE/Alu|AluYc3|10|21676154|21676429	partial
transc260c32e0dc2dae9	chr10	21676752	21677500	*		MLLT10	ENST00000377072.7				unannotated
trans8daaf6bda2f46575	chr10	21677557	21677999	*		MLLT10	ENST00000377072.7			LINE/L2|L2b|10|21677858|21677979	unannotated
trans589eedd8d5d7a830	chr10	21718985	21721899	*		MLLT10	ENST00000377072.7			SINE/Alu|AluSg|10|21718715|21719019;SINE/MIR|MIRc|10|21719583|21719791;SINE/MIR|MIR|10|21720828|21720985	unannotated
trans693a965937852755	chr10	21770623	21771612	*		DNAJC1	ENST00000376980.7			SINE/Alu|AluSx3|10|21770388|21770698;LINE/L1|L1M4|10|21770699|21771498;SINE/Alu|AluSx|10|21771505|21771796	unannotated
trans11dc939bb2a20d31	chr10	21962665	21968695	*		DNAJC1	ENST00000376980.7			SINE/Alu|AluJr|10|21962461|21962710;LTR/ERV1|MER41-int|10|21963241|21963521;LINE/L1|L1MEd|10|21963642|21964208;SINE/Alu|AluSz6|10|21964211|21964509;SINE/Alu|AluY|10|21968505|21968809	unannotated
transeb3ab9d84fd62e6f	chr10	21964480	21966702	*		DNAJC1	ENST00000376980.7			SINE/Alu|AluSz6|10|21964211|21964509;LINE/L1|L1MEd|10|21964510|21965268;LINE/L1|L1MC4a|10|21965282|21965424;LTR/ERV1|MER41C|10|21965425|21965940;LINE/L1|L1MC4a|10|21965941|21966677;SINE/Alu|AluSq2|10|21966682|21966987	unannotated
transd389c42731912523	chr10	21967032	21968525	*		DNAJC1	ENST00000376980.7			LINE/L1|L1ME1|10|21967048|21967398;LTR/ERVL-MaLR|MLT1J|10|21967594|21967961;SINE/MIR|MIR|10|21968269|21968452;SINE/Alu|AluY|10|21968505|21968809	unannotated
transc554f6b0dca51685	chr10	22318071	22320303	*		COMMD3-BMI1	ENST00000602390.5	ENSG00000148444.15	protein_coding		partial
trans624d2504fadfdf7a	chr10	24093672	24099808	*		KIAA1217	ENST00000376462.5			LINE/L1|L1PA3|10|24093653|24094324;LINE/L1|L1PA5|10|24099595|24099890	unannotated
transd015a03248ba9452	chr10	24230785	24232897	*		KIAA1217	ENST00000376454.7			SINE/Alu|AluSq2|10|24230498|24230813;SINE/Alu|AluSx4|10|24231797|24232094;SINE/Alu|AluJb|10|24232839|24233145	unannotated
trans64a66732df2946e5	chr10	24232977	24234409	*		KIAA1217	ENST00000376454.7			SINE/Alu|AluJb|10|24232839|24233145;LTR/ERVL-MaLR|MSTB1|10|24233161|24233471;LINE/L1|L1MEj|10|24233541|24234098;LINE/L1|L1MEj|10|24234343|24234381;SINE/Alu|AluSx|10|24234382|24234678	unannotated
transed779b6572093549	chr10	24243642	24244548	*		KIAA1217	ENST00000376454.7				unannotated
trans21d543aa4fb8e5ac	chr10	24247675	24254856	*		KIAA1217	ENST00000376454.7			SINE/Alu|AluY|10|24247515|24247812;SINE/Alu|AluSx|10|24250945|24251242;SINE/Alu|AluJb|10|24253760|24253943;SINE/MIR|MIR3|10|24254288|24254427;SINE/Alu|AluSx1|10|24254856|24255154	unannotated
trans637493ba5acba91f	chr10	24247716	24253627	*		KIAA1217	ENST00000376454.7			SINE/Alu|AluY|10|24247515|24247812;SINE/Alu|AluSx|10|24248389|24248694;SINE/Alu|AluSc8|10|24253569|24253753	unannotated
trans1a4de49ab1495fec	chr10	24248454	24258583	*		PRINS	ENST00000621023.1			SINE/Alu|AluSx|10|24248389|24248694;SINE/Alu|AluSx|10|24250945|24251242;SINE/Alu|AluJb|10|24258024|24258179	unannotated
transf18a1be5f3e6228d	chr10	24248698	24254964	*		KIAA1217	ENST00000376454.7			SINE/Alu|AluSx3|10|24250440|24250750;SINE/Alu|AluSx1|10|24254856|24255154	unannotated
trans69bf57d23b296daa	chr10	24251145	24261309	*		PRINS	ENST00000621023.1			SINE/Alu|AluSx|10|24250945|24251242;SINE/Alu|AluJr|10|24260468|24260760;SINE/Alu|AluSx1|10|24261216|24261513	unannotated
trans0c72f6302f91bb18	chr10	24252902	24261449	*		PRINS	ENST00000621023.1			SINE/Alu|AluJb|10|24252860|24253003;SINE/Alu|AluSc8|10|24253569|24253753;SINE/Alu|AluSx1|10|24261216|24261513	unannotated
trans26b1c859799cad18	chr10	24255074	24256046	*		PRINS	ENST00000621023.1			SINE/Alu|AluSx1|10|24254856|24255154	partial
trans327636a21b1f1286	chr10	24256070	24262882	*		KIAA1217	ENST00000376454.7			SINE/MIR|MIR3|10|24257600|24257749;SINE/Alu|AluJb|10|24258024|24258179;SINE/Alu|AluSx3|10|24262751|24262967	unannotated
trans9e089d6493469378	chr10	24258862	24260586	*		KIAA1217	ENST00000376454.7			SINE/Alu|AluY|10|24258588|24258892;SINE/Alu|AluJr|10|24259340|24259626;SINE/Alu|AluJr|10|24260468|24260760	unannotated
trans79a4a847e186873a	chr10	24261515	24271557	*		KIAA1217	ENST00000376454.7			SINE/Alu|AluYf1|10|24262346|24262645;SINE/Alu|AluJb|10|24271474|24271771	unannotated
trans0104efcc70398ade	chr10	24262646	24273798	*		KIAA1217	ENST00000376454.7			SINE/Alu|AluSx3|10|24262751|24262967;SINE/Alu|AluYc3|10|24264871|24265169;SINE/Alu|AluSx|10|24273570|24273867	unannotated
trans47cdd2cce18051e0	chr10	24264128	24266096	*		KIAA1217	ENST00000376454.7			SINE/Alu|AluSx|10|24263857|24264158;SINE/Alu|AluYc3|10|24264871|24265169;LINE/L2|L2b|10|24265692|24265901;SINE/Alu|AluSx|10|24266081|24266375	unannotated
transa6e4f1012e1ecc7e	chr10	24540503	24704632	*		KIAA1217	ENST00000376454.7			SINE/Alu|AluSg|10|24540234|24540531;SINE/Alu|AluSx1|10|24540770|24541068;SINE/Alu|AluSz6|10|24704466|24704765	unannotated
trans960c411f95abaa58	chr10	27160977	27173157	+	+	MASTL	ENST00000375946.8	ENSG00000120539.14	protein_coding		partial
transf1dfe3bd77f7e4bc	chr10	27196100	27232325	-	-	ACBD5	ENST00000396271.7	ENSG00000107897.18	protein_coding	SINE/Alu|AluSp|10|27195921|27196211	partial
trans282a68f8c6c7cb89	chr10	27516578	27517124	*		RAB18	ENST00000621805.4			LINE/L1|L1M7|10|27516848|27517080;SINE/Alu|AluSg|10|27517081|27517379	unannotated
transec1049b953251275	chr10	28529432	28593523	*		WAC	ENST00000375664.8	ENSG00000254635.5	antisense	SINE/Alu|AluSc|10|28529274|28529576;SINE/Alu|AluJr|10|28531889|28532185;SINE/Alu|AluJr4|10|28538609|28538889;SINE/Alu|AluSg|10|28592342|28592640;LINE/L1|L1M5|10|28592750|28593092;SINE/Alu|AluSx|10|28593486|28593749	partial
trans986ceb3535edd9a1	chr10	28536261	28547381	*		WAC	ENST00000375664.8			SINE/Alu|AluSx|10|28538306|28538601;SINE/Alu|AluSx|10|28547253|28547549	unannotated
transa19e5bf1a69a1266	chr10	28539718	28541429	*		WAC	ENST00000375664.8			SINE/Alu|AluSz|10|28539566|28539858;SINE/Alu|AluSx3|10|28541423|28541526	unannotated
transc06623341cfbee89	chr10	29606302	29606809	*		SVIL	ENST00000355867.8			SINE/Alu|AluJr|10|29606210|29606344;LINE/L1|L1MC5a|10|29606350|29606720;SINE/Alu|AluSx|10|29606754|29607054	unannotated
trans2d0664791a0c37c6	chr10	31789236	31848818	*		ARHGAP12	ENST00000344936.6			SINE/Alu|AluYf1|10|31788999|31789299;LINE/L1|L1MEg|10|31789300|31791379;LINE/CR1|L3|10|31795870|31796785;LINE/L1|HAL1M8|10|31797580|31797925;LINE/L2|L2d|10|31837344|31837694;LINE/L1|L1MDa|10|31845808|31847629;LTR/ERVL-MaLR|MLT1H2|10|31847965|31848262;LINE/L1|L1MEi|10|31848272|31848790;SINE/Alu|AluSg|10|31848791|31849071	unannotated
trans294faf912a6a92b1	chr10	31845622	31846899	*		ARHGAP12	ENST00000344936.6			SINE/Alu|AluSx|10|31845505|31845803;LINE/L1|L1MDa|10|31845808|31847629	unannotated
transc17441001050ee57	chr10	34583236	34586247	*		PARD3	ENST00000374789.7			LINE/CR1|CR1-16_AMi|10|34584868|34585435;LINE/L1|L1ME4b|10|34585777|34585971	unannotated
trans06837628a71644e5	chr10	34621371	34623734	*		PARD3	ENST00000374789.7			SINE/Alu|AluSx|10|34621218|34621495;SINE/Alu|AluSc8|10|34623699|34623994	unannotated
transb8a48d61707b32fd	chr10	34680834	34681749	*		PARD3	ENST00000374789.7			LINE/L1|L1PA2|10|34680697|34680996	unannotated
trans77c128a2ec81aba1	chr10	34684870	34685760	*		PARD3	ENST00000374789.7			SINE/Alu|AluSx|10|34685597|34685893	unannotated
transe023d084f6ec312b	chr10	34688110	34689961	*		PARD3	ENST00000374789.7			SINE/Alu|AluJb|10|34687848|34688151;LINE/L1|L1M5|10|34689897|34689936;SINE/Alu|AluSx|10|34689939|34690241	unannotated
trans21925d9520225aa9	chr10	38014241	38023910	*		ZNF33A	ENST00000307441.13			SINE/Alu|AluSz6|10|38014040|38014335;SINE/Alu|AluSx4|10|38022946|38023243;LINE/L1|L1MDa|10|38023244|38023876;SINE/Alu|AluSp|10|38023877|38024178	unannotated
trans093afd8cd4fbd9be	chr10	38015500	38065728	*		ZNF33A	ENST00000307441.13			SINE/Alu|AluSq2|10|38015306|38015620;SINE/Alu|AluSx|10|38065068|38065369;SINE/Alu|AluSg|10|38065715|38065991	unannotated
trans35e3203e80e84cb1	chr10	38021500	38028042	*		ZNF33A	ENST00000307441.13			SINE/Alu|AluSg|10|38021422|38021652;LINE/L1|L1MDa|10|38021663|38022374;SINE/Alu|AluSx|10|38022375|38022678;SINE/Alu|AluJr|10|38028008|38028295	unannotated
transb459bf41e9c6053a	chr10	38022679	38032957	*		ZNF33A	ENST00000307441.13			LINE/L1|L1MDa|10|38022682|38022943;SINE/Alu|AluSx4|10|38022946|38023243;SINE/Alu|AluSx3|10|38032757|38033046	unannotated
transe0b7ed97e58a770e	chr10	38024190	38025367	*		ZNF33A	ENST00000307441.13			LINE/L1|L1MDa|10|38024181|38024677;LINE/L1|L1MDa|10|38025196|38025319;LTR/ERVL-MaLR|MLT1A|10|38025320|38025694	unannotated
trans6b7254733748ff58	chr10	38112928	38119303	+	+	ZNF37A	ENST00000351773.7	ENSG00000075407.17	protein_coding	SINE/Alu|AluSq|10|38112814|38113105	partial
transad078739851e2667	chr10	42803412	42804817	*		BMS1	ENST00000374518.5			SINE/Alu|AluJb|10|42803227|42803436;LINE/L1|L1ME1|10|42803741|42804726;SINE/Alu|AluSx1|10|42804731|42805017	unannotated
transd4a2fa4fab4e1ffb	chr10	45877632	45879039	*		PARGP1	ENST00000440803.7			LINE/L1|L1MC4|10|45876955|45878859;SINE/Alu|AluSc|10|45878953|45879259	unannotated
trans42598c36722c6065	chr10	47699275	47699642	*		FAM35DP	ENST00000323387.5			SINE/Alu|AluSz6|10|47699068|47699367;LINE/L1|L1MC4a|10|47699370|47699544;SINE/Alu|AluSx3|10|47699545|47699849	unannotated
transb8f47a95d1c7fecd	chr10	48056666	48057406	*		BMS1P7	ENST00000602440.2			SINE/Alu|AluSp|10|48056396|48056699	partial
trans15288a9e7799205f	chr10	49963064	49965749	*		PARG	ENST00000402038.7			SINE/Alu|AluSp|10|49962896|49963130;SINE/Alu|AluYc|10|49963131|49963199;SINE/Alu|AluY|10|49965617|49965674	unannotated
transb97ee5955fd776ad	chr10	49963281	49966373	*		PARG	ENST00000402038.7			SINE/Alu|AluY|10|49965617|49965674	unannotated
transebe9773865600227	chr10	56355764	56361288	-	-	ZWINT	ENST00000373944.7	ENSG00000122952.16	protein_coding	LINE/L1|L1MEd|10|56355311|56357720	partial
trans756a8465cdb70e77	chr10	58196077	58199322	*		IPMK	ENST00000373935.3	ENSG00000151151.5	protein_coding		partial
trans85796d730e2118c2	chr10	59762602	59773166	*						LTR/ERV1|MER89|10|59762574|59763067;SINE/Alu|AluJb|10|59763311|59763580	unannotated
trans525dffe7dd23a36b	chr10	60465235	60465765	*		ANK3	ENST00000373827.6			SINE/Alu|AluJb|10|60464990|60465288	unannotated
transeed64ef15c98adab	chr10	63281735	63282772	*		JMJD1C	ENST00000399262.6			SINE/Alu|AluSc8|10|63281461|63281768;SINE/Alu|AluSc8|10|63282723|63283016	unannotated
trans5391b2dac8f674e1	chr10	63292997	63294281	*		JMJD1C	ENST00000399262.6			SINE/Alu|AluSx|10|63292763|63293065;LINE/L2|L2|10|63293622|63293964	unannotated
trans6e56e8f8b676e05d	chr10	63316679	63338640	*		JMJD1C	ENST00000399262.6			SINE/Alu|AluSq|10|63316447|63316747;SINE/Alu|AluJo|10|63338147|63338433	unannotated
transd156be0e8177631e	chr10	63368909	63369275	*		JMJD1C	ENST00000399262.6			SINE/Alu|AluSx|10|63368688|63368947;SINE/Alu|AluSz|10|63369174|63369442	unannotated
transabae2cf2b30acbc0	chr10	63375206	63375558	*		JMJD1C	ENST00000399262.6			SINE/Alu|AluJr|10|63375185|63375337;LINE/L1|L1MB3|10|63375344|63375552	unannotated
trans7a5721f8e976db93	chr10	63443501	63446935	*		JMJD1C	ENST00000399262.6			SINE/Alu|AluSz6|10|63443302|63443611;SINE/Alu|AluSz6|10|63445864|63446175;LINE/L2|L2a|10|63446176|63446876	unannotated
transaed435fc123b687a	chr10	63445259	63445862	*		JMJD1C	ENST00000399262.6			LINE/L2|L2a|10|63445246|63445862	unannotated
trans82e03298752e006c	chr10	63521352	63568262	*		REEP3	ENST00000373758.4	ENSG00000165476.13	protein_coding	LINE/L1|L1MB5|10|63567197|63567704	partial
trans818fa65f31b4e125	chr10	67372816	67389117	*		CTNNA3	ENST00000433211.6			LINE/L1|L1PA3|10|67387046|67393068	unannotated
trans2202bdd88dd078af	chr10	68052100	68053395	*		HERC4	ENST00000395198.7			SINE/Alu|AluJb|10|68053311|68053590	unannotated
trans6a58d5996393370e	chr10	68053548	68054350	*		HERC4	ENST00000395198.7			SINE/Alu|AluJb|10|68053311|68053590;SINE/Alu|AluSx1|10|68054350|68054630	unannotated
trans5d523e28013c3102	chr10	68054941	68055761	*		HERC4	ENST00000395198.7			SINE/Alu|AluSg|10|68054919|68055137;SINE/MIR|MIRb|10|68055500|68055629;SINE/Alu|AluSx1|10|68055756|68056047	unannotated
transade7ef72e89cd662	chr10	68420716	68471983	-	-	RP11-9E13.4	ENST00000415623.1	ENSG00000138346.14	protein_coding	SINE/Alu|Alu|10|68420728|68420798	partial
trans471fbc91eb44d606	chr10	68435710	68470518	-	-	RNA5SP319	ENST00000362768.1	ENSG00000138346.14	protein_coding	SINE/Alu|AluSc8|10|68435463|68435753;LINE/L1|L1MB5|10|68436015|68436600;LINE/L1|L1MB8|10|68436606|68436990;SINE/Alu|AluJr|10|68470467|68470627	partial
trans12915b8218c8fd54	chr10	68502934	68506721	*		Y_RNA	ENST00000384707.1	ENSG00000122912.14;ENSG00000207438.1	misc_RNA;protein_coding	LTR/ERV1|MER4CL34|10|68503486|68503548	partial
transa1da10114bab31f7	chr10	68521050	68522568	*		SLC25A16	ENST00000609923.5			SINE/Alu|AluSc8|10|68520854|68521144;SINE/Alu|AluSg|10|68521897|68522184;LINE/L1|L1ME1|10|68522188|68522398;SINE/Alu|AluSx3|10|68522399|68522533;SINE/Alu|AluSc8|10|68522534|68522835	unannotated
trans19445a1e024227a3	chr10	68901448	68902468	*		DDX50	ENST00000610822.1	ENSG00000107625.12	protein_coding	LINE/L2|L2d|10|68902036|68902151;LINE/CR1|L3|10|68902283|68902401;LINE/L1|L1MB3|10|68902452|68902708	partial
trans837c0d22f1999f70	chr10	68902225	68903151	*		DDX50	ENST00000610822.1			LINE/CR1|L3|10|68902283|68902401;LINE/L1|L1MB3|10|68902452|68902708;SINE/Alu|AluJb|10|68903123|68903250	unannotated
trans8d6155cc465d3b4c	chr10	69355093	69365689	*		HK1	ENST00000360289.6			LINE/L1|L1MB8|10|69355278|69355507;SINE/Alu|AluSx|10|69355508|69355771;SINE/Alu|AluJo|10|69356155|69356453;SINE/Alu|AluSg|10|69356603|69356904;SINE/Alu|AluJb|10|69365599|69365828	unannotated
transe9677575ac7d30cb	chr10	70221097	70222108	*		PPA1	ENST00000373232.7			SINE/Alu|AluY|10|70222059|70222358	unannotated
trans4e3a3be6c4cfb4b2	chr10	72465328	72465524	*		MICU1	ENST00000635239.1			SINE/Alu|AluSx1|10|72465507|72465813	unannotated
trans5a841f9ebfdf0d39	chr10	72702295	72702767	*		MCU	ENST00000536019.5			LINE/L2|L2c|10|72702450|72702695;SINE/Alu|AluSq2|10|72702696|72703000	unannotated
trans3c1f370393b387ae	chr10	72702828	72704517	*		MCU	ENST00000536019.5			SINE/Alu|AluSq2|10|72702696|72703000;SINE/Alu|AluSz6|10|72703623|72703906;LINE/L2|L2c|10|72704072|72704312	unannotated
trans06c11b42da6c38aa	chr10	72721596	72722217	*		MCU	ENST00000536019.5			LINE/L2|L2a|10|72721448|72721700;SINE/Alu|AluSx|10|72722163|72722341	unannotated
trans14166423b255a86f	chr10	72722344	72725185	*		MCU	ENST00000536019.5			SINE/Alu|AluY|10|72725134|72725425	unannotated
transbe032d14b25150d3	chr10	72723269	72726128	*		MCU	ENST00000536019.5			LINE/L1|L1ME4b|10|72723375|72724472;LINE/CR1|L3|10|72724662|72724831;SINE/Alu|AluJr|10|72724960|72725132;SINE/Alu|AluY|10|72725134|72725425;SINE/Alu|FLAM_A|10|72726075|72726198	unannotated
trans995462a3b8d1c8b7	chr10	73040124	73040477	*		P4HA1	ENST00000263556.3			SINE/Alu|AluJb|10|73039856|73040169;SINE/Alu|AluSc|10|73040477|73040771	unannotated
transc13d6c61482cea72	chr10	73070352	73070962	*		P4HA1	ENST00000263556.3			SINE/Alu|AluSx1|10|73070148|73070440;SINE/Alu|AluJr|10|73070899|73071207	unannotated
transde9299bcc0b30404	chr10	73480664	73481159	*		PPP3CB	ENST00000360663.9			SINE/Alu|AluSx|10|73480441|73480744	unannotated
trans72103d9f1ddeac16	chr10	73996457	74010965	*		VCL	ENST00000211998.8			SINE/Alu|AluSx1|10|73996282|73996576;SINE/Alu|AluYk3|10|74009255|74009557;SINE/Alu|AluSx|10|74009916|74010220;SINE/Alu|AluSq2|10|74010888|74011189	unannotated
transce8964fa58ae0db7	chr10	74020086	74020591	*		VCL	ENST00000211998.8			SINE/MIR|MIR|10|74020087|74020209;SINE/Alu|AluJb|10|74020568|74020861	unannotated
transd33e7aca5179541c	chr10	74329136	74329967	*		ADK	ENST00000372734.3			LINE/L1|L1MA8|10|74329069|74329195;SINE/Alu|AluJb|10|74329880|74330181	unannotated
trans2ddaea06bc1de982	chr10	74431090	74431481	*		ADK	ENST00000372734.3			LTR?|MamRep605|10|74431245|74431458;SINE/Alu|AluSx1|10|74431459|74431754	unannotated
transa92d41db04d3783c	chr10	74456692	74457435	*		ADK	ENST00000372734.3			LINE/L1|L1PA7|10|74456691|74458026	unannotated
transf65566d805752058	chr10	74459243	74459494	*		ADK	ENST00000372734.3			SINE/Alu|AluSx|10|74458998|74459295;SINE/Alu|AluSc|10|74459450|74459750	unannotated
trans9dd71a7c4e5ba69e	chr10	77739986	77740237	*						LTR/ERVL-MaLR|MSTB~MSTB-int|10|77739206|77740316	unannotated
trans5017a37f9f7d0a34	chr10	77792169	77929824	*	*	DLG5-AS1	ENST00000449852.1	ENSG00000151208.16;ENSG00000233871.2	processed_transcript;protein_coding	LTR/ERVL-MaLR|MLT1C2|10|77929421|77929892	partial
transfb174324e4734f90	chr10	79652351	79823669	*		NUTM2B	ENST00000372321.5			LINE/L1|L1MD3|10|79652079|79652998;LINE/L1|L1MB1|10|79822573|79823490;SINE/Alu|AluSq2|10|79823493|79823797	unannotated
trans8b4ca0664ef17b86	chr10	79691500	79814705	-	-	NUTM2B	ENST00000372321.5	ENSG00000225484.6	antisense	SINE/Alu|AluY|10|79691195|79691502;LTR/ERVL-MaLR|MLT1H|10|79691813|79691955;LTR/ERVL|HERV16-int|10|79804523|79804789	partial
transf95704a68b9e4bbc	chr10	79731372	79732703	*		NUTM2B-AS1	ENST00000619625.4			SINE/Alu|AluY|10|79731366|79731672;SINE/Alu|AluSx4|10|79731728|79732033;LINE/L2|L2c|10|79732055|79732417	unannotated
trans0c81ebe3995a3226	chr10	79731904	79734128	*		NUTM2B-AS1	ENST00000619625.4			SINE/Alu|AluSx4|10|79731728|79732033;SINE/Alu|AluSx3|10|79732706|79732981;LINE/L1|L1MC4a|10|79733290|79733722	unannotated
transde324716e7f1f79a	chr10	79732735	79733091	*		NUTM2B-AS1	ENST00000619625.4			SINE/Alu|AluSx3|10|79732706|79732981	unannotated
transf60d30524b19efcd	chr10	79788607	79789318	*		NUTM2B-AS1	ENST00000601369.5			SINE/Alu|AluSz6|10|79788436|79788723;LTR/ERVL|LTR16A|10|79789274|79789655	unannotated
trans5fd6472a4830af54	chr10	79823120	79827927	*		RP11-182L21.6	ENST00000605920.1			LINE/L1|L1MB1|10|79822573|79823490;SINE/Alu|AluSq2|10|79823493|79823797;SINE/Alu|AluSp|10|79827794|79828094	unannotated
trans4ea072e2df3988e3	chr10	79823732	79824800	*		NUTM2B-AS1	ENST00000619625.4			SINE/Alu|AluSq2|10|79823493|79823797;LINE/L1|L1MD1|10|79824014|79825030	unannotated
trans950b9550f0acabf5	chr10	86493078	86493615	*		WAPL	ENST00000618527.4			LINE/L1|L1MC5a|10|86493079|86493525;SINE/Alu|AluJo|10|86493529|86493719	unannotated
trans85507b8020d2ec8c	chr10	86505543	86516925	*		WAPL	ENST00000618527.4			SINE/Alu|AluSx3|10|86505303|86505584;LINE/L1|L1ME4b|10|86505956|86505974;SINE/Alu|AluSx3|10|86505975|86506255;SINE/Alu|AluSq10|10|86514978|86515283;SINE/Alu|AluYk3|10|86516805|86517063	unannotated
transbb07983f3dcf6cca	chr10	87081973	87082993	*		GLUD1	ENST00000277865.4			SINE/Alu|AluSz|10|87082959|87083234	unannotated
trans12e5baf81d2382ff	chr10	87106254	87107098	*		FAM35A	ENST00000298786.4			SINE/Alu|AluSq|10|87106002|87106304;LTR/ERVL-MaLR|MLT1L|10|87106305|87106343	unannotated
trans667fb796f14cebde	chr10	87309803	87310593	*		NUTM2A-AS1	ENST00000446751.5			LINE/L2|L2b|10|87309435|87309856;LINE/L1|L1MC5a|10|87310015|87310228;SINE/MIR|MIR|10|87310252|87310464	unannotated
transb1aafb27dba54d97	chr10	87318976	87326652	*		NUTM2A-AS1	ENST00000446751.5	ENSG00000223482.7	antisense	LINE/L1|L1PA6|10|87319339|87319568;LTR/ERVL-MaLR|MLT1J|10|87319729|87319979;LINE/L1|L1M5|10|87320069|87320522	partial
trans1c334dc5135a7e91	chr10	92333193	92351924	+	+	MARCH5	ENST00000358935.2	ENSG00000198060.9	protein_coding	LINE/L2|L2d|10|92333415|92333800;SINE/MIR|MIR|10|92350114|92350289;LTR/ERVK|LTR3A|10|92350318|92350776	partial
trans2ca0031715ababbc	chr10	93395414	93482927	-	-	MYOF	ENST00000359263.8	ENSG00000138119.16	protein_coding	SINE/Alu|AluSc8|10|93395163|93395454	partial
transf0075bfae853ea7c	chr10	93430579	93431093	*		MYOF	ENST00000359263.8			SINE/Alu|AluSx|10|93430300|93430600;SINE/Alu|AluSq2|10|93431019|93431332	unannotated
trans8a037d934e8f09f3	chr10	93496567	93518913	+	+	CEP55	ENST00000371485.7	ENSG00000138180.15	protein_coding		partial
trans8d6956381fcfe737	chr10	93512412	93520725	*		CEP55	ENST00000371485.7			SINE/Alu|AluSp|10|93512243|93512535;SINE/Alu|AluSx3|10|93520146|93520454	unannotated
trans8dc38b9418fb6e1a	chr10	93512534	93514110	*		CEP55	ENST00000371485.7			SINE/Alu|AluSp|10|93512243|93512535;LINE/L1|L1ME2z|10|93512914|93513009;LTR/ERVL-MaLR|MLT1C2|10|93513786|93513950;SINE/Alu|AluSz6|10|93513952|93514224	unannotated
trans329badb2ba3b9512	chr10	94545750	94585349	+	+	HELLS	ENST00000394036.5	ENSG00000119969.14	protein_coding	LINE/L1|L1ME4a|10|94583543|94584172	partial
transbae2b238a7437dea	chr10	94545784	94604114	+	+	HELLS	ENST00000394036.5	ENSG00000119969.14	protein_coding	LINE/L2|L2|10|94602852|94603820;SINE/Alu|AluSg|10|94603836|94604124	partial
transc05451b5d74452cd	chr10	94545787	94604034	+	+	HELLS	ENST00000348459.9	ENSG00000119969.14	protein_coding	LINE/L2|L2|10|94602852|94603820;SINE/Alu|AluSg|10|94603836|94604124	partial
transc9486b3f5cadeb2a	chr10	94586378	94586830	*		HELLS	ENST00000394036.5			SINE/Alu|AluY|10|94586115|94586420;SINE/Alu|AluSx1|10|94586703|94586994	unannotated
trans6de11c0c687dfa9d	chr10	94586958	94587508	*		HELLS	ENST00000394036.5			SINE/Alu|AluSx1|10|94586703|94586994;LINE/L1|L1MA2|10|94587266|94587424;SINE/Alu|AluSx1|10|94587433|94587726	unannotated
transac1c1f986f928295	chr10	94597718	94605088	*		HELLS	ENST00000394036.5			SINE/Alu|AluSx1|10|94597528|94597832;SINE/Alu|AluSx3|10|94604128|94604419;LINE/L1|L1MEh|10|94604615|94605085;SINE/Alu|AluSq2|10|94605087|94605381	unannotated
transa0c6b23a46d2f16a	chr10	95841293	95846490	*		ENTPD1	ENST00000453258.6			SINE/Alu|AluSc8|10|95841105|95841397;SINE/Alu|AluSx|10|95846120|95846401	unannotated
transd6f49793b948f7f7	chr10	96552665	96562216	-	-	NPM1P26	ENST00000426339.1	ENSG00000077147.14	protein_coding		partial
trans91e17e8dd44fa003	chr10	96832213	96989696	+	+	LCOR	ENST00000540664.5	ENSG00000155640.6;ENSG00000196233.11	protein_coding		partial
transece726caae856c34	chr10	98153611	98154188	*		R3HCC1L	ENST00000298999.7			Retroposon/SVA|SVA_A|10|98152376|98153627;LTR/ERV1|MER49|10|98153634|98153798;LTR/ERVL-MaLR|MLT1J|10|98153818|98154026	unannotated
transe9a3eec9c670ba06	chr10	99722112	99723979	*		COX15	ENST00000370483.9			SINE/Alu|AluSx|10|99721877|99722165;SINE/Alu|AluSp|10|99723146|99723441;LINE/L1|L1M3|10|99723854|99723946	partial
transffc4d4bbd93392e5	chr10	100987528	100994402	+	+	C10orf2	ENST00000370228.1	ENSG00000107815.7	protein_coding	LINE/L2|L2a|10|100993676|100994047	partial
transaa8230d491d47d8f	chr10	101701908	101729921	*		RP11-190J1.3	ENST00000458489.1			LINE/L1|L1ME4a|10|101701777|101701935;LINE/L1|L1MC3|10|101702200|101702463;LTR/ERVL-MaLR|THE1C|10|101729635|101729855;SINE/Alu|AluY|10|101729856|101730162	unannotated
trans0a03b6214574fea9	chr10	102296919	102308201	*		GBF1	ENST00000369983.3			SINE/Alu|AluSz6|10|102296763|102297063;SINE/Alu|AluYj4|10|102307510|102307815;LINE/L1|L1ME3A|10|102307818|102308377	unannotated
transa694b32f91993a1a	chr10	102303225	102304555	*		GBF1	ENST00000369983.3			SINE/Alu|AluSz|10|102302987|102303286;LINE/L1|L1M4|10|102303287|102303431;SINE/MIR|MIRb|10|102303843|102304017;LINE/CR1|CR1_Mam|10|102304044|102304383;SINE/Alu|AluSx3|10|102304492|102304799	unannotated
transddd9c9cf24e64975	chr10	102304692	102306417	*		GBF1	ENST00000369983.3			SINE/Alu|AluSx3|10|102304492|102304799;SINE/Alu|AluSx|10|102305331|102305629;SINE/MIR|MIR3|10|102306078|102306256	unannotated
trans03918e8c18156630	chr10	102304742	102305197	*		GBF1	ENST00000369983.3			SINE/Alu|AluSx3|10|102304492|102304799	unannotated
trans434c62c8a27cf7ea	chr10	102305199	102312079	*		GBF1	ENST00000369983.3			SINE/Alu|AluSx|10|102305331|102305629;SINE/Alu|AluSp|10|102312011|102312315	unannotated
transa0477170d4a8517b	chr10	102318455	102318964	*		GBF1	ENST00000369983.3			SINE/Alu|AluSx|10|102318199|102318487;LINE/L1|L1ME4a|10|102318488|102318597;LINE/L1|HAL1|10|102318607|102318939;SINE/Alu|FLAM_C|10|102318941|102319035	unannotated
trans96c85746a0956241	chr10	102345673	102346227	*		GBF1	ENST00000369983.3			LINE/L1|L1MB4|10|102345726|102345958;SINE/Alu|AluSx4|10|102346131|102346280	unannotated
trans8fca687d5357b27b	chr10	103115301	103118376	*		NT5C2	ENST00000343289.9			SINE/Alu|AluSx3|10|103115119|103115421;LINE/L1|L1MC5a|10|103116189|103116324;SINE/Alu|AluJb|10|103116575|103116874;SINE/Alu|AluJr|10|103117364|103117666;SINE/Alu|AluSz6|10|103118358|103118655	unannotated
transa1f3e69f4ffe587f	chr10	103118600	103142823	*		NT5C2	ENST00000343289.9			SINE/Alu|AluSz6|10|103118358|103118655;SINE/Alu|AluSp|10|103119088|103119378;SINE/Alu|AluSg|10|103142703|103143006	unannotated
trans2fe7859666283399	chr10	103120129	103121642	*		NT5C2	ENST00000343289.9			LINE/L1|L1MB4|10|103120127|103121304	unannotated
trans18ed5f50a3eb5910	chr10	103396609	103434352	+	+	PDCD11	ENST00000369797.7	ENSG00000148843.13	protein_coding		partial
trans4a8f512e15e1b524	chr10	103999042	104005667	+	+	SLK	ENST00000369755.3	ENSG00000065613.13	protein_coding		partial
trans30f1b48a2c051e54	chr10	112979609	113094931	*		TCF7L2	ENST00000542695.5			SINE/Alu|AluSx3|10|112979477|112979782;SINE/Alu|AluSg|10|113092599|113092861;SINE/MIR|MIR|10|113093130|113093327;LINE/L1|L1M5|10|113094554|113094836;SINE/Alu|AluSx|10|113094837|113095129	unannotated
trans537a146ac9d8b673	chr10	112988366	112990471	*		TCF7L2	ENST00000542695.5			SINE/Alu|AluSq2|10|112988113|112988398;SINE/MIR|MIRb|10|112988817|112989021;SINE/Alu|AluJb|10|112990426|112990732	unannotated
transcda0f70bdb6fe85a	chr10	113066297	113097403	*		TCF7L2	ENST00000542695.5			SINE/Alu|AluSp|10|113066084|113066379;SINE/Alu|AluSc5|10|113069976|113070272;SINE/Alu|AluJo|10|113073395|113073708;SINE/Alu|AluSz6|10|113084610|113084924;SINE/Alu|AluSg|10|113092599|113092861;SINE/Alu|AluSx|10|113094837|113095129;SINE/Alu|AluSx1|10|113097371|113097671	unannotated
trans7c81ad89a30616d8	chr10	113066311	113069257	*		TCF7L2	ENST00000542695.5			SINE/Alu|AluSp|10|113066084|113066379;SINE/MIR|MIR3|10|113067656|113067835;LTR/ERVL-MaLR|MLT1M|10|113068635|113069199;SINE/Alu|AluSx1|10|113069232|113069529	unannotated
trans6de6cd6eda25117b	chr10	113075487	113075958	*		TCF7L2	ENST00000542695.5			SINE/Alu|AluJr|10|113075832|113075873;SINE/Alu|AluSx|10|113075874|113076156	unannotated
trans1ed6b93c7b0abad0	chr10	113076139	113077702	*		TCF7L2	ENST00000542695.5			SINE/Alu|AluSx|10|113075874|113076156;SINE/Alu|AluJr|10|113076159|113076434;SINE/MIR|MIRc|10|113077163|113077234;LINE/L1|L1MB8|10|113077344|113077693;SINE/Alu|AluSx|10|113077698|113078035	unannotated
trans35161ac0774e48c1	chr10	113078141	113078598	*		TCF7L2	ENST00000542695.5			SINE/Alu|AluJr|10|113078402|113078666	unannotated
transd4be513f0fcf95f1	chr10	113079831	113091048	*		TCF7L2	ENST00000542695.5			SINE/Alu|AluSx|10|113079666|113079951;SINE/Alu|AluSx1|10|113081827|113082128;SINE/Alu|AluSx1|10|113090910|113091201	unannotated
transe167eef59bdcb110	chr10	113091318	113100902	*		TCF7L2	ENST00000542695.5			LINE/L1|L1M5|10|113091202|113091382;SINE/Alu|AluSg|10|113091451|113091724;SINE/Alu|AluSp|10|113100794|113101077	unannotated
transf94e657a95461a94	chr10	113102123	113102454	*		TCF7L2	ENST00000542695.5			SINE/Alu|AluSx3|10|113101862|113102138;SINE/MIR|MIR|10|113102189|113102397;SINE/Alu|AluSx1|10|113102422|113102711	unannotated
transb522cbfd713cc50d	chr10	113102603	113104401	*		TCF7L2	ENST00000542695.5			SINE/Alu|AluSx1|10|113102422|113102711;SINE/MIR|MIR|10|113102949|113103150	unannotated
trans577e459977981367	chr10	114450113	114526887	-	-	ABLIM1	ENST00000369252.8	ENSG00000099204.18	protein_coding		partial
trans13772c7f1c5f5e4a	chr10	117269309	117281130	*		SLC18A2	ENST00000298472.9	ENSG00000165646.11;ENSG00000165650.11	protein_coding	SINE/MIR|MIR1_Amn|10|117269512|117269615;SINE/Alu|AluY|10|117281087|117281379	partial
transad9deda3a3438dd2	chr10	117275076	117281225	*		SLC18A2	ENST00000298472.9	ENSG00000165650.11	protein_coding	SINE/Alu|AluJb|10|117276009|117276295;SINE/Alu|AluSx|10|117276330|117276635;SINE/Alu|AluY|10|117281087|117281379	partial
trans990fa1a967ebb8f8	chr10	117285452	117288288	*		PDZD8	ENST00000334464.6			LINE/L1|L1ME4b|10|117286154|117286304;LINE/L1|L1MC5a|10|117288101|117288206	partial
trans24a9ab55588fa1c5	chr10	117288775	117375380	-	-	PDZD8	ENST00000334464.6	ENSG00000165650.11	protein_coding	SINE/Alu|AluSq2|10|117288509|117288807	partial
trans5e359fdafaab7e75	chr10	119042307	119070907	-	-	EIF3A	ENST00000541549.2	ENSG00000107581.12	protein_coding	LINE/L1|L1M5|10|119069855|119070046	partial
transfbb452739205bf00	chr10	121967475	121974470	-	-	RP11-500G22.5	ENST00000620490.1	ENSG00000107672.14	protein_coding	SINE/Alu|AluSx3|10|121967202|121967497	partial
trans67e093392b8f1b1b	chr10	122391590	122408928	+	+	PLEKHA1	ENST00000368989.6	ENSG00000107679.14	protein_coding	LINE/L1|L1MB5|10|122390805|122391665;LINE/L1|L1MC5|10|122392194|122392495	partial
trans1e32998472f34540	chr10	122592520	122602120	*		DMBT1	ENST00000338354.7	ENSG00000187908.15	protein_coding		partial
trans3ac0357ae21c1d27	chr10	124771809	124772406	*		RP11-12J10.3	ENST00000494792.1			SINE/Alu|AluY|10|124771588|124771882	unannotated
trans3f58f93f69cc66c9	chr10	126918251	126920991	*		DOCK1	ENST00000280333.9			SINE/MIR|MIRc|10|126920377|126920615;SINE/Alu|AluSx3|10|126920915|126921219	unannotated
transc61d4e28b3baf430	chr10	126921221	126921773	*		DOCK1	ENST00000280333.9			LINE/L1|L1MB5|10|126921225|126921585;LTR/ERVL-MaLR|MSTB|10|126921586|126921652;SINE/Alu|AluSx|10|126921656|126921901	unannotated
trans950a11f9fa8a80a6	chr10	126922236	126922813	*		DOCK1	ENST00000280333.9			LTR/ERVL-MaLR|MSTB|10|126922239|126922658;LINE/L1|L1MB5|10|126922659|126922820	unannotated
transc0cce5d2b31727fe	chr10	126924375	126925380	*		DOCK1	ENST00000280333.9				unannotated
transbd132fba54405ca9	chr10	128102779	128108483	*		MKI67	ENST00000368654.7	ENSG00000148773.12	protein_coding		partial
trans797876bd44b08394	chr10	128104646	128109279	*		MKI67	ENST00000368654.7	ENSG00000148773.12	protein_coding		partial
trans3e5f14aadffa3bff	chr10	128104728	128108545	*		MKI67	ENST00000368654.7	ENSG00000148773.12	protein_coding		partial
trans82ebbb385236deda	chr10	128105585	128125733	-	-	MKI67	ENST00000368654.7	ENSG00000148773.12	protein_coding		partial
trans185e9ad3d7a08164	chr10	128105946	128107310	*		MKI67	ENST00000368654.7	ENSG00000148773.12	protein_coding		partial
trans65587ffd0e2d426f	chr10	128108731	128126275	-	-	MKI67	ENST00000368654.7	ENSG00000148773.12	protein_coding		partial
trans592b56f795c490ea	chr11	154674	159865	*		RP11-304M2.3	ENST00000527297.1			SINE/Alu|AluSx1|11|154585|154808;SINE/Alu|AluSx|11|159551|159884	unannotated
trans8a0bd3e45e8012b8	chr11	243420	251566	+	+	PSMD13	ENST00000621534.4	ENSG00000185627.17	protein_coding		partial
transb0d26dad14240108	chr11	344732	491398	+	+	PTDSS2	ENST00000308020.5	ENSG00000174915.11	protein_coding	SINE/Alu|AluY|11|344580|344894;SINE/Alu|AluY|11|346954|347241;SINE/Alu|AluYe6|11|351829|352132;LTR/ERV1|MER41A|11|352137|352592;SINE/Alu|AluY|11|354216|354522;SINE/Alu|AluSx|11|427122|427361;SINE/Alu|AluSx|11|443252|443553;SINE/Alu|AluSg|11|449670|449952	partial
trans87b43b5da845cd23	chr11	612559	616327	-	-	IRF7	ENST00000397574.6	ENSG00000185507.19	protein_coding	SINE/Alu|AluSx|11|616097|616172;SINE/Alu|AluSp|11|616232|616523	partial
trans7634ab678d56fda4	chr11	836821	837605	*		CD151	ENST00000397420.7	ENSG00000177697.17	protein_coding		partial
trans7b6bc8cf33ce0365	chr11	2646674	2648051	*		KCNQ1OT1	ENST00000597346.1	ENSG00000269821.1	antisense	SINE/Alu|AluSz6|11|2646545|2646809;LINE/L1|L1MA5|11|2646812|2647931;SINE/Alu|AluSz6|11|2647932|2648204	partial
transbc8a1aa2f1a81741	chr11	2648112	2648974	*		KCNQ1OT1	ENST00000597346.1	ENSG00000269821.1	antisense	SINE/Alu|AluSz6|11|2647932|2648204;LINE/L1|L1MA5|11|2648205|2650860	partial
transd2c5d14d6538ed0c	chr11	2649001	2652394	*		KCNQ1OT1_1	ENST00000622358.1	ENSG00000269821.1	antisense	LINE/L1|L1MA5|11|2648205|2650860;LINE/L2|L2|11|2650915|2651204;LTR/ERVL|LTR16C|11|2651295|2651548	partial
trans11e5a1c63f487891	chr11	2981233	2984166	*		NAP1L4	ENST00000380542.8			SINE/Alu|AluSx3|11|2980952|2981257;SINE/Alu|FRAM|11|2981264|2981442;SINE/Alu|FRAM|11|2984013|2984187	unannotated
trans8ed3ea1c0dcc872a	chr11	3113595	3114598	*		OSBPL5	ENST00000263650.11			SINE/Alu|AluSg|11|3113393|3113668;LTR/ERV1|MER4-int|11|3113673|3114591;SINE/Alu|AluY|11|3114594|3114901	unannotated
trans333b16edc45d9770	chr11	3368030	3370997	*		ZNF195	ENST00000620374.4	ENSG00000005801.16	protein_coding	SINE/Alu|AluSp|11|3367791|3368096;LINE/L1|L1MA9|11|3368223|3368325;SINE/Alu|AluJr|11|3368332|3368447;LINE/L1|L1MA9|11|3368510|3369156;LINE/L1|L1MA9|11|3369231|3370011	partial
trans5ef47a53dd07942e	chr11	3721544	3722111	*		NUP98	ENST00000359171.8			SINE/Alu|AluSq|11|3721417|3721694;SINE/Alu|AluJr|11|3722107|3722399	unannotated
trans441748279110aeaa	chr11	3758723	3759358	*		NUP98	ENST00000359171.8			SINE/Alu|AluSx1|11|3758506|3758787;SINE/Alu|AluSx|11|3759317|3759624	unannotated
trans11e3f6917175fd73	chr11	3759629	3760071	*		NUP98	ENST00000359171.8			SINE/Alu|FAM|11|3759832|3760007	unannotated
trans6977ea181b2adc17	chr11	9290900	9295282	*		TMEM41B	ENST00000611268.4	ENSG00000166471.10	protein_coding	SINE/Alu|AluSz6|11|9290837|9291134;SINE/Alu|AluYc|11|9291139|9291403;SINE/Alu|AluJb|11|9293926|9294208;SINE/Alu|AluSq2|11|9294214|9294505	partial
trans32987f8c57cb96ed	chr11	9296048	9310655	*		TMEM41B	ENST00000611268.4			SINE/Alu|AluSx|11|9295856|9296155;SINE/Alu|AluSg|11|9310033|9310326	unannotated
trans48921c8493548010	chr11	9303946	9304764	*		TMEM41B	ENST00000611268.4			SINE/Alu|AluSx|11|9303646|9303967;SINE/Alu|AluJr|11|9304469|9304653;SINE/Alu|AluSc|11|9304659|9304954	unannotated
trans7984d5978e800db9	chr11	9401580	9402162	*		IPO7	ENST00000379719.7			LINE/L1|L1ME3A|11|9401772|9401931;SINE/Alu|AluSx4|11|9402120|9402424	unannotated
trans3cd31d6813817fb8	chr11	9832287	10003353	-	-	RP11-1H15.2	ENST00000533659.1	ENSG00000133812.14	protein_coding	LINE/L1|L1MEd|11|10003017|10003133;LINE/L1|L1MEd|11|10003224|10003356	partial
transcf3beca23579aba2	chr11	10438184	10534041	-	-	AMPD3	ENST00000396554.7	ENSG00000110315.6	protein_coding	SINE/Alu|AluSq2|11|10438165|10438465;SINE/Alu|AluYb8|11|10442496|10442804;SINE/Alu|AluSx1|11|10513679|10513968	partial
trans9b3b16b0db951b37	chr11	11871542	11950009	+	+	USP47	ENST00000399455.2	ENSG00000170242.17	protein_coding	LINE/L1|L1MD1|11|11871531|11871927;LTR/ERVL-MaLR|MLT1G1|11|11872000|11872458;LINE/L1|L1M5|11|11872725|11873060	partial
trans6bfc7404da7ea009	chr11	12165159	12168059	*		MICAL2	ENST00000256194.8			SINE/Alu|AluSx|11|12164853|12165164;LINE/L2|L2c|11|12166466|12166520;SINE/MIR|MIR|11|12166521|12166714;LINE/L2|L2c|11|12166715|12166973;SINE/Alu|AluJb|11|12168020|12168149	unannotated
trans9032dbac4f471b59	chr11	12168148	12168946	*		MICAL2	ENST00000256194.8			SINE/Alu|AluJb|11|12168020|12168149;SINE/Alu|AluJb|11|12168792|12168973	unannotated
trans095c90b39b6fb451	chr11	12392461	12393044	*		PARVA	ENST00000334956.12			SINE/Alu|AluSx1|11|12392268|12392563;LINE/L1|L1MB8|11|12392565|12392743	unannotated
transb99aa8ad738ce0dc	chr11	14592642	14600027	*		PSMA1	ENST00000418988.2			SINE/Alu|AluY|11|14592385|14592684;LINE/L2|L2a|11|14592685|14592788;LINE/L2|L2a|11|14592818|14593041;SINE/MIR|MIR|11|14593068|14593256;LTR/ERVL-MaLR|MLT1J|11|14593803|14594259;LINE/L1|L1PA6|11|14594762|14600877	unannotated
trans3e651b2f0626fc78	chr11	14776589	14807735	*		PDE3B	ENST00000282096.8			LINE/L1|L1PA2|11|14776510|14776645;LINE/L1|L1PA6|11|14806888|14807268	unannotated
trans2c8df810a640aed8	chr11	18525121	18603917	*	*	SPTY2D1-AS1	ENST00000635674.1	ENSG00000151116.16;ENSG00000247595.3	protein_coding	SINE/Alu|AluSx|11|18524912|18525208;SINE/Alu|AluY|11|18530728|18531024;SINE/Alu|AluJb|11|18531025|18531045;SINE/MIR|MIR|11|18531185|18531348	partial
transd8ebe35661d0c5d0	chr11	18585147	18585639	*		UEVLD	ENST00000396197.7			SINE/Alu|AluSz6|11|18585071|18585189;LINE/L1|L1M5|11|18585190|18585628;SINE/Alu|AluSx1|11|18585631|18585934	unannotated
trans1f5c32671ad3a086	chr11	19880087	20119064	+	+	NAV2	ENST00000396087.7	ENSG00000166833.19	protein_coding		partial
trans63d43bfd2b351349	chr11	20387561	20543144	+	+	PRMT3	ENST00000331079.10	ENSG00000185238.12	protein_coding	SINE/Alu|AluJb|11|20509355|20509654;SINE/Alu|AluJr|11|20509661|20509921;SINE/Alu|AluSx4|11|20518947|20519255;LINE/L1|L1M5|11|20527143|20527386;LINE/L1|L1M5|11|20528482|20528588;SINE/Alu|AluSx4|11|20528589|20528889;SINE/Alu|AluSz6|11|20543036|20543334	partial
transe019b5e72c1789ae	chr11	27448548	27449485	*		LGR4	ENST00000379214.8			SINE/Alu|AluSp|11|27448284|27448591;SINE/Alu|AluJb|11|27449302|27449596	unannotated
transe3c787b98700fa5a	chr11	27450757	27452623	*		LGR4	ENST00000379214.8			SINE/Alu|AluSp|11|27450507|27450805;LINE/L1|L1MD2|11|27452250|27452621	unannotated
trans8c262063c3994674	chr11	27452421	27466844	*		LGR4	ENST00000379214.8			LINE/L1|L1MD2|11|27452250|27452621;SINE/Alu|AluYc|11|27452625|27452835;SINE/Alu|AluSg4|11|27459480|27459773;SINE/Alu|AluSx3|11|27466784|27467085	unannotated
trans175b37efd4326015	chr11	27454785	27458720	*		LGR4	ENST00000379214.8			SINE/Alu|AluSx4|11|27455048|27455227;SINE/MIR|MIRb|11|27455861|27455978;SINE/MIR|MIRb|11|27457066|27457263;LINE/L1|L1ME1|11|27457611|27457845;SINE/Alu|AluJr|11|27457846|27458147;LINE/L1|L1ME1|11|27458150|27458474;SINE/Alu|AluSq2|11|27458533|27458838	unannotated
transce195f4075db60b9	chr11	27495506	27506796	-	-	LIN7C	ENST00000278193.6	ENSG00000148943.11	protein_coding	SINE/Alu|AluSx|11|27495815|27495994	partial
trans124e7f92fd49de91	chr11	31731825	31733305	*		ELP4	ENST00000395934.2			LINE/L1|L1MB1|11|31729943|31733196;SINE/Alu|AluSx3|11|31733198|31733499	unannotated
trans4d62e47acc18394c	chr11	31733512	31735431	*		ELP4	ENST00000395934.2			LINE/L1|L1MB1|11|31733506|31735392;LINE/L1|L1PA4|11|31735393|31737480	unannotated
transd3990a58cf2c0d4b	chr11	32923945	32924560	*		QSER1	ENST00000399302.6			SINE/Alu|AluSc8|11|32923688|32923975;LINE/L1|L1MD3|11|32923980|32924014;LINE/L1|L1M5|11|32924039|32924281;SINE/Alu|AluJb|11|32924282|32924586	unannotated
trans8bc2713c4c0298d5	chr11	33454919	33459960	*						SINE/Alu|AluY|11|33454808|33455113;SINE/Alu|AluYa5|11|33459680|33459980	unannotated
transcb26b772fb637bde	chr11	34069939	34070503	*		CAPRIN1	ENST00000341394.8			SINE/Alu|AluSz|11|34070420|34070695	unannotated
transebd49f349f1acfbc	chr11	34089543	34096500	+	+	CAPRIN1	ENST00000341394.8	ENSG00000135387.19	protein_coding	SINE/Alu|AluJr|11|34089485|34089615	partial
trans8098d82a06c1c439	chr11	34270586	34279767	*		ABTB2	ENST00000435224.2			SINE/Alu|AluSx|11|34270340|34270639;SINE/Alu|AluSg|11|34277800|34278101;SINE/Alu|FLAM_C|11|34279271|34279398;SINE/MIR|MIRb|11|34279405|34279563;SINE/MIR|MIRb|11|34279716|34279779	unannotated
transe3d671b113317f22	chr11	34273892	34282512	*		ABTB2	ENST00000435224.2			SINE/Alu|AluYb8|11|34273871|34274186;SINE/Alu|AluSq2|11|34279783|34280068;SINE/MIR|MIR|11|34280069|34280259;LTR|EUTREP8|11|34280503|34280632;SINE/MIR|MIRb|11|34280655|34280899;LTR/ERVL-MaLR|MLT1A0|11|34281975|34282286;LINE/L1|L1ME4a|11|34282291|34282517	unannotated
trans57966b796c81bcfb	chr11	34345921	34346347	*		ABTB2	ENST00000435224.2				unannotated
transb10e850ffd17d849	chr11	43787740	43788685	*		HSD17B12	ENST00000278353.8			SINE/Alu|AluSx1|11|43787455|43787759	unannotated
trans3b5d3b93aedf1495	chr11	43845088	43861738	*		HSD17B12	ENST00000278353.8			SINE/Alu|AluJb|11|43844987|43845283;SINE/Alu|AluJb|11|43860679|43860916;LINE/L1|L1MEd|11|43860932|43861740	unannotated
trans6d75166235eb2014	chr11	43863958	43872252	*		RP11-613D13.5	ENST00000530450.1			LINE/L1|L1MEd|11|43863900|43864132;LINE/L1|L1MC2|11|43864575|43865266;LINE/L1|L1MEg|11|43865280|43865426;SINE/Alu|AluSg|11|43865429|43865682;SINE/Alu|AluSz6|11|43872222|43872536	unannotated
transe21fb5b399f2ab4c	chr11	45922942	45929080	+	+	GYLTL1B	ENST00000529052.5	ENSG00000165905.16	protein_coding		partial
transbbe8aff0046fbbf6	chr11	45968860	45977136	*		PHF21A	ENST00000323180.10			SINE/Alu|AluSp|11|45968647|45968955;SINE/Alu|AluSx|11|45976561|45976853;SINE/Alu|AluSx|11|45977136|45977436	unannotated
trans3773de70ea24a91d	chr11	46467189	46467549	*		AMBRA1	ENST00000314845.7			SINE/Alu|AluSg|11|46466911|46467216;LINE/L1|HAL1|11|46467217|46467543;SINE/Alu|AluSx|11|46467549|46467820	unannotated
trans267aaac5b22c8fdd	chr11	46603178	46656949	+	+	ATG13	ENST00000526508.5	ENSG00000175224.16	protein_coding	SINE/Alu|AluSx|11|46603145|46603220;SINE/Alu|AluSx3|11|46629966|46630125	partial
transfb707f9673d137fd	chr11	47012588	47013979	*		C11orf49	ENST00000378615.7			LINE/L1|L1PA10|11|47013247|47013923;SINE/Alu|AluJb|11|47013925|47014204	unannotated
trans86dae8f94ed66278	chr11	47014077	47080440	*		C11orf49	ENST00000378615.7			SINE/Alu|AluJb|11|47013925|47014204;SINE/Alu|AluSp|11|47014417|47014718;SINE/Alu|AluJb|11|47053660|47053964;SINE/Alu|AluJb|11|47058052|47058350;SINE/Alu|AluJb|11|47074225|47074527;SINE/Alu|AluSc8|11|47080174|47080466	unannotated
trans4d7b8028415adc67	chr11	47015478	47016012	*		C11orf49	ENST00000378615.7			SINE/Alu|AluSc|11|47015195|47015495;LINE/L1|L1M5|11|47015499|47015950;SINE/Alu|AluSg|11|47015953|47016128	unannotated
trans2dbb0540ab911e7d	chr11	47052560	47053380	*		C11orf49	ENST00000378615.7			SINE/MIR|MIR|11|47052752|47052965;LINE/L2|L2c|11|47053056|47053337;SINE/Alu|AluSx|11|47053338|47053644	unannotated
transaec4b09ee8336e15	chr11	47074542	47081849	*		C11orf49	ENST00000378615.7			LINE/L1|L1MC4|11|47075029|47075091;SINE/Alu|AluSx1|11|47075093|47075394;SINE/Alu|AluJr|11|47081809|47082175	unannotated
trans219347ce27adf456	chr11	47075377	47075688	*		C11orf49	ENST00000378615.7			SINE/Alu|AluSx1|11|47075093|47075394;LINE/L1|L1MC4|11|47075398|47075635;SINE/Alu|AluSx1|11|47075636|47075952	unannotated
trans6c998fd92b52fa50	chr11	47075957	47076596	*		C11orf49	ENST00000378615.7			LINE/L1|L1MC4|11|47075955|47076553;SINE/Alu|AluSz6|11|47076559|47076850	unannotated
trans4ec41e5689ef5114	chr11	47076820	47077310	*		C11orf49	ENST00000378615.7			SINE/Alu|AluSz6|11|47076559|47076850;LINE/L1|L1MC4|11|47076856|47077194;SINE/Alu|AluSq2|11|47077197|47077499	unannotated
trans0892e68e2d3d242a	chr11	47077470	47079834	*		C11orf49	ENST00000378615.7			SINE/Alu|AluSq2|11|47077197|47077499;LINE/L1|L1MC4|11|47077500|47078208;LINE/L2|L2d|11|47078275|47078964;LINE/CR1|L3|11|47079202|47079508;LINE/L1|L1M5|11|47079515|47079715;SINE/Alu|AluSq2|11|47079812|47080121	unannotated
trans38379dfc2848fcb2	chr11	47080861	47081856	*		C11orf49	ENST00000378615.7			SINE/Alu|AluJb|11|47080727|47081025;LINE/L1|L1ME4b|11|47081030|47081387;SINE/MIR|MIRb|11|47081395|47081580;LINE/L1|L1ME4b|11|47081597|47081808;SINE/Alu|AluJr|11|47081809|47082175	unannotated
trans3f708aa6e3da4fbb	chr11	47521362	47521913	*		CELF1	ENST00000531165.5			SINE/MIR|MIR|11|47521454|47521687	unannotated
transd7477edb7f5f90c4	chr11	47529763	47530703	*		CELF1	ENST00000531165.5			SINE/Alu|AluSx1|11|47529671|47529825;SINE/Alu|AluJr|11|47530673|47530964	unannotated
trans83c38094261666de	chr11	47531549	47532138	*		CELF1	ENST00000531165.5			SINE/Alu|AluSc8|11|47531288|47531587;SINE/Alu|AluSx1|11|47532029|47532323	unannotated
trans94ec1b134b5ebf96	chr11	47534731	47535441	*		CELF1	ENST00000531165.5			SINE/Alu|AluY|11|47534445|47534749;SINE/Alu|AluSp|11|47535397|47535698	unannotated
transda5aa1e617e9e062	chr11	47540919	47541445	*		CELF1	ENST00000531165.5			SINE/Alu|AluSx|11|47541409|47541708	unannotated
transd678795244432073	chr11	47548997	47549761	*		CELF1	ENST00000531165.5			LINE/L1|L1MB5|11|47548891|47549811	unannotated
transa4a992fdc6a12a12	chr11	47726265	47728905	*		Y_RNA	ENST00000363220.1			SINE/Alu|AluJr|11|47726259|47726469;SINE/Alu|AluSx1|11|47728850|47729151	unannotated
transccaa58868d3f45f3	chr11	47736540	47751220	-	-	FNBP4	ENST00000263773.9	ENSG00000109920.12	protein_coding	SINE/Alu|AluSg|11|47736275|47736582	partial
transdd122fce0140535d	chr11	48117576	48120510	*		PTPRJ	ENST00000418331.6			LINE/L1|L1M2|11|48117570|48118076;SINE/Alu|AluJr|11|48118080|48118375;SINE/Alu|AluSq2|11|48120428|48120703	unannotated
trans7099b9df892ae9df	chr11	57407666	57427174	-	-	SLC43A3	ENST00000395123.6	ENSG00000134802.17	protein_coding	LINE/L1|L1ME3Cz|11|57417875|57418063	partial
transd2795a295e2942ae	chr11	57719738	57721894	*		TMX2	ENST00000278422.8			SINE/Alu|AluSx|11|57719513|57719817;SINE/Alu|AluSp|11|57721347|57721613;LTR/ERV1|LTR49-int|11|57721614|57721947	unannotated
trans7a2ecfbd3fccc79e	chr11	57723815	57724785	*		TMX2	ENST00000278422.8			SINE/Alu|AluSg|11|57723532|57723826;LTR/ERV1|MER4B-int|11|57723903|57724552;SINE/Alu|AluSg4|11|57724758|57725064	unannotated
trans1498ac39675e6303	chr11	57727020	57728094	*		TMX2	ENST00000278422.8			LTR/ERV1|MER4E|11|57727446|57728161	unannotated
transfbd4fe5db3dfa976	chr11	57728344	57729853	*		TMX2	ENST00000278422.8			SINE/Alu|AluYk3|11|57728168|57728366;LTR/ERV1|MER4B-int|11|57728390|57729471;SINE/Alu|AluSx4|11|57729830|57730121	unannotated
transb3de8dfb2cd8d5ae	chr11	57734766	57780056	*		CTNND1	ENST00000399050.8			SINE/Alu|AluSx|11|57734467|57734775;SINE/Alu|AluSc|11|57734854|57735144;SINE/Alu|AluSg|11|57777305|57777569	unannotated
trans65482d10849ba68e	chr11	57748581	57749501	*		BTBD18	ENST00000422652.5			LINE/L2|L2c|11|57748625|57749297;SINE/MIR|MIRc|11|57749333|57749467;SINE/Alu|AluSx|11|57749468|57749769	unannotated
trans70e15747861e38e1	chr11	57770548	57771945	*		CTNND1	ENST00000399050.8			SINE/Alu|AluSc|11|57770373|57770678;LINE/L2|L2a|11|57771193|57771605;SINE/Alu|AluJb|11|57771929|57772231	unannotated
trans079a64eee9fd4813	chr11	57780315	57831528	*		CTNND1	ENST00000399050.8			SINE/Alu|AluJb|11|57780057|57780354;SINE/Alu|AluSq2|11|57780934|57781236;SINE/Alu|AluJr|11|57831434|57831735	unannotated
transe36c342ba4aaf69d	chr11	57825165	57834246	*						SINE/Alu|AluSx1|11|57824974|57825279;SINE/Alu|AluJr|11|57831434|57831735;LINE/L2|L2c|11|57832011|57832266;LINE/L1|L1MC5|11|57832274|57833001;SINE/Alu|AluJb|11|57834179|57834453	unannotated
transf345b26a85b50c4f	chr11	57831648	57836006	*						SINE/Alu|AluJr|11|57831434|57831735;LINE/L2|L2c|11|57832011|57832266;LINE/L1|L1MC5|11|57832274|57833001;SINE/Alu|AluJb|11|57834179|57834453;SINE/Alu|AluJr|11|57835928|57836202	unannotated
trans0573ba194db5a502	chr11	57840575	57841656	*						SINE/MIR|MIR|11|57840590|57840705;LINE/L1|L1ME3G|11|57840784|57841274;SINE/Alu|AluSx3|11|57841634|57841957	unannotated
trans3f237d8d662f8599	chr11	57841903	57844101	*						SINE/Alu|AluSx3|11|57841634|57841957;LTR/ERV1|MER31B|11|57842211|57842363;LINE/L1|L1MB8|11|57842373|57843528;SINE/Alu|FLAM_A|11|57844069|57844199	unannotated
trans08fd585a2e52f632	chr11	57844583	57845528	*						LINE/L1|L1MB8|11|57844578|57845356;SINE/Alu|AluJb|11|57845357|57845670	unannotated
transd290c040f09ec003	chr11	59589892	59591616	*		OSBP	ENST00000263847.5			SINE/Alu|AluSg|11|59589705|59589998;LINE/CR1|CR1_Mam|11|59590002|59590363;SINE/MIR|MIR|11|59590364|59590601;LINE/CR1|CR1_Mam|11|59590602|59590936;LINE/L2|L2a|11|59590947|59591033	unannotated
trans91f0a8a8aa5f84b6	chr11	59906987	59907593	*						LINE/L1|L1PB1|11|59905555|59910913	unannotated
trans70ba6038e0c1d3db	chr11	61167075	61167937	*						SINE/Alu|AluSz|11|61166992|61167240;LTR/ERVL-MaLR|MLT1J|11|61167450|61167891	unannotated
trans69344b15ffe64131	chr11	61319692	61320194	*		DDB1	ENST00000301764.11			SINE/Alu|AluSc|11|61319430|61319729;LINE/L1|L1MC5a|11|61319730|61320177	unannotated
trans29e73d81fa692533	chr11	61319923	61320651	*		DDB1	ENST00000301764.11			LINE/L1|L1MC5a|11|61319730|61320177;SINE/Alu|AluSx|11|61320196|61320500;SINE/Alu|AluJb|11|61320564|61320685	unannotated
trans217986c7c4e8cfa1	chr11	61321128	61322318	*		DDB1	ENST00000301764.11	ENSG00000167986.13	protein_coding	SINE/Alu|AluJr|11|61320887|61321181;LINE/L1|L1M8|11|61321182|61321402	partial
trans07d3780a23041cb5	chr11	62857725	62858517	*		SLC3A2	ENST00000377891.6			SINE/Alu|AluSq10|11|62858435|62858517	unannotated
transf405cc6968bb477a	chr11	63640001	63640594	*		ATL3	ENST00000398868.7			SINE/Alu|AluSp|11|63639931|63640224;SINE/Alu|AluJr|11|63640282|63640505;LINE/L1|L1M5|11|63640506|63640594	unannotated
trans030b01017d049f80	chr11	63718014	63759865	+	+	RTN3	ENST00000377819.9	ENSG00000133318.13	protein_coding	SINE/Alu|AluSq2|11|63717732|63718031	partial
trans0322011ae0e94b6e	chr11	63852699	63853165	*		MARK2	ENST00000402010.6			SINE/Alu|AluSq2|11|63853118|63853405	unannotated
trans3cee9cbe1cd6f66e	chr11	65181992	65182722	*		CAPN1	ENST00000533820.5	ENSG00000014216.15	protein_coding		partial
trans9ea0da7d70caa569	chr11	65190974	65192740	*		CAPN1	ENST00000533820.5			SINE/Alu|AluSx1|11|65190708|65190997;LINE/L1|L1M5|11|65191000|65191435;SINE/Alu|AluSz6|11|65191436|65191675;SINE/Alu|AluJr|11|65192631|65192906	unannotated
trans3b2a2aed93ec520f	chr11	65195671	65201308	*		CAPN1	ENST00000533820.5			LINE/L1|L1MB7|11|65195426|65196353;LINE/L1|L1MA4|11|65196354|65196602;LINE/L1|L1MB7|11|65196603|65197605;SINE/Alu|AluSz6|11|65198143|65198445;LINE/L1|L1MB7|11|65198446|65198718;SINE/Alu|AluJr|11|65198737|65198833;SINE/Alu|AluJb|11|65200052|65200345;SINE/Alu|AluJo|11|65201246|65201385	unannotated
trans5539cadfdbe20dae	chr11	65261860	65297706	+	+	POLA2	ENST00000265465.7	ENSG00000014138.8	protein_coding	SINE/Alu|AluY|11|65297647|65297949	partial
trans0cc858fda5da5466	chr11	65271688	65283476	*		POLA2	ENST00000265465.7			SINE/Alu|AluSx|11|65271578|65271857;SINE/Alu|AluSx|11|65273039|65273339;SINE/Alu|AluJr|11|65282852|65283146;LINE/L1|L1MD3|11|65283164|65283463;SINE/Alu|AluSg|11|65283476|65283773	unannotated
transd3517d15ddc2f396	chr11	65406445	65413519	*		FRMD8	ENST00000317568.9	ENSG00000126391.13	protein_coding	SINE/Alu|AluY|11|65406197|65406493;SINE/Alu|AluSg|11|65412989|65413285	partial
trans201e498d9fa28986	chr11	65414678	65440650	*		NEAT1	ENST00000612303.1	ENSG00000245532.5	lincRNA	SINE/Alu|AluSp|11|65414465|65414763;SINE/Alu|AluJb|11|65440312|65440488;SINE/Alu|AluSx3|11|65440601|65440864	partial
transe4665d8402f4b999	chr11	65525056	65557885	*	*	SCYL1	ENST00000270176.9	ENSG00000142186.16;ENSG00000168056.14	protein_coding		partial
transdb1860b37472c6dc	chr11	65583130	65585592	+	+	EHBP1L1	ENST00000309295.8	ENSG00000173442.12	protein_coding		partial
trans969bc46d0ff23053	chr11	66081117	66082246	*		PACS1	ENST00000320580.8			SINE/Alu|AluJo|11|66080948|66081258;SINE/MIR|MIR|11|66081261|66081375;SINE/Alu|AluJr|11|66082217|66082496	unannotated
trans19a8ca8f7f920c15	chr11	66086879	66087231	*		PACS1	ENST00000320580.8			SINE/Alu|AluSz|11|66086621|66086899;LINE/L1|L1ME3A|11|66086971|66087234	unannotated
trans2b9831ca1c99e1f5	chr11	66094058	66094645	*		PACS1	ENST00000320580.8			LINE/L1|L1PREC2|11|66093241|66095461	unannotated
trans74c88543dca7ad5b	chr11	66115231	66116635	*		PACS1	ENST00000320580.8			LINE/L2|L2a|11|66116490|66116611;SINE/Alu|AluSx|11|66116612|66116907	unannotated
trans9b78f819372f99f0	chr11	66116816	66117211	*		PACS1	ENST00000320580.8			SINE/Alu|AluSx|11|66116612|66116907;LINE/L2|L2a|11|66116910|66117050;SINE/Alu|AluSq|11|66117179|66117483	unannotated
transa82bb1b0ae2d8bcc	chr11	66117844	66118513	*		PACS1	ENST00000320580.8			SINE/Alu|AluSp|11|66117565|66117864;SINE/Alu|AluJb|11|66118330|66118631	unannotated
transc69c04b1b4a1749d	chr11	66120320	66121610	*		PACS1	ENST00000320580.8			SINE/Alu|AluSx|11|66120147|66120396;SINE/MIR|MIR|11|66120579|66120765	unannotated
transca50fe3519927ee7	chr11	66144890	66146796	*		PACS1	ENST00000320580.8			SINE/Alu|AluSx|11|66144635|66144934;LINE/L1|L1M4a2|11|66145067|66146764;SINE/Alu|AluSx|11|66146765|66147082	unannotated
transb68029f090c7353a	chr11	66644119	66646048	*		RBM4	ENST00000408993.6	ENSG00000173933.19	protein_coding		partial
trans762303f32c730c63	chr11	66761415	66762100	*		C1QBPP2	ENST00000528754.1	ENSG00000213409.4	processed_pseudogene		partial
transb5f2db51cf0aaf4c	chr11	67127396	67127732	*		KDM2A	ENST00000529006.6			SINE/Alu|AluJr|11|67127093|67127418;SINE/Alu|AluSp|11|67127704|67128009	unannotated
trans823595daa041fabb	chr11	67138698	67139229	*		KDM2A	ENST00000529006.6			SINE/Alu|AluSz6|11|67138499|67138749	unannotated
trans2abc84f9876c20b8	chr11	67141569	67156841	*		KDM2A	ENST00000529006.6			SINE/Alu|AluYj4|11|67141385|67141685;SINE/Alu|AluYm1|11|67147261|67147555;SINE/Alu|AluYk3|11|67156437|67156737;SINE/Alu|AluSc5|11|67156739|67156903	unannotated
transfbafd3f86e2fff8d	chr11	67148699	67158250	*		KDM2A	ENST00000529006.6			SINE/Alu|AluSq2|11|67148519|67148828;SINE/Alu|AluJr|11|67153569|67153836;SINE/Alu|FLAM_A|11|67157838|67157932;LINE/L1|L1MC2|11|67157957|67158660	unannotated
trans5a24ce7618aa7969	chr11	67149993	67151345	*		KDM2A	ENST00000529006.6			SINE/Alu|AluSp|11|67149723|67150021;SINE/Alu|AluJb|11|67150739|67150866	unannotated
trans1f5572e07517631a	chr11	67151546	67192452	*		KDM2A	ENST00000529006.6			SINE/Alu|AluSq2|11|67151375|67151651;SINE/Alu|AluSc8|11|67191046|67191324;LINE/L1|L1M4c|11|67191325|67191923;LINE/L1|L1ME3Cz|11|67191991|67192434;SINE/Alu|AluSx|11|67192437|67192744	unannotated
transb45bbe779b55544b	chr11	67153261	67153715	*		KDM2A	ENST00000529006.6			SINE/Alu|AluSp|11|67152988|67153282;LINE/L1|L1MC4|11|67153504|67153568;SINE/Alu|AluJr|11|67153569|67153836	unannotated
trans357c2f23cb1835e0	chr11	67153829	67154447	*		KDM2A	ENST00000529006.6			SINE/Alu|AluJr|11|67153569|67153836;LINE/L1|L1MC4|11|67153840|67154160;LINE/L1|L1MB5|11|67154278|67154390;LINE/L1|L1MB5|11|67154391|67154425;SINE/Alu|AluSq2|11|67154430|67154738	unannotated
transfddb7f2e2c8e69f2	chr11	67156827	67157055	*		KDM2A	ENST00000529006.6			SINE/Alu|AluSc5|11|67156739|67156903;SINE/Alu|AluY|11|67157032|67157336	unannotated
trans39a074461a649d44	chr11	67181377	67182535	*		KDM2A	ENST00000529006.6			LINE/L1|L1M5|11|67181536|67181721;SINE/Alu|AluSx|11|67182532|67182831	partial
transe54960ef9ca4c01c	chr11	67181869	67186852	*		KDM2A	ENST00000529006.6	ENSG00000173120.14	protein_coding	LTR/ERVL-MaLR|MSTD|11|67185655|67185987;LINE/L1|L1M4c|11|67185988|67186784;SINE/Alu|FLAM_A|11|67186791|67186902	partial
trans1ffd947a153ad653	chr11	67182788	67185426	*		KDM2A	ENST00000529006.6			SINE/Alu|AluSx|11|67182532|67182831;LINE/L2|L2b|11|67183148|67183215;LINE/L1|L1M4c|11|67183422|67183826;SINE/Alu|AluJb|11|67183827|67184114;SINE/Alu|AluSq2|11|67185351|67185652	unannotated
transe8b03a31443358cb	chr11	67184529	67186349	*		KDM2A	ENST00000529006.6			SINE/Alu|AluSg|11|67184348|67184632;SINE/Alu|AluSq2|11|67185351|67185652;LTR/ERVL-MaLR|MSTD|11|67185655|67185987;LINE/L1|L1M4c|11|67185988|67186784	unannotated
trans628d1d2cde5a1934	chr11	67184598	67185388	*		KDM2A	ENST00000529006.6			SINE/Alu|AluSg|11|67184348|67184632;LINE/L1|L1M4c|11|67184661|67185326;LTR/ERVL-MaLR|MSTD|11|67185327|67185350;SINE/Alu|AluSq2|11|67185351|67185652	unannotated
trans6106e0e4450f03f7	chr11	67186865	67187570	*		KDM2A	ENST00000529006.6			SINE/Alu|FLAM_A|11|67186791|67186902;LINE/L1|L1M4c|11|67186923|67187566;SINE/Alu|AluSg|11|67187569|67187874	unannotated
trans0dbf39107cd14913	chr11	67188812	67189499	*		KDM2A	ENST00000529006.6			LINE/L1|L1M4c|11|67188812|67189439;SINE/Alu|FLAM_A|11|67189450|67189557	unannotated
transe1c545a90ad24a49	chr11	67189737	67190168	*		KDM2A	ENST00000529006.6			SINE/Alu|AluSx1|11|67189558|67189852;LINE/L1|L1M4c|11|67189859|67190127;SINE/Alu|AluSx|11|67190128|67190422	unannotated
trans0320aa6d16a627c9	chr11	67193832	67195269	*		KDM2A	ENST00000529006.6			SINE/Alu|AluSp|11|67193579|67193872;LINE/RTE-X|L4_B_Mam|11|67194269|67195214;SINE/Alu|AluSx3|11|67195217|67195391	unannotated
transfe36524c6d45425d	chr11	67195396	67197198	*		RP11-157K17.5	ENST00000444002.3	ENSG00000179038.8	transcribed_processed_pseudogene	SINE/Alu|FLAM_C|11|67196318|67196438;LINE/L1|L1MB3|11|67196445|67196891;SINE/Alu|AluJb|11|67197176|67197477	partial
transc4e32963ffe0bde7	chr11	67197446	67198469	*		KDM2A	ENST00000529006.6			SINE/Alu|AluJb|11|67197176|67197477;SINE/MIR|MIR|11|67197682|67197763;SINE/MIR|MIR|11|67198199|67198229;SINE/Alu|AluYc|11|67198442|67198724	unannotated
trans1ddfe7190c72a10f	chr11	67199287	67200217	*		KDM2A	ENST00000529006.6				unannotated
transfbab849c2e1de0a4	chr11	67202951	67203576	*		KDM2A	ENST00000529006.6			SINE/Alu|AluJb|11|67202814|67203021;SINE/Alu|AluSx3|11|67203555|67203770	unannotated
transe6e07aeced76e1a1	chr11	67208323	67215171	*		KDM2A	ENST00000529006.6			SINE/Alu|FLAM_C|11|67208245|67208370;SINE/Alu|AluJr|11|67214638|67214769	unannotated
transa1eee0d8813eacbe	chr11	67210613	67211112	*		KDM2A	ENST00000529006.6				unannotated
trans456d1a4e6f796c72	chr11	67211362	67213562	*		KDM2A	ENST00000529006.6			SINE/Alu|AluSg|11|67211333|67211639;SINE/Alu|AluJb|11|67212015|67212165;SINE/Alu|AluSx1|11|67213477|67213772	unannotated
trans3dd431102edb66cb	chr11	67211644	67230577	*		KDM2A	ENST00000529006.6			SINE/Alu|AluJb|11|67212015|67212165;SINE/Alu|AluJb|11|67230348|67230653	unannotated
trans37900e9ac5b067cd	chr11	67220274	67225965	*		KDM2A	ENST00000529006.6			SINE/Alu|AluJb|11|67220011|67220304;LINE/L1|L1MC4|11|67221215|67221392;SINE/Alu|AluJr|11|67221692|67221952;SINE/Alu|AluSq2|11|67225784|67226086	unannotated
transf5c75570f47f5fe0	chr11	67325687	67338138	*						SINE/Alu|AluSg|11|67325483|67325770;SINE/Alu|AluSg|11|67335250|67335549;SINE/Alu|AluJo|11|67337572|67337843;LINE/L1|L1MB7|11|67337847|67338052;SINE/Alu|AluJb|11|67338053|67338355	unannotated
transcf16996ca6459a59	chr11	67335196	67338542	*						SINE/Alu|AluSx1|11|67335090|67335249;SINE/Alu|AluJb|11|67338053|67338355;LINE/L1|L1MB7|11|67338358|67338393;SINE/Alu|FLAM_A|11|67338428|67338539	unannotated
transf9bd5cd2bc768cda	chr11	67335815	67336572	*						SINE/Alu|AluSq2|11|67335593|67335888;LINE/L1|L1MEc|11|67335891|67336141;SINE/Alu|AluJr|11|67336142|67336393;LINE/L1|L1MEc|11|67336396|67336540;SINE/Alu|AluSq2|11|67336541|67336835	unannotated
trans4029c424bd2dcb17	chr11	67337167	67337645	*						SINE/Alu|AluSz6|11|67337114|67337191;LINE/L1|L1MB7|11|67337243|67337571;SINE/Alu|AluJo|11|67337572|67337843	unannotated
transf19e6b74fcb87798	chr11	67339958	67340693	*						SINE/Alu|AluJb|11|67339815|67340110;LINE/L1|L1MEc|11|67340111|67340317;SINE/Alu|FLAM_C|11|67340318|67340460;LINE/L1|L1MEc|11|67340484|67340607;SINE/Alu|AluYj4|11|67340612|67340913	unannotated
trans91e0a9cfe1d84085	chr11	67341286	67341641	*						SINE/Alu|AluSg7|11|67341038|67341342;LINE/L1|L1MEc|11|67341436|67341599;SINE/Alu|AluSp|11|67341600|67341886	unannotated
trans5865eef24371c3cc	chr11	68460710	68556535	+	+	PPP6R3	ENST00000393801.7	ENSG00000110075.14	protein_coding		partial
trans9a8c37b9e785d409	chr11	68460710	68506272	*		PPP6R3	ENST00000393801.7	ENSG00000110075.14;ENSG00000212093.1	miRNA;protein_coding	SINE/MIR|MIR3|11|68505086|68505197;SINE/Alu|AluJr|11|68506194|68506404	partial
trans6009ee50d522160b	chr11	68463378	68467862	*		PPP6R3	ENST00000393801.7			SINE/Alu|AluSg7|11|68464137|68464428;SINE/Alu|AluSx3|11|68467769|68468072	unannotated
transd171eecda9548e87	chr11	68465198	68466428	*		PPP6R3	ENST00000393801.7			LINE/L2|L2b|11|68465614|68465780	unannotated
trans7764eaa1774f835c	chr11	68479988	68482123	*		PPP6R3	ENST00000393801.7			SINE/Alu|AluJr|11|68479742|68480031;LINE/L1|L1MEd|11|68480032|68480133;LINE/L2|L2a|11|68480364|68480477;SINE/MIR|MIRb|11|68481925|68482086;SINE/Alu|AluSx1|11|68482097|68482424	unannotated
trans080a2182910bd945	chr11	68482428	68484689	*		PPP6R3	ENST00000393801.7			LINE/L1|L1ME3G|11|68482680|68483035;LINE/L1|L1MC1|11|68483305|68483525;SINE/Alu|AluSx|11|68483526|68483779;SINE/Alu|AluSx|11|68484585|68484886	unannotated
trans52266536711c182f	chr11	68483757	68484622	*		PPP6R3	ENST00000393801.7			SINE/Alu|AluSx|11|68483526|68483779;LINE/L1|L1MC1|11|68483780|68484584;SINE/Alu|AluSx|11|68484585|68484886	unannotated
trans92a67d8e417298b9	chr11	68485294	68485911	*		PPP6R3	ENST00000393801.7			LINE/L1|L1MC1|11|68484887|68485689;SINE/Alu|AluSg|11|68485701|68485870;SINE/Alu|AluSz6|11|68485888|68486018	unannotated
transe4184f1f98286c45	chr11	68485958	68486303	*		PPP6R3	ENST00000393801.7			SINE/Alu|AluSz6|11|68485888|68486018;LINE/L1|L1MC1|11|68486076|68486324	unannotated
transa3de494b14d0ead1	chr11	68486630	68487306	*		PPP6R3	ENST00000393801.7			LINE/L1|L1MC1|11|68486629|68487270;SINE/Alu|AluSz6|11|68487271|68487581	unannotated
trans26090a53777c08f7	chr11	68487601	68489023	*		NDUFA3P2	ENST00000531434.1	ENSG00000254856.1	processed_pseudogene	LINE/L1|L1MC1|11|68487583|68488235;SINE/Alu|AluJb|11|68488308|68488460;LINE/L1|L1MCa|11|68488840|68489017	partial
transee67668c3bb80762	chr11	68492383	68493670	*		PPP6R3	ENST00000393801.7			SINE/Alu|AluJr|11|68492158|68492444;LINE/L1|L1MB3|11|68492447|68492783;LINE/L2|L2|11|68492887|68493115;SINE/MIR|MIR|11|68493134|68493304;SINE/Alu|AluSg|11|68493432|68493756	unannotated
trans01122039134a48fc	chr11	68494434	68496683	*		PPP6R3	ENST00000393801.7			LINE/L1|L1MB8|11|68495334|68495991;SINE/Alu|AluSz|11|68495993|68496326;SINE/Alu|AluJr4|11|68496481|68496771	unannotated
transaeb28750d7761bfe	chr11	68743943	68751627	-	-	MTL5	ENST00000255087.9	ENSG00000132749.10	protein_coding		partial
trans3193320af58453bd	chr11	68885054	68886046	*						SINE/Alu|AluSx3|11|68884777|68885072;LTR/ERV1|LTR49-int|11|68885154|68885302;SINE/Alu|AluY|11|68885303|68885608;LTR/ERV1|LTR49-int|11|68885611|68886068	unannotated
transa1c3f2a832a3411e	chr11	69985767	70189529	+	+	ANO1	ENST00000355303.9	ENSG00000131620.17;ENSG00000255191.1	lincRNA;protein_coding		partial
transac00bbbd39489af6	chr11	70017750	70018113	*		RP11-626H12.2	ENST00000528507.1			SINE/Alu|AluJr|11|70017526|70017819;SINE/Alu|AluJr|11|70018073|70018373	unannotated
trans9bb88a17dbb254e0	chr11	70044306	70045312	*						LINE/L1|L1MEc|11|70042116|70044413;LINE/L1|L1MC4|11|70044415|70044735	unannotated
transa3cc2cad7efd82bf	chr11	70045281	70046966	*						SINE/Alu|AluSq2|11|70046793|70047104	unannotated
trans6f18fe808d80f52b	chr11	70045681	70046231	*							unannotated
trans452d648a2fb77855	chr11	70078018	70189543	+	+	ANO1	ENST00000355303.9	ENSG00000131620.17	protein_coding		partial
trans88af8311986be3d5	chr11	70095429	70096610	*		ANO1	ENST00000355303.9			LINE/L1|L1MEd|11|70095837|70096271;SINE/Alu|AluSx|11|70096580|70096883	unannotated
trans50b0418120cca342	chr11	70321219	70321904	*		CTA-797E19.1	ENST00000531426.1	ENSG00000254484.1	sense_intronic	LTR/ERVL-MaLR|MLT1A0|11|70321002|70321345;LINE/L1|L1MEi|11|70321346|70321760;SINE/Alu|AluSp|11|70321868|70322178	partial
trans4e3d76c159ac16af	chr11	70563743	70564245	*		SHANK2	ENST00000601538.5			SINE/Alu|AluSq2|11|70563541|70563774;LINE/L1|L1MEc|11|70563776|70564247	unannotated
transad7dd1acc41ad85a	chr11	70591370	70591758	*		SHANK2	ENST00000601538.5			SINE/Alu|AluSx1|11|70591062|70591376;SINE/Alu|AluSx|11|70591735|70592060	unannotated
trans81c965477cd9dc6d	chr11	71791796	71800055	+	+	FAM86C1	ENST00000426628.6	ENSG00000158483.15	protein_coding		partial
transf30a82b1dabc58b1	chr11	71986794	71987025	*		RNF121	ENST00000361756.7			SINE/Alu|AluSx4|11|71986487|71986795	partial
trans1c813d70d76f044b	chr11	72286801	72291371	*						LINE/L1|L1MC4|11|72286773|72286960;LINE/L1|L1M5|11|72286993|72287313;SINE/Alu|AluSz6|11|72287317|72287614;SINE/Alu|AluSg|11|72291313|72291606	unannotated
trans197dc1ec7c66f744	chr11	72871812	72872296	*		FCHSD2	ENST00000409314.5			SINE/Alu|FLAM_C|11|72871759|72871888	unannotated
trans95e838ca5f027c45	chr11	73535039	73549085	*		FAM168A	ENST00000064778.8			LINE/L1|HAL1|11|73534703|73535179;SINE/Alu|AluJr|11|73535284|73535407;SINE/Alu|AluSx|11|73548947|73549241	unannotated
trans6e82430af4f96304	chr11	73692488	73698849	*		RAB6A	ENST00000310653.10			SINE/Alu|AluY|11|73692223|73692528;SINE/Alu|AluSz6|11|73697938|73698241;SINE/MIR|MIRb|11|73698308|73698517;LINE/L2|L2d2|11|73698772|73698840;SINE/Alu|AluSx3|11|73698845|73699152	unannotated
transd530a2cf9bc20896	chr11	73693580	73694614	*		RAB6A	ENST00000310653.10			SINE/Alu|AluSx1|11|73693604|73693875;SINE/MIR|MIRb|11|73694252|73694412;SINE/Alu|AluJr4|11|73694591|73694724	unannotated
transd44ff42679c620a8	chr11	73695657	73696256	*		RAB6A	ENST00000310653.10			SINE/Alu|AluSx3|11|73695375|73695679;SINE/Alu|AluSq2|11|73696197|73696493	unannotated
transb0a76611adf910a5	chr11	73697626	73697971	*		RAB6A	ENST00000310653.10			SINE/Alu|AluSx4|11|73697327|73697646;LINE/L2|L2a|11|73697647|73697847;SINE/Alu|AluSz6|11|73697938|73698241	unannotated
transd700bc10320cb94f	chr11	73700601	73701687	*		RAB6A	ENST00000310653.10			SINE/Alu|AluJb|11|73701644|73701945	unannotated
transf57a0683ae7b9247	chr11	74129773	74254702	*	*	PPME1	ENST00000328257.12	ENSG00000168014.16;ENSG00000214517.8	protein_coding	SINE/Alu|AluY|11|74129686|74129810	partial
transf40070c39eb7be93	chr11	74216035	74364050	*		PPME1	ENST00000328257.12			LINE/L1|L1MA3|11|74215365|74217259;LINE/L1|L1PA5|11|74362742|74366372	unannotated
trans87bd306c2548ef26	chr11	74217754	74218561	*		PPME1	ENST00000328257.12			LINE/L1|L1MA3|11|74217569|74220057	unannotated
transbdd90e02aacba803	chr11	74395645	74396008	*		PGM2L1	ENST00000298198.4			SINE/Alu|AluSx3|11|74395382|74395706;SINE/Alu|AluJr|11|74395970|74396284	unannotated
trans18a8c143ae36444e	chr11	74897712	74898763	*		XRRA1	ENST00000340360.10			LINE/L1|L1MA2|11|74894987|74899952	unannotated
trans946b5b8cb10cd186	chr11	75748142	75755255	*						SINE/Alu|AluY|11|75747951|75748261;SINE/Alu|AluY|11|75754653|75754884;LINE/L1|L1MB4|11|75754953|75755119;LINE/L1|L1MB8|11|75755148|75755291	unannotated
trans45fc8658d599e65d	chr11	76036472	76040300	*		UVRAG	ENST00000356136.7			SINE/Alu|AluJb|11|76036267|76036561;SINE/Alu|AluSq|11|76039593|76039898;SINE/Alu|AluYm1|11|76040237|76040491	unannotated
trans0bff66dfa857ab1d	chr11	76036556	76037448	*		UVRAG	ENST00000356136.7			SINE/Alu|AluJb|11|76036267|76036561;LINE/L1|L1MEi|11|76036614|76036732;LINE/L1|L1ME3G|11|76036740|76037381;SINE/Alu|AluJb|11|76037425|76037713	unannotated
trans5b0356f740a72fc0	chr11	76044681	76045849	*		UVRAG	ENST00000356136.7			SINE/Alu|AluSx3|11|76044490|76044801;LINE/L1|HAL1|11|76044803|76046975	unannotated
trans5283e8c9056ef8eb	chr11	76504160	76505227	*		C11orf30	ENST00000334736.7			LINE/L1|L1MB8|11|76504085|76505188;SINE/Alu|Alu|11|76505202|76505254	unannotated
transd6bc396f9a3d98ff	chr11	77368839	77369440	*		PAK1	ENST00000278568.8			LINE/L1|HAL1ME|11|77368940|77369440	unannotated
transbb84124c452a81e1	chr11	77491200	77500368	*						LINE/L1|L1M1|11|77491194|77491371;SINE/Alu|AluJb|11|77491372|77491556;SINE/Alu|AluSg|11|77500189|77500483	unannotated
transd949e801bb3c95db	chr11	77683567	77741292	-	-	Y_RNA	ENST00000384089.1	ENSG00000048649.13	protein_coding	SINE/Alu|AluJb|11|77741261|77741539	partial
trans9e4591de45b80087	chr11	77690683	77741292	-	-	Y_RNA	ENST00000384089.1	ENSG00000048649.13	protein_coding	SINE/Alu|AluSg|11|77690451|77690716;SINE/Alu|AluJb|11|77741261|77741539	partial
transd1be1b0a99035128	chr11	77759875	77761011	*		RSF1	ENST00000308488.10			LINE/L1|L1MB7|11|77759934|77760580;SINE/Alu|AluSc|11|77760910|77761238	unannotated
trans9f99009b4280c370	chr11	77973100	77974227	*		INTS4	ENST00000534064.5			SINE/Alu|AluJb|11|77972832|77973144;LINE/L1|L1MD3|11|77973145|77974233	unannotated
transc68d54f9242a4015	chr11	77977095	77978004	*		INTS4	ENST00000534064.5			SINE/Alu|FLAM_C|11|77977087|77977099;LINE/L1|L1ME4c|11|77977148|77977404;LINE/L1|L1M5|11|77977409|77977672;SINE/Alu|AluSz|11|77977883|77978191	unannotated
trans3ff1c185ff139295	chr11	78102858	78139673	-	-	ALG8	ENST00000615266.4	ENSG00000159063.12	protein_coding	SINE/Alu|AluSp|11|78102671|78102970	partial
trans6de87a71264b0e76	chr11	78130369	78131190	*		ALG8	ENST00000376156.7			LINE/L1|L1ME3B|11|78130371|78130531;LINE/L1|HAL1ME|11|78130544|78131154	unannotated
transc2eef2b49cb70afc	chr11	82913285	82933885	+	+	DDIAS	ENST00000533655.5	ENSG00000165490.12	protein_coding	SINE/Alu|AluJo|11|82913262|82913544	partial
trans138e8f31c308eda3	chr11	82914211	82934627	+	+	DDIAS	ENST00000329143.4	ENSG00000165490.12	protein_coding	SINE/Alu|AluSq2|11|82913936|82914234	partial
trans9e7fb1deb5ec0c77	chr11	85647405	85663837	+	+	TMEM126A	ENST00000304511.6	ENSG00000171202.6	protein_coding	LINE/L1|L1ME4a|11|85657758|85657968	partial
trans113886a2ec976990	chr11	86823844	86841659	*		AP000654.4	ENST00000602510.1	ENSG00000269895.1	lincRNA	SINE/Alu|AluY|11|86823725|86824031;SINE/Alu|AluSc8|11|86837487|86837779;SINE/Alu|AluSp|11|86841058|86841366;LINE/L1|L1PA6|11|86841369|86844420	partial
transd7735b47b9d627f9	chr11	88113238	88149957	*		RP11-164N3.3	ENST00000528458.1	ENSG00000123892.11	protein_coding		partial
transc14af27f874568de	chr11	88291581	88294196	*		CTSC	ENST00000227266.9	ENSG00000109861.15	protein_coding	SINE/MIR|MIR|11|88291622|88291715;SINE/MIR|MIR3|11|88292934|88293098	partial
trans20faa49919a5a616	chr11	88307581	88314580	*		CTSC	ENST00000227266.9			LTR/ERV1|LTR8|11|88307838|88307992;LTR/ERV1|LTR8A|11|88308077|88308867;SINE/Alu|AluSx|11|88314531|88314826	unannotated
transb888df99790495bb	chr11	88323572	88334960	-	-	CTSC	ENST00000529974.1	ENSG00000109861.15	protein_coding	LINE/L1|L1P3|11|88322537|88324329	partial
transe6f4a5e4a95571ce	chr11	93424354	93440481	*		CCDC67	ENST00000298050.7			LINE/L1|L1HS|11|93420987|93427006;SINE/Alu|AluJr|11|93433244|93433534;LINE/L1|L1PA6|11|93439098|93445217	unannotated
trans30a7bd11e5620f66	chr11	93661658	93741522	*	*	CEP295	ENST00000325212.10	ENSG00000166004.14;ENSG00000166012.14	protein_coding		partial
transf1c4b5dcc9be762c	chr11	93730724	93763054	*	*	C11orf54	ENST00000528099.5	ENSG00000166012.14;ENSG00000182919.14;ENSG00000206799.1	protein_coding;snoRNA	SINE/Alu|AluJr|11|93734783|93735053;SINE/Alu|AluSx1|11|93735401|93735684;SINE/Alu|FLAM_C|11|93761788|93761923;SINE/Alu|AluJb|11|93762493|93762649	partial
transe92bddba967f735c	chr11	94419473	94462249	-	-	MRE11A	ENST00000323929.7	ENSG00000020922.12	protein_coding	LINE/L1|L1PA5|11|94461447|94461795;LINE/L1|L1PA5|11|94462099|94463941	partial
transf11f15d5edb2086c	chr11	94419473	94498092	-	-	ANKRD49	ENST00000544612.5	ENSG00000020922.12	protein_coding	SINE/MIR|MIRc|11|94497035|94497125;SINE/MIR|MIRb|11|94497228|94497377	partial
transe8b4814132a242c3	chr11	95876190	95877338	*		MTMR2	ENST00000409459.5			LINE/L1|L1PA4|11|95872052|95876309	unannotated
trans2ad8a74f7652b1fe	chr11	95877365	95880187	*		MTMR2	ENST00000409459.5			LTR/ERVL-MaLR|MLT1C|11|95877508|95877968;LINE/L1|L1MC2|11|95878014|95878503;SINE/MIR|MIRb|11|95878899|95879094;LINE/L1|L1ME4b|11|95879820|95880036;LINE/L1|L1MCa|11|95880098|95880200	unannotated
transcaee3175ee905bbf	chr11	95880705	95882253	*		MTMR2	ENST00000409459.5			LINE/L1|L1M5|11|95880328|95882088;SINE/Alu|AluSc8|11|95882216|95882522	unannotated
transfd4c7412a097d372	chr11	96221713	96222914	*		MAML2	ENST00000524717.5				unannotated
trans68810c844b4d7e64	chr11	96223127	96225589	*		MAML2	ENST00000524717.5			LINE/L1|L1PA15|11|96223573|96223746;SINE/MIR|MIRb|11|96224028|96224221;LINE/L2|L2c|11|96224355|96224782;LTR/ERVL-MaLR|MLT1F1|11|96225070|96225539;SINE/Alu|AluSx1|11|96225550|96225850	unannotated
transf36c821328e69ac1	chr11	96243759	96245723	*		MAML2	ENST00000524717.5			SINE/Alu|AluY|11|96243651|96243940;SINE/MIR|MIRb|11|96244570|96244761;SINE/Alu|AluSg|11|96245706|96246001	unannotated
trans64a599a09a69da1f	chr11	96248368	96251733	*		MAML2	ENST00000524717.5			SINE/Alu|AluSx1|11|96248108|96248410;LINE/L2|L2b|11|96248514|96248854;LINE/L2|L2b|11|96249047|96250272;LINE/L1|L1MA5A|11|96250273|96250549;LINE/L2|L2b|11|96250550|96250619	unannotated
trans4eabd64161e67dbc	chr11	96252579	96254578	*		MAML2	ENST00000524717.5			SINE/Alu|AluSc|11|96252426|96252647;SINE/MIR|MIR|11|96252651|96252834	unannotated
trans2647ff0b0327e9a2	chr11	96254409	96318535	*		MAML2	ENST00000524717.5				unannotated
trans2add345cbdb281b1	chr11	96271091	96394197	*		JRKL	ENST00000332349.4	ENSG00000183340.6	protein_coding	LTR/ERVL|MLT2B3|11|96270759|96271305;LTR/ERVL-MaLR|THE1C-int|11|96271325|96271787;LINE/L2|L2a|11|96271788|96272298;SINE/MIR|MIRb|11|96273619|96273785;SINE/Alu|AluYk3|11|96274079|96274381	partial
trans67f023b79d93a967	chr11	96277756	96281868	*		MAML2	ENST00000524717.5			LINE/L2|L2c|11|96278362|96279235;SINE/Alu|AluJb|11|96281649|96281895	unannotated
trans31c8206da9ba5ec8	chr11	102109829	102186847	+	+	YAP1	ENST00000615667.4	ENSG00000137693.13	protein_coding		partial
trans10cd5071bfbe0e02	chr11	102168054	102170771	*		YAP1	ENST00000615667.4			SINE/Alu|AluJr|11|102167756|102168062;SINE/MIR|MIR|11|102169021|102169269;SINE/Alu|AluSx1|11|102170687|102170989	unannotated
trans012e633200e75ca5	chr11	102351402	102352125	*		BIRC2	ENST00000532672.5			SINE/Alu|AluSx|11|102351337|102351642;LINE/L1|L1MB3|11|102351882|102352103;SINE/Alu|AluY|11|102352106|102352413	unannotated
transba50f24d14ffa7c0	chr11	102426861	102427444	*		TMEM123	ENST00000398136.6				unannotated
transc0f0bd5a62341650	chr11	102863011	102872339	-	-	MMP12	ENST00000571244.2	ENSG00000262406.2	protein_coding		partial
transa7b6f7d1671bed80	chr11	103072755	103073288	*		DCUN1D5	ENST00000260247.9			LINE/L1|L1PA5|11|103072211|103072917;LINE/L1|L1MDa|11|103072918|103073798	unannotated
trans8c7717642eae93ae	chr11	103081023	103082769	*		DCUN1D5	ENST00000260247.9				partial
trans6edab9ecde6ed372	chr11	108223034	108365826	+	+	ATM	ENST00000452508.6	ENSG00000149311.17	protein_coding	SINE/Alu|AluSq10|11|108365732|108366049	partial
trans0472beb540e6e214	chr11	108508472	108528671	-	-	EXPH5	ENST00000525344.5	ENSG00000110723.11	protein_coding	SINE/Alu|AluSx|11|108508216|108508528;SINE/MIR|MIR|11|108528465|108528674	partial
transdf185ce930a0c7bd	chr11	111874780	111884271	*	*	C11orf1	ENST00000260276.7	ENSG00000137720.7;ENSG00000255561.6	protein_coding	SINE/Alu|AluY|11|111874469|111874780;SINE/Alu|AluSx|11|111884192|111884492	partial
transde50ad1a3040c0c5	chr11	112088482	112095456	*		AP002884.2	ENST00000532699.1	ENSG00000204370.8	protein_coding	SINE/Alu|AluSg|11|112088194|112088513	partial
trans4c2128ddadfe7c8d	chr11	112158536	112159122	*		IL18	ENST00000280357.11			LINE/L2|L2c|11|112158914|112159072;SINE/Alu|AluSx|11|112159073|112159354	unannotated
trans22235862e4e723e8	chr11	112159258	112161545	*		IL18	ENST00000280357.11			SINE/Alu|AluSx|11|112159073|112159354;LINE/L2|L2c|11|112159656|112159932;LINE/L2|L2b|11|112160265|112160631;SINE/MIR|MIR3|11|112161225|112161363;SINE/Alu|AluSx|11|112161517|112161819	unannotated
trans49ea40c7356a1749	chr11	112161940	112178051	*		BCO2	ENST00000531169.5			SINE/Alu|AluJb|11|112162333|112162644;SINE/Alu|AluSx1|11|112168557|112168851;SINE/Alu|AluSq|11|112177909|112178212	unannotated
trans0aaee6a0aa00f27d	chr11	112162587	112163927	*		IL18	ENST00000280357.11	ENSG00000150782.11	protein_coding	SINE/Alu|AluJb|11|112162333|112162644;SINE/Alu|AluJr|11|112162813|112163047	partial
trans7d01639be821b646	chr11	117014082	117014881	*		SIK3	ENST00000375300.5			SINE/Alu|FRAM|11|117013969|117014142;LINE/L1|L1ME3B|11|117014354|117014617;LINE/L1|L1MA9|11|117014644|117014743;SINE/Alu|AluSg4|11|117014794|117015083	unannotated
transda285c8d21be724d	chr11	117015023	117015397	*		SIK3	ENST00000375300.5			SINE/Alu|AluSg4|11|117014794|117015083;LINE/L1|L1ME3B|11|117015101|117015406	unannotated
trans6ce37cf4ba78733f	chr11	117016908	117018697	*		SIK3	ENST00000375300.5			LINE/L1|L1ME3B|11|117016815|117017096;SINE/Alu|AluSx3|11|117017101|117017273;LINE/L1|L1ME3B|11|117017286|117017477;SINE/MIR|MIRc|11|117017745|117017906	unannotated
transde0d5878c2b12004	chr11	117029378	117031530	*		SIK3	ENST00000375300.5			SINE/Alu|AluSx1|11|117029210|117029481;LINE/L2|L2c|11|117029491|117030088;LINE/L1|L1ME4a|11|117030154|117030651;SINE/Alu|AluSg|11|117030664|117030833;LINE/L1|L1MD|11|117030860|117031477;SINE/Alu|AluSp|11|117031515|117031841	unannotated
trans4ec60c7443641353	chr11	117031795	117032644	*		SIK3	ENST00000375300.5			SINE/Alu|AluSp|11|117031515|117031841;LINE/L1|L1MB7|11|117031842|117031960;LINE/L1|L1MD|11|117031962|117032490;SINE/Alu|AluJr|11|117032493|117032720	unannotated
trans2a9695e1ce74c49c	chr11	117032692	117033444	*		SIK3	ENST00000375300.5			SINE/Alu|AluJr|11|117032493|117032720;LINE/L1|L1M5|11|117032738|117032837;SINE/Alu|AluYk2|11|117033421|117033731	unannotated
transc7661549d20db0b6	chr11	117033771	117035612	*		SIK3	ENST00000375300.5			LINE/L1|L1MD|11|117035030|117035119;SINE/Alu|AluJb|11|117035590|117035735	unannotated
trans5570f3a3a5e3efd8	chr11	117065988	117216559	*		SIDT2	ENST00000620360.4			LINE/L1|L1ME1|11|117066034|117066060;SINE/Alu|AluSx|11|117066064|117066367;SINE/Alu|AluSp|11|117216435|117216727	unannotated
trans6cc83c8d84510d0e	chr11	117076114	117091348	*		SIK3	ENST00000375300.5			SINE/Alu|AluSq2|11|117075844|117076148;SINE/Alu|AluSg7|11|117076532|117076839;SINE/Alu|AluSp|11|117091194|117091504	unannotated
transb43f1a0beb8e3290	chr11	117232655	117292200	*	*	RNF214	ENST00000300650.8	ENSG00000167257.10;ENSG00000186318.16	protein_coding	SINE/MIR|MIR|11|117291889|117292106;SINE/Alu|AluSx1|11|117292181|117292464	partial
transa10b6649e3a0a353	chr11	118078029	118082303	*		TMPRSS4-AS1	ENST00000606951.5			SINE/Alu|AluSq2|11|118077732|118078041;LINE/L2|L2b|11|118080039|118080385;LINE/L2|L2b|11|118080856|118081114;LINE/L2|L2c|11|118081759|118081857;SINE/MIR|MIRc|11|118082181|118082279;SINE/Alu|AluSx|11|118082280|118082582	unannotated
trans7e6396e0e1e19a13	chr11	118082564	118083805	*		TMPRSS4	ENST00000534111.5			SINE/Alu|AluSx|11|118082280|118082582;SINE/MIR|MIRc|11|118082586|118082639;SINE/Alu|AluSx3|11|118083774|118084057	unannotated
trans29c2d077dcfb3b8e	chr11	118084060	118084816	*		TMPRSS4-AS1	ENST00000606951.5			SINE/MIR|MIRb|11|118084061|118084301;LINE/CR1|CR1_Mam|11|118084302|118084660;SINE/MIR|MIRb|11|118084691|118084903	unannotated
trans853c47c88f4548ec	chr11	118085432	118120126	*		TMPRSS4	ENST00000534111.5	ENSG00000137648.16	protein_coding	SINE/Alu|AluSx1|11|118085222|118085454;SINE/MIR|MIRb|11|118087446|118087623;SINE/MIR|MIRc|11|118088178|118088347;LINE/L1|L1ME3F|11|118089475|118089845;SINE/Alu|AluSg|11|118089852|118090141;SINE/Alu|AluSx|11|118097773|118098063;LINE/L1|L1MB3|11|118119849|118120507	partial
transb6f136e08faf52f0	chr11	118090827	118096473	*		TMPRSS4	ENST00000534111.5			LINE/L2|L2a|11|118091260|118091682;LTR/ERV1|LTR8|11|118092183|118092851;SINE/MIR|MIRb|11|118092909|118093092;LINE/L1|L1ME3|11|118093665|118094467	partial
trans201be50abdcf3cde	chr11	118381500	118382610	*		UBE4A	ENST00000252108.7	ENSG00000110344.9	protein_coding		partial
trans1b446ad27edf9c87	chr11	118749965	118781582	-	-	AP002954.4	ENST00000526274.1	ENSG00000110367.11	protein_coding	SINE/Alu|FLAM_C|11|118781541|118781618	partial
transcea297948f7a5463	chr11	118754116	118754727	*		DDX6	ENST00000620157.4	ENSG00000110367.11	protein_coding	SINE/Alu|AluJr|11|118754153|118754419	partial
trans2e2910fc77794caa	chr11	119206290	119396520	+	+	CBL	ENST00000634586.1	ENSG00000110395.5	protein_coding	LTR/ERVL-MaLR|MLT1O|11|119304348|119304624;SINE/Alu|AluSg7|11|119304628|119304924;SINE/Alu|AluSx1|11|119387196|119387497;SINE/Alu|AluJr|11|119396382|119396681	partial
trans26f1f5e75d778aab	chr11	119241101	119242306	*		CBL	ENST00000634586.1			LINE/L2|L2|11|119241800|119241949;SINE/Alu|AluJr|11|119242179|119242262;SINE/Alu|AluSx1|11|119242263|119242555	unannotated
trans3b1f5b5bd294d448	chr11	120394401	120394810	*		ARHGEF12	ENST00000397843.6			SINE/Alu|AluJr|11|120394225|120394495;LINE/L1|L1MC4|11|120394496|120394775;SINE/Alu|AluSg|11|120394776|120395080	unannotated
transf2697d15aed84b51	chr11	120395078	120397172	*		ARHGEF12	ENST00000397843.6			SINE/Alu|AluSg|11|120394776|120395080;LINE/L1|L1MC4|11|120395084|120395138;LINE/L1|L1MC3|11|120395322|120395506;LTR/ERVL-MaLR|THE1B|11|120395507|120395872;LINE/L1|L1MC3|11|120395873|120396542;LTR/Gypsy?|LTR88a|11|120397161|120397439	unannotated
transef06693b4419f975	chr11	125445754	125536874	-	-	AP000708.1	ENST00000527818.1	ENSG00000149557.12	protein_coding	SINE/Alu|AluY|11|125536266|125536566;LTR/ERV1|MER4B-int|11|125536567|125536598;LINE/L1|L1HS|11|125536610|125542639	partial
trans7224ab4d7045be51	chr11	129003065	129004265	*		ARHGAP32	ENST00000310343.13			SINE/Alu|AluYc|11|129002806|129003095;LINE/L1|L1MA2|11|129003096|129008318	unannotated
transf9263a19ba4ced6b	chr11	129233307	129269246	*						LINE/L1|L1ME3Cz|11|129233346|129234113;LINE/L1|L1ME3Cz|11|129234411|129234532;LTR/ERVL-MaLR|MLT1C2|11|129234925|129235227;LINE/L1|L1PB1|11|129235581|129236603;SINE/Alu|AluSg|11|129267116|129267387;SINE/Alu|AluSz6|11|129268989|129269292	unannotated
trans6be248b8eda14d80	chr11	129683257	129830088	*		TMEM45B	ENST00000281441.7			SINE/Alu|AluSp|11|129683201|129683484;SINE/Alu|AluSx3|11|129686979|129687248;SINE/Alu|AluSp|11|129827522|129827816;SINE/Alu|AluSx3|11|129827820|129827989;SINE/MIR|MIRb|11|129828993|129829223;LINE/L2|L2c|11|129829590|129829860;LINE/L1|L1MB7|11|129829908|129830048;SINE/Alu|AluSq2|11|129830049|129830341	unannotated
transadeec0abd0d83288	chr11	129742538	129819669	*		TMEM45B	ENST00000281441.7			SINE/Alu|AluSx4|11|129742422|129742742;SINE/Alu|AluY|11|129816734|129817044;SINE/MIR|MIRc|11|129818467|129818597;LTR/ERVL-MaLR|MLT1J|11|129819261|129819578;SINE/Alu|AluSg|11|129819583|129819853	unannotated
trans200716009e6344ed	chr11	129823105	129826295	*		TMEM45B	ENST00000281441.7			SINE/Alu|AluSg|11|129822837|129823138;LINE/L2|L2b|11|129823394|129823553;LINE/L2|L2c|11|129824638|129825603;SINE/MIR|MIR3|11|129826199|129826267;SINE/Alu|AluYk3|11|129826268|129826567	unannotated
transd14fada1c9ec4690	chr11	129826971	129830088	*		TMEM45B	ENST00000281441.7			SINE/Alu|AluYc|11|129826705|129826994;SINE/MIR|MIRb|11|129828993|129829223;LINE/L2|L2c|11|129829590|129829860;LINE/L1|L1MB7|11|129829908|129830048;SINE/Alu|AluSq2|11|129830049|129830341	unannotated
trans265f671c4b61e651	chr11	129826972	129827652	*		TMEM45B	ENST00000281441.7			SINE/Alu|AluYc|11|129826705|129826994;SINE/Alu|AluSp|11|129827522|129827816	unannotated
trans6b238655997145ed	chr11	129830754	129831825	*		TMEM45B	ENST00000281441.7			LINE/L1|L1MB7|11|129830347|129830946;LINE/L1|L1MB7|11|129831623|129831785;SINE/Alu|AluSg|11|129831786|129832085	unannotated
trans6e191a99ee173c8b	chr11	129831966	129835863	*		TMEM45B	ENST00000281441.7			SINE/Alu|AluSg|11|129831786|129832085;SINE/Alu|AluSx|11|129834530|129834832;LTR/ERVL-MaLR|MLT1B-int|11|129834839|129835835;SINE/Alu|AluSq2|11|129835836|129836136	unannotated
transfd2386af28de473e	chr11	129832332	129832992	*		TMEM45B	ENST00000281441.7			SINE/Alu|AluY|11|129832091|129832385;LINE/L1|L1MB7|11|129832390|129832745;SINE/Alu|AluSx1|11|129832960|129833267	unannotated
trans83b8f89cdb9ff75a	chr11	129833123	129833540	*		TMEM45B	ENST00000281441.7			SINE/Alu|AluSx1|11|129832960|129833267;LTR/ERVL-MaLR|MLT1B|11|129833316|129833492;SINE/Alu|AluSq|11|129833493|129833786	unannotated
trans9f242b375756bf7a	chr11	129833742	129859656	*		TMEM45B	ENST00000281441.7	ENSG00000151715.7	protein_coding	SINE/Alu|AluSq|11|129833493|129833786;LTR/ERVL-MaLR|MLT1B~MLT1B-int|11|129833793|129834149;SINE/Alu|AluSx|11|129834150|129834447;SINE/Alu|AluY|11|129859558|129859830	partial
transd26d1477e683c961	chr11	129834712	129837277	*		TMEM45B	ENST00000281441.7			SINE/Alu|AluSx|11|129834530|129834832;SINE/Alu|AluSq2|11|129835836|129836136;LTR/ERVL-MaLR|MLT1B-int|11|129836139|129836792;LINE/L1|L1M4|11|129836799|129836996	unannotated
trans91d4d5803b9b91b1	chr11	129838031	129839572	*		TMEM45B	ENST00000281441.7			SINE/Alu|AluSx1|11|129837778|129838081;LINE/L1|L1ME3G|11|129838509|129838631;LINE/L1|L1M4a2|11|129839176|129839444;SINE/Alu|AluJb|11|129839531|129839834	unannotated
trans02d26efe358e5c0e	chr11	129839899	129846328	*		TMEM45B	ENST00000281441.7			SINE/Alu|AluSp|11|129840601|129840889;SINE/Alu|AluSx|11|129846186|129846479	unannotated
trans426bf4bd6e82062d	chr11	129840862	129841707	*		TMEM45B	ENST00000281441.7			SINE/Alu|AluSp|11|129840601|129840889;LINE/L1|L1M4a1|11|129840900|129841578;SINE/Alu|AluSx1|11|129841583|129841897	unannotated
trans14663a37e854f22d	chr11	129841820	129843605	*		TMEM45B	ENST00000281441.7			SINE/Alu|AluSx1|11|129841583|129841897;SINE/Alu|AluSx3|11|129842984|129843244;LINE/L1|L1M3|11|129843245|129843258	unannotated
trans28c24af96ed97b04	chr11	129841871	129843144	*		TMEM45B	ENST00000281441.7			SINE/Alu|AluSx1|11|129841583|129841897;LINE/L1|L1M4a1|11|129841898|129842349;LINE/L1|L1M3|11|129842350|129842982;SINE/Alu|AluSx3|11|129842984|129843244	unannotated
trans61eed9330b8fd2ca	chr11	129843607	129844266	*		TMEM45B	ENST00000281441.7			LINE/L1|L1MA9|11|129843615|129844403	unannotated
transc7cb8128a147912d	chr11	129845271	129846217	*		TMEM45B	ENST00000281441.7			LINE/L1|L1M4a2|11|129845259|129845739;SINE/Alu|AluSx|11|129846186|129846479	unannotated
trans733d762e2465f64f	chr11	129846367	129850173	*		TMEM45B	ENST00000281441.7			SINE/Alu|AluSx|11|129846186|129846479;SINE/Alu|AluSz|11|129848250|129848479;LTR/ERVL-MaLR|MLT1A1~MLT1A1-int|11|129848700|129850152;SINE/Alu|AluSq2|11|129850154|129850464	unannotated
trans59f0e23105ebcf00	chr11	129846481	129847972	*		TMEM45B	ENST00000281441.7			LINE/L2|L2a|11|129846523|129847028;Retroposon/SVA|SVA_A|11|129847410|129848127	unannotated
transd8690e2c2eda0dd9	chr12	837601	838211	*		WNK1	ENST00000530271.6			LTR/ERV1|MER57A1|12|837601|837779;LINE/L1|L1MB8|12|837780|838407	unannotated
transeee8b76306b82be8	chr12	890453	896904	+	+	WNK1	ENST00000530271.6	ENSG00000060237.16	protein_coding		partial
trans686f585b9928e3f8	chr12	1296659	1297538	*		ERC1	ENST00000546231.6			SINE/Alu|AluSp|12|1296405|1296699;LINE/L1|L1MEf|12|1296700|1297419;SINE/Alu|AluSz6|12|1297420|1297727	unannotated
trans177b563022de3b2f	chr12	1297562	1298340	*		ERC1	ENST00000546231.6			SINE/Alu|AluSz6|12|1297420|1297727;LINE/L1|L1MEf|12|1297731|1297929;SINE/Alu|AluJb|12|1297933|1298115;LINE/L1|L1MEf|12|1298143|1298259;SINE/Alu|AluSx1|12|1298260|1298568	unannotated
trans067960e3ac4c8333	chr12	1298576	1300701	*		ERC1	ENST00000546231.6			LINE/L1|L1PB3|12|1299974|1301349	unannotated
trans5b89863bf3b9896e	chr12	1346824	1393628	*		ERC1	ENST00000546231.6			SINE/Alu|AluYb9|12|1346661|1346962;SINE/Alu|AluJb|12|1393246|1393549	unannotated
trans73d22ea07c1d71f6	chr12	2858624	2864495	-	-	FOXM1	ENST00000342628.6	ENSG00000111206.12	protein_coding	LINE/L1|L1PB1|12|2861331|2861428	partial
transe075faa418a8ba4f	chr12	2858624	2869270	-	-	FOXM1	ENST00000342628.6	ENSG00000111206.12	protein_coding		partial
trans839f3195ab740d40	chr12	2859642	2860956	*		FOXM1	ENST00000342628.6			LINE/L1|L1ME3G|12|2859778|2860238;SINE/Alu|AluJb|12|2860239|2860506;LINE/L1|L1ME3G|12|2860511|2860591;SINE/Alu|AluSg|12|2860592|2860877;SINE/Alu|AluSg4|12|2860887|2861182	partial
trans375a1d8471a474a4	chr12	2861183	2874522	-	-	FOXM1	ENST00000342628.6	ENSG00000111206.12	protein_coding	LINE/L1|L1ME3G|12|2861185|2861330;LINE/L1|L1PB1|12|2861331|2861428	partial
trans07778d6229525751	chr12	4338156	4338790	*		TIGAR	ENST00000635110.1			LINE/L1|L1MEd|12|4338153|4338164;LINE/L1|L1M1|12|4338563|4338729;SINE/Alu|AluSx1|12|4338730|4338997	unannotated
trans1069451e54925cd5	chr12	6493456	6527889	+	+	NCAPD2	ENST00000315579.9	ENSG00000010292.12	protein_coding		partial
transee7c3952a5188611	chr12	6493716	6510649	+	+	NCAPD2	ENST00000315579.9	ENSG00000010292.12	protein_coding		partial
transc2d634506594b0b4	chr12	6990965	6992000	*		LPCAT3	ENST00000261407.8			SINE/Alu|AluSz6|12|6991919|6992069	unannotated
trans7e4b2515b9ffb54b	chr12	11197199	11198809	*						SINE/Alu|AluSz|12|11196934|11197220;SINE/MIR|MIR|12|11198407|11198558;SINE/Alu|AluJr|12|11198752|11198899	unannotated
trans915106c0ea62152f	chr12	11200127	11206032	*						SINE/Alu|AluSz6|12|11199971|11200272;SINE/Alu|AluSx4|12|11204596|11204893;LINE/L1|L1MC4|12|11204898|11205343;LTR/ERVL|MER21B|12|11205385|11205806;LINE/L1|L1MC4|12|11205901|11205998;LTR/ERVL-MaLR|THE1C|12|11205999|11206340	unannotated
transf4950bc3d4112441	chr12	11200236	11201631	*						SINE/Alu|AluSz6|12|11199971|11200272;LINE/L2|L2a|12|11200572|11200846;LTR/ERVL-MaLR|MLT1H2|12|11200847|11201059;LINE/L1|L1M3|12|11201304|11201501	unannotated
trans70849fd4d5b18d1a	chr12	11201692	11204640	*						LINE/L1|L1MB3|12|11202371|11202860;LINE/L1|L1MC4|12|11203506|11203691;LTR/ERV1|LTR54B|12|11203692|11204172;LINE/L1|L1MC4|12|11204173|11204595;SINE/Alu|AluSx4|12|11204596|11204893	unannotated
trans4b7288926a2534a5	chr12	12198159	12198528	*		LRP6	ENST00000261349.8			SINE/Alu|AluSx1|12|12198015|12198214;LINE/L1|HAL1M8|12|12198218|12198523;SINE/Alu|AluSq2|12|12198525|12198821	unannotated
trans523f13e42f6272a8	chr12	12409229	12412902	*		BORCS5	ENST00000314565.8			LINE/L1|L1PA4|12|12409222|12411352;LINE/L1|L1PA6|12|12411356|12412903	unannotated
transd133ebd929f53972	chr12	12480974	12483642	*		DUSP16	ENST00000298573.8			SINE/Alu|AluSg|12|12480721|12481018;LINE/RTE-X|L4_C_Mam|12|12481867|12482095;LINE/L1|L1ME4c|12|12482289|12482407	unannotated
trans5300ea721cc59ff7	chr12	12882237	12904816	*		GPRC5A	ENST00000014914.5			SINE/Alu|AluSp|12|12882074|12882362;SINE/Alu|AluJb|12|12882364|12882538;SINE/Alu|AluSx1|12|12883900|12884190;SINE/Alu|AluSp|12|12902786|12903092;LINE/L1|L1MC5|12|12903095|12903257;SINE/Alu|AluJr|12|12903275|12903586;LINE/L2|L2b|12|12904502|12904619	unannotated
transd011fd802fdd09b4	chr12	12898329	12899087	*		GPRC5A	ENST00000014914.5			SINE/Alu|AluJb|12|12898251|12898554;SINE/MIR|MIR|12|12898558|12898593;LINE/L2|L2|12|12898621|12898821;SINE/Alu|AluJr|12|12899021|12899338	unannotated
trans8fa25d88b358bc14	chr12	12905131	12907400	*		GPRC5A	ENST00000014914.5			SINE/Alu|AluSg|12|12904885|12905180;SINE/MIR|MIR|12|12906076|12906275;SINE/Alu|AluYk2|12|12906288|12906576;SINE/Alu|AluSc8|12|12907194|12907419	unannotated
trans90c39b2dd84b5611	chr12	15688802	15692278	*		EPS8	ENST00000543523.5			LTR/ERV1|LTR1A2|12|15688314|15689073;LINE/L1|HAL1|12|15691716|15693680	unannotated
trans1ab928e06abd2efa	chr12	15779245	15780504	*		RP11-6B19.1	ENST00000544015.1			SINE/Alu|AluSp|12|15778974|15779276	partial
trans0875b926ed452852	chr12	19251407	19360605	*		PLEKHA5	ENST00000429027.6			SINE/Alu|AluSx3|12|19251124|19251433;SINE/Alu|AluSx3|12|19305910|19306090;SINE/Alu|AluSx|12|19360329|19360630	unannotated
trans887a4c9e31b88f0f	chr12	19292837	19295977	*		PLEKHA5	ENST00000429027.6			SINE/Alu|AluSx|12|19292657|19292950;SINE/Alu|AluSx1|12|19295950|19296253	unannotated
trans3a98744967b42ec7	chr12	19297651	19298657	*		PLEKHA5	ENST00000429027.6			SINE/Alu|AluSx|12|19297924|19298209;SINE/Alu|AluYk12|12|19298463|19298668	unannotated
trans43e7b5443aa13b5f	chr12	19298146	19301904	*		PLEKHA5	ENST00000429027.6			SINE/Alu|AluSx|12|19297924|19298209;SINE/Alu|AluSp|12|19300856|19301166	unannotated
trans28fe85191dc124b1	chr12	19303114	19303913	*		RN7SL67P	ENST00000492147.3	ENSG00000243854.3	misc_RNA	SINE/Alu|AluSx3|12|19302912|19303200;SINE/Alu|AluJb|12|19303817|19304108	partial
trans23140891ca886bc0	chr12	19304284	19305630	*		PLEKHA5	ENST00000429027.6			SINE/Alu|AluSq2|12|19304140|19304378;SINE/Alu|AluSz6|12|19304814|19304929;SINE/Alu|AluSg|12|19305285|19305574;SINE/Alu|AluSp|12|19305594|19305883	unannotated
trans8f23c923913eef8c	chr12	19305984	19308286	*		PLEKHA5	ENST00000429027.6			SINE/Alu|AluSx3|12|19305910|19306090;SINE/Alu|AluSp|12|19307199|19307485	unannotated
trans63189815d52fa245	chr12	19305987	19310252	*		PLEKHA5	ENST00000429027.6			SINE/Alu|AluSx3|12|19305910|19306090;SINE/Alu|AluSx1|12|19309476|19309762	unannotated
transb9d01fe408e2814e	chr12	19307156	19373614	*		PLEKHA5	ENST00000429027.6	ENSG00000052126.14	protein_coding	SINE/Alu|AluSp|12|19307199|19307485;SINE/Alu|AluSp|12|19373399|19373683	partial
trans7fe8485b6c04dba0	chr12	19307380	19309723	*		PLEKHA5	ENST00000429027.6			SINE/Alu|AluSp|12|19307199|19307485;SINE/Alu|AluSx3|12|19308765|19309084;SINE/Alu|AluSx1|12|19309476|19309762	unannotated
transb4684eae44d7fe12	chr12	21469558	21471242	*		PYROXD1	ENST00000240651.13	ENSG00000121350.15	protein_coding		partial
trans4e30adaca1df0cd2	chr12	22656431	22684903	+	+	ETNK1	ENST00000266517.8	ENSG00000139163.15	protein_coding	LTR/ERVL-MaLR|MLT1K|12|22657374|22657870;LTR/ERV1|MER31-int~MER31A|12|22658104|22658954;SINE/MIR|MIR|12|22659478|22659726;LINE/L1|HAL1ME|12|22660376|22660627	partial
transad3e0813e60c2dfc	chr12	22663015	22686851	+	+	ETNK1	ENST00000266517.8	ENSG00000139163.15	protein_coding	LINE/L2|L2c|12|22667342|22667543	partial
trans69578b05841c8a94	chr12	27371424	27421340	+	+	ARNTL2	ENST00000266503.9	ENSG00000029153.14	protein_coding	LINE/L2|L2|12|27371406|27371671;SINE/Alu|AluSx|12|27421264|27421409	partial
trans71c201596da211fc	chr12	27431224	27432966	*		ARNTL2-AS1	ENST00000500498.2			SINE/Alu|AluSx3|12|27431025|27431307;LINE/L1|L1MB2|12|27431308|27432316	unannotated
trans7b5562c4dd07cd99	chr12	27613729	27614125	*		PPFIBP1	ENST00000228425.10			SINE/Alu|AluJb|12|27614096|27614399	unannotated
trans7b7613291d6120b3	chr12	27689162	27797346	+	+	PPFIBP1	ENST00000228425.10	ENSG00000110841.13	protein_coding	SINE/Alu|AluSx4|12|27693692|27693975;SINE/Alu|AluJb|12|27796637|27796937	partial
trans9213b76eef5f882d	chr12	27748934	27750804	*		MRPS35	ENST00000081029.7			SINE/Alu|FLAM_A|12|27748874|27748994;LINE/L1|L1M5|12|27749015|27749192;SINE/MIR|MIRb|12|27749756|27749947;SINE/Alu|AluJb|12|27750521|27750817	unannotated
trans8238dc1f812ac252	chr12	27958108	27960546	*		RP11-993B23.3	ENST00000538113.1	ENSG00000087494.15	protein_coding	SINE/Alu|AluSx1|12|27960449|27960737	partial
trans6cb486437cfc265a	chr12	27960741	27961299	*		PTHLH	ENST00000545234.5				unannotated
trans0a3b96d0ab3692df	chr12	27962241	27972862	-	-	RP11-993B23.3	ENST00000538113.1	ENSG00000087494.15	protein_coding	SINE/MIR|MIRb|12|27962320|27962538	partial
trans1b8fb48f025910d7	chr12	27963349	27969416	*		RP11-993B23.3	ENST00000538113.1			SINE/MIR|MIR3|12|27963931|27964110;SINE/MIR|MIRc|12|27965064|27965262	partial
trans8a33f52f9be2c3c0	chr12	27970809	27972894	*		PTHLH	ENST00000545234.5	ENSG00000087494.15	protein_coding		partial
trans9e628c6a9e807454	chr12	31060580	31104804	+	+	DDX11	ENST00000545668.5	ENSG00000013573.16	protein_coding	LTR/ERV1|PABL_B-int|12|31060210|31063056	partial
trans15587aba208fbc02	chr12	31213625	31305696	*		RP11-627K11.5	ENST00000605507.1			SINE/Alu|AluY|12|31213369|31213668;SINE/Alu|AluSx3|12|31303997|31304135;LTR/ERV1|PRIMA4-int|12|31304738|31305696	unannotated
transb30ae239c481fc8e	chr12	31267916	31268450	*						SINE/Alu|AluSp|12|31267709|31268010;SINE/Alu|AluSx3|12|31268012|31268312;LINE/L1|L1MB7|12|31268313|31268453	unannotated
trans4e61343502855917	chr12	31268483	31269160	*						SINE/Alu|FLAM_C|12|31268479|31268620;LINE/L1|L1M4|12|31268622|31268846;SINE/Alu|AluJr|12|31268915|31269225	unannotated
transf6c2695a5227faca	chr12	31271128	31272342	*						SINE/Alu|AluSg|12|31270921|31271210;SINE/Alu|AluSg|12|31272268|31272544	unannotated
trans268501090a0693e1	chr12	31273816	31277520	*						LINE/L1|L1PA4|12|31273748|31274331;LINE/L1|L1PA16|12|31274356|31274625;SINE/MIR|MIRb|12|31275001|31275202;LINE/L1|L1MC4|12|31275441|31275684;SINE/Alu|AluJr|12|31275691|31275900;LINE/L1|L1MC4|12|31275911|31276390;LTR/ERVL|LTR33|12|31276782|31277057;LINE/L2|L2|12|31277065|31277316;SINE/Alu|AluSz|12|31277402|31277709	unannotated
transbf99abad52bdbd2a	chr12	31282633	31295333	-	-	FAM60A	ENST00000337682.8	ENSG00000139146.13	protein_coding	LINE/L1|L1ME3D|12|31287136|31287406	partial
trans286142e4b8d47480	chr12	31962240	31962842	*		KIAA1551	ENST00000312561.8			LTR/ERVL-MaLR|MLT1K|12|31962722|31962815;SINE/Alu|AluSx3|12|31962816|31963075	unannotated
transb72eecb1b80f7dc3	chr12	31965728	31990425	*		KIAA1551	ENST00000312561.8			SINE/Alu|AluSc|12|31965698|31965907;SINE/Alu|AluYk3|12|31972325|31972624;SINE/Alu|AluSg|12|31973313|31973480;SINE/Alu|AluSx3|12|31974996|31975283;SINE/Alu|AluSx|12|31989570|31989860	unannotated
trans3537ad5693cce112	chr12	31991804	31994156	*		KIAA1551	ENST00000312561.8	ENSG00000174718.11	protein_coding	SINE/Alu|AluSx|12|31991621|31991847;SINE/Alu|AluYf1|12|31993193|31993490;SINE/Alu|AluSx1|12|31993927|31994228	partial
transc5773227b734a3dd	chr12	32663803	32685020	*		DNM1L	ENST00000553257.5			SINE/Alu|AluJr|12|32663551|32663848;SINE/Alu|AluSz6|12|32664761|32665054;SINE/Alu|AluSg|12|32670425|32670697;SINE/Alu|AluSg|12|32683537|32683842;SINE/Alu|AluSx3|12|32684477|32684757;LINE/L1|L1MB7|12|32684760|32684935;SINE/Alu|AluY|12|32684940|32685234	unannotated
trans613c3b8ebe37657d	chr12	32710651	32740114	+	+	DNM1L	ENST00000553257.5	ENSG00000087470.17	protein_coding		partial
transf5134bec263e812a	chr12	32710995	32713214	*		DNM1L	ENST00000553257.5	ENSG00000087470.17	protein_coding	LINE/L2|L2a|12|32711106|32711615	partial
trans7391940424a344f8	chr12	32722473	32741400	+	+	DNM1L	ENST00000553257.5	ENSG00000087470.17	protein_coding	SINE/Alu|AluSx|12|32741299|32741583	partial
trans31eda746379cdfc8	chr12	43693116	43725411	*		PUS7L	ENST00000344862.9	ENSG00000129317.14	protein_coding	SINE/Alu|AluYj4|12|43693004|43693283;LTR/ERV1|HUERS-P3b-int|12|43699283|43705273;SINE/Alu|AluSc|12|43718496|43718801;SINE/Alu|AluSg|12|43720224|43720492;LINE/L1|L1MEg|12|43720495|43720880;SINE/MIR|MIR|12|43721179|43721350;LINE/L2|L2c|12|43721523|43721699	partial
transdb43568f10baf89f	chr12	43865660	43866410	*		TMEM117	ENST00000266534.7			SINE/Alu|AluSx|12|43865415|43865721;LINE/L1|L1MEf|12|43866068|43866338;SINE/Alu|AluJo|12|43866340|43866595	unannotated
trans149a51c7af0d4ea5	chr12	43866946	43868210	*		TMEM117	ENST00000266534.7			SINE/Alu|AluSp|12|43866814|43867112;LINE/L1|L1MEf|12|43867117|43868258	unannotated
transfac09f271b291cdc	chr12	46197516	46269158	-	-	SLC38A1	ENST00000439706.5	ENSG00000111371.15	protein_coding	SINE/Alu|AluY|12|46197208|46197522;LINE/L1|L1ME4a|12|46243120|46243540;LTR/ERV1|MER41-int~MER41A|12|46253205|46255881	partial
transda41c89d53fc9cb3	chr12	46364683	46370889	-	-	SLC38A2	ENST00000256689.9	ENSG00000134294.13	protein_coding		partial
trans58b66068f0b81505	chr12	47195346	47196579	*		PCED1B	ENST00000546455.5			SINE/Alu|AluSg|12|47195050|47195350;LINE/L1|L1M6|12|47195495|47195749;LINE/L1|HAL1|12|47195774|47196052;SINE/MIR|MIR|12|47196233|47196479;SINE/Alu|AluSq|12|47196546|47196848	unannotated
trans2a5d593832f47550	chr12	47197608	47198716	*		PCED1B	ENST00000546455.5			SINE/Alu|AluSq2|12|47197326|47197633;LINE/L1|L1MC|12|47197659|47198685;SINE/Alu|AluSp|12|47198687|47198990	unannotated
trans77f16f1c38b37601	chr12	47199006	47200104	*		PCED1B	ENST00000546455.5			LINE/L1|L1MC|12|47198994|47199994;SINE/Alu|AluJb|12|47199997|47200207	unannotated
trans164db99e1693ca03	chr12	47871737	47873354	*		VDR	ENST00000229022.7			SINE/Alu|AluSx3|12|47871461|47871764;LINE/L1|L1ME4b|12|47871765|47872152;SINE/MIR|MIR|12|47872174|47872335;SINE/MIR|MIRb|12|47872833|47873032;LTR/ERVL-MaLR|THE1D|12|47873041|47873352;SINE/Alu|AluYe5|12|47873354|47873660	unannotated
trans2c1bf06d78fad65b	chr12	47966209	47968877	*		TMEM106C	ENST00000429772.6	ENSG00000134291.11	protein_coding		partial
transba7ef5866ffae17f	chr12	48705529	48716880	-	-	CCNT1	ENST00000261900.7	ENSG00000129315.9	protein_coding	SINE/Alu|FLAM_C|12|48705437|48705575	partial
trans8b0e6fd3e90448ce	chr12	49269954	49280474	*		TUBA1C	ENST00000301072.10	ENSG00000167553.14	protein_coding	SINE/Alu|AluY|12|49270701|49271000;SINE/Alu|AluJr|12|49280383|49280682	partial
trans724708077328d7d2	chr12	49273161	49394742	*		SPATS2	ENST00000553127.5	ENSG00000167553.14	protein_coding	SINE/Alu|AluSx3|12|49394066|49394357;LINE/L1|L1M5|12|49394362|49394789	partial
trans08ee43785afe8058	chr12	49323602	49330603	+	+	TROAP	ENST00000257909.7	ENSG00000135451.12	protein_coding		partial
trans6806be9ea06683aa	chr12	49441728	49500534	+	+	SPATS2	ENST00000553127.5	ENSG00000123352.17	protein_coding	SINE/Alu|AluYm1|12|49500496|49500793	partial
trans4f8d57972d565081	chr12	50136222	50161528	*		CERS5	ENST00000422340.6			SINE/Alu|AluSx|12|50136191|50136487;SINE/Alu|AluSx|12|50141657|50141966;SINE/Alu|AluSc|12|50142273|50142565;SINE/Alu|AluJb|12|50143464|50143596;SINE/Alu|AluSx1|12|50152788|50153089;SINE/Alu|AluY|12|50156120|50156422;SINE/Alu|AluSx|12|50160025|50160331;SINE/Alu|AluSz6|12|50161495|50161799	unannotated
trans2a260312a8968f11	chr12	50145082	50151708	*		CERS5	ENST00000422340.6			SINE/Alu|AluSx3|12|50144855|50145160;SINE/Alu|AluSx3|12|50150149|50150387;LINE/L2|L2|12|50150390|50150891;LINE/L2|L2|12|50150949|50151317;LINE/L2|L2|12|50151387|50151477;SINE/Alu|AluSx1|12|50151668|50151945	unannotated
transe04a899cd635e499	chr12	50150327	50153269	*		CERS5	ENST00000422340.6			SINE/Alu|AluSx3|12|50150149|50150387;SINE/Alu|AluSx1|12|50152788|50153089	unannotated
transb02bd6d15927f687	chr12	50151907	50166145	*		RP4-605O3.4	ENST00000548468.2			SINE/Alu|AluSx1|12|50151668|50151945;SINE/Alu|AluSz|12|50152464|50152579;SINE/Alu|AluSp|12|50166041|50166350	unannotated
transc5422c95e06a47c8	chr12	50158085	50166164	*		RP4-605O3.4	ENST00000548468.2			SINE/Alu|AluY|12|50159040|50159343;SINE/Alu|AluSp|12|50166041|50166350	unannotated
transfabc21765b3fa990	chr12	50192190	50193528	*		LIMA1	ENST00000341247.8				partial
transf2734ca8d3103f9a	chr12	50197825	50198352	*		LIMA1	ENST00000341247.8			SINE/Alu|AluJo|12|50198267|50198572	unannotated
transd290251dbed3e6fd	chr12	50213086	50214555	*		LIMA1	ENST00000341247.8			SINE/Alu|AluSg|12|50212810|50213127;SINE/MIR|MIRc|12|50213404|50213541;SINE/Alu|AluYj4|12|50214527|50214802	unannotated
trans1d032364a4c36159	chr12	50214773	50215484	*		LIMA1	ENST00000341247.8			SINE/Alu|AluYj4|12|50214527|50214802;SINE/Alu|AluY|12|50215464|50215772	unannotated
trans0a1aadeaa28d29de	chr12	50220327	50222044	*		LIMA1	ENST00000341247.8			SINE/Alu|AluSz|12|50220055|50220357	partial
transdc8d2740945f3d4b	chr12	50225171	50225557	*		LIMA1	ENST00000341247.8			SINE/Alu|AluSp|12|50224900|50225201;LINE/L1|L1ME3G|12|50225261|50225552;SINE/Alu|AluSx|12|50225557|50225843	unannotated
transe8ebcdc0d217f2f0	chr12	50225173	50227221	*		LIMA1	ENST00000341247.8			SINE/Alu|AluSp|12|50224900|50225201;LINE/L2|L2c|12|50226855|50227227	unannotated
trans9b04cb4586d02da6	chr12	50230364	50234267	*		LIMA1	ENST00000341247.8			LINE/L2|L2a|12|50230336|50230456;SINE/Alu|AluY|12|50230558|50230876;SINE/Alu|AluSx|12|50234213|50234508	unannotated
transb8c8ff3493a8f631	chr12	50533643	50543277	*		DIP2B	ENST00000301180.9			SINE/Alu|AluSx|12|50533609|50533889;SINE/Alu|AluJb|12|50542864|50543169	unannotated
trans06673270a0975379	chr12	50536881	50537075	*		DIP2B	ENST00000301180.9				unannotated
trans81e5a2d07aed885e	chr12	50539251	50546922	*		DIP2B	ENST00000301180.9			SINE/Alu|Alu|12|50539233|50539299;SINE/Alu|AluSz|12|50545697|50545934;LINE/L1|L1PA16|12|50546344|50546415;SINE/MIR|MIRb|12|50546522|50546710	unannotated
trans1c7a3cc40ee4ca6b	chr12	50542288	50542926	*		DIP2B	ENST00000301180.9			SINE/Alu|AluJb|12|50542864|50543169	unannotated
trans69f135eebf3f6012	chr12	50553109	50553738	*		DIP2B	ENST00000301180.9			SINE/Alu|AluSz6|12|50552890|50553135;LINE/L1|L1MB2|12|50553136|50553263;LINE/L2|L2b|12|50553269|50553446;SINE/Alu|AluSx3|12|50553652|50553944	unannotated
transb58d90cf9ce40bf1	chr12	50554304	50556651	*		DIP2B	ENST00000301180.9			LINE/L1|HAL1|12|50554001|50554739;SINE/Alu|AluSc8|12|50554774|50555066;SINE/Alu|AluSx3|12|50556559|50556710	unannotated
trans37b286509536d596	chr12	50567060	50567561	*		DIP2B	ENST00000301180.9			LINE/L1|L1MD2|12|50567141|50567422;LINE/L1|L1ME5|12|50567423|50567526;SINE/Alu|AluSg|12|50567531|50567827	unannotated
trans823deae70d06dcb7	chr12	50657240	50683607	*		DIP2B	ENST00000301180.9			LINE/L1|L1MC4a|12|50657242|50657502;SINE/Alu|FLAM_C|12|50657506|50657639;SINE/Alu|AluY|12|50682344|50682651;SINE/Alu|AluY|12|50683500|50683808	unannotated
trans010cf4a6cd8a9b32	chr12	50657592	50658086	*		DIP2B	ENST00000301180.9			SINE/Alu|FLAM_C|12|50657506|50657639;LINE/L1|L1MC4a|12|50657644|50657988;SINE/Alu|FLAM_C|12|50657992|50658099	unannotated
trans7dc37c71eabad268	chr12	50811650	50814032	*		ATF1	ENST00000262053.7	ENSG00000123268.8	protein_coding	SINE/Alu|AluJr|12|50811502|50811810	partial
transfadc0de36d1a7d89	chr12	50982958	51140438	*		LETMD1	ENST00000418425.6			SINE/Alu|AluJb|12|50983026|50983229;SINE/Alu|AluJr|12|51139369|51139677;SINE/MIR|MIRc|12|51139791|51139942;SINE/Alu|FLAM_C|12|51140283|51140396	unannotated
trans127866b95046a90d	chr12	51122514	51128209	*		PHBP19	ENST00000547512.1			SINE/Alu|AluSx1|12|51122254|51122558;SINE/Alu|AluJr|12|51123596|51123723;LTR/ERV1|LTR54|12|51123820|51124093;SINE/Alu|AluJo|12|51124096|51124388;SINE/Alu|AluSx|12|51127918|51128218	unannotated
transcf5d23d95f8ad738	chr12	51126242	51127915	*		TFCP2	ENST00000257915.9			SINE/Alu|AluY|12|51125949|51126256;LINE/CR1|L3|12|51126270|51127915	unannotated
transb0269ec2b811b0c0	chr12	51129509	51129960	*		TFCP2	ENST00000257915.9			SINE/Alu|AluSx3|12|51129232|51129535;LINE/CR1|L3|12|51129538|51129632;SINE/Alu|AluJr|12|51129867|51130165	unannotated
trans10970b856be63711	chr12	51131438	51131747	*		TFCP2	ENST00000257915.9				unannotated
transd12587045754ad72	chr12	51131814	51132357	*		TFCP2	ENST00000257915.9			LTR/ERVL-MaLR|MLT1H1|12|51132197|51132358	unannotated
trans0284e14d310f4465	chr12	51133953	51134465	*		TFCP2	ENST00000257915.9			SINE/Alu|AluSx3|12|51134279|51134585	unannotated
transa8f61b7739549754	chr12	51135400	51136047	*		TFCP2	ENST00000257915.9			SINE/Alu|AluSx1|12|51135145|51135443;LINE/L2|L2a|12|51135933|51136024;SINE/Alu|AluSx3|12|51136025|51136325	unannotated
trans4c0e7edb1bbfaa39	chr12	51138910	51140558	*		TFCP2	ENST00000257915.9			SINE/Alu|AluSx|12|51138621|51138937;LINE/L2|L2a|12|51139165|51139362;SINE/Alu|AluJr|12|51139369|51139677;SINE/Alu|FLAM_C|12|51140454|51140580	unannotated
trans4813d62f0d68ad35	chr12	51142230	51144165	*		TFCP2	ENST00000257915.9			LINE/L2|L2c|12|51142456|51143463;SINE/MIR|MIR|12|51143536|51143762;LINE/L1|L1M5|12|51143887|51144039;SINE/Alu|AluJb|12|51144042|51144333	unannotated
trans27f78cf787810fc2	chr12	51145594	51150222	*		TFCP2	ENST00000257915.9			LINE/L1|L1M5|12|51145596|51145665;SINE/Alu|AluJb|12|51145666|51145973;SINE/Alu|AluSx1|12|51150136|51150436	unannotated
trans9e4eace036289813	chr12	51151986	51153206	*		TFCP2	ENST00000257915.9			LINE/L1|L1MC4|12|51151769|51152773;LINE/L1|L1MB3|12|51152786|51152978;SINE/Alu|AluJr|12|51153096|51153384	unannotated
trans156defca417eebdd	chr12	51153422	51154472	*		TFCP2	ENST00000257915.9			LINE/L1|L1MB3|12|51153444|51154071;SINE/Alu|AluSz6|12|51154412|51154708	unannotated
transbd77ae069d6db51e	chr12	51154654	51155783	*		TFCP2	ENST00000257915.9			SINE/Alu|AluSz6|12|51154412|51154708;LINE/L1|L1MB3|12|51154835|51154868;LTR/ERVL|MLT2B3|12|51154869|51155423;SINE/Alu|AluSz6|12|51155760|51156073	unannotated
transdd2f06c9624349d2	chr12	51156080	51157009	*		Y_RNA	ENST00000364083.1	ENSG00000200953.1	misc_RNA	LINE/L1|L1MB3|12|51156075|51156132;LTR/ERVL-MaLR|MSTB|12|51156133|51156552;LINE/L1|L1MB3|12|51156553|51156849	partial
transd463ba90438ca7e7	chr12	51159594	51160133	*		TFCP2	ENST00000257915.9			SINE/Alu|AluSx1|12|51159329|51159617;LINE/L1|L1MB3|12|51159618|51159652;SINE/Alu|AluJo|12|51159655|51159768;LINE/L1|L1MB3|12|51159780|51160131	unannotated
trans031ed1fc94b326df	chr12	51160388	51161400	*		TFCP2	ENST00000257915.9			SINE/Alu|AluSx3|12|51160134|51160433;LINE/L1|L1MB3|12|51160434|51160445;LINE/L1|L1M4c|12|51160632|51161398;SINE/Alu|AluSc8|12|51161399|51161700	unannotated
trans0c9aa313914694f5	chr12	51163195	51170339	*		TFCP2	ENST00000257915.9			SINE/Alu|AluJb|12|51163018|51163300;SINE/Alu|AluJr|12|51168114|51168418;SINE/Alu|AluSx3|12|51169566|51169739	unannotated
transf7c3f9a45ce1364a	chr12	51165484	51182945	*		TFCP2	ENST00000257915.9			LINE/L1|L1MB3|12|51165471|51165785;LINE/L1|L1M4c|12|51165786|51165856;SINE/Alu|AluSx3|12|51165859|51166030;SINE/Alu|AluJr|12|51176944|51177240;SINE/Alu|AluSz6|12|51179472|51179769;SINE/Alu|AluSx3|12|51182842|51183137	unannotated
trans50290870fcb5f9fa	chr12	51170955	51171369	*		TFCP2	ENST00000257915.9			SINE/Alu|AluSx3|12|51170686|51170977	unannotated
trans38ba5ef71cb4cedf	chr12	51231812	51250500	*		DAZAP2	ENST00000449723.7			SINE/Alu|AluY|12|51231608|51231917;SINE/Alu|AluJr|12|51250088|51250395;SINE/MIR|MIR|12|51250400|51250481	unannotated
trans847042d691c4796c	chr12	52450600	52473110	*		AC055736.4	ENST00000631337.1				partial
trans712aea36468c3402	chr12	53009518	53010673	*		EIF4B	ENST00000262056.13			SINE/Alu|AluSx|12|53009242|53009518;SINE/Alu|AluSc8|12|53010644|53010752	unannotated
trans64246fef942e723e	chr12	53451353	53452276	*		PCBP2	ENST00000359462.9	ENSG00000197111.15	protein_coding	LINE/L1|L1MC5a|12|53451382|53451715	partial
transbaa65c24e67d6238	chr12	53600941	53626416	*		ATF7	ENST00000548446.6	ENSG00000170653.18	protein_coding		partial
trans16e4f748a21c13e1	chr12	54187831	54188960	*		SMUG1	ENST00000513838.5	ENSG00000123415.15	protein_coding	LINE/L2|L2c|12|54187786|54187994	partial
trans4a412cebf0106ed6	chr12	55728330	55728745	*		CD63	ENST00000420846.7	ENSG00000135404.11	protein_coding		partial
trans4fc7c222291bcca8	chr12	55788021	55788542	*		RP11-762I7.5	ENST00000546837.5			SINE/Alu|AluY|12|55787741|55788048;SINE/Alu|AluJb|12|55788515|55788823	unannotated
trans7d18753e63a7d5ff	chr12	56215973	56229854	*		NABP2	ENST00000267023.8	ENSG00000139579.12	protein_coding	SINE/Alu|AluSx1|12|56215840|56216140;SINE/Alu|AluSp|12|56229453|56229760	partial
trans502df7885a5515cc	chr12	56240753	56245708	-	-	ANKRD52	ENST00000267116.7	ENSG00000139645.9	protein_coding		partial
transf1751a9f543c0119	chr12	56324639	56327759	-	-	PAN2	ENST00000425394.6	ENSG00000135473.14	protein_coding		partial
trans1251582007f6e7b2	chr12	56676248	56681296	*		PTGES3	ENST00000614328.4			SINE/Alu|AluSx4|12|56676661|56676944;SINE/Alu|AluYf1|12|56681257|56681559	unannotated
trans6b95bf5f8704dc37	chr12	56677210	56698746	*		PTGES3	ENST00000614328.4			SINE/Alu|AluSg|12|56676954|56677259;SINE/Alu|AluSx1|12|56678174|56678476;SINE/Alu|AluSq2|12|56698608|56698905	unannotated
trans3073ff44a72088b3	chr12	56678433	56678926	*		PTGES3	ENST00000614328.4			SINE/Alu|AluSx1|12|56678174|56678476;SINE/Alu|AluJr|12|56678835|56679117	unannotated
trans9a471d680ee3a972	chr12	56679432	56685891	*		PTGES3	ENST00000614328.4			SINE/Alu|AluSx1|12|56679668|56679974;SINE/Alu|AluSx4|12|56685772|56686073	unannotated
transd3a3bbf68464d23f	chr12	56680658	56685674	*		PTGES3	ENST00000614328.4			SINE/Alu|AluSp|12|56680384|56680681;SINE/Alu|AluJb|12|56680771|56681069;SINE/Alu|AluY|12|56685394|56685698	unannotated
trans23cb40aace1a3903	chr12	56683995	56685387	*		PTGES3	ENST00000614328.4			SINE/Alu|AluJb|12|56684938|56685124	unannotated
trans3bb765fd72e429f8	chr12	56686046	56686423	*		PTGES3	ENST00000614328.4			SINE/Alu|AluSx4|12|56685772|56686073;SINE/Alu|AluSp|12|56686374|56686676	unannotated
transbb6707516ad057be	chr12	57354217	57359052	*		R3HDM2	ENST00000402412.5			LINE/L1|L1MEc|12|57354167|57354290;SINE/Alu|AluSz6|12|57354293|57354593;SINE/Alu|AluSx1|12|57358921|57359214	unannotated
trans37bd781f17218bf8	chr12	57357430	57357644	*		R3HDM2	ENST00000402412.5			SINE/Alu|AluSx|12|57357176|57357477;LINE/L1|L1MEc|12|57357480|57357973	unannotated
trans5804d84d2ae6d19f	chr12	57358230	57364143	*		R3HDM2	ENST00000402412.5			SINE/Alu|AluSz6|12|57357977|57358286;LINE/L1|L1MEc|12|57358287|57358355;SINE/Alu|AluSx3|12|57363726|57363884;LINE/L1|L1MEc|12|57363954|57364093;LTR/ERVL-MaLR|MLT1B|12|57364094|57364142	unannotated
trans7f74068d60f64eac	chr12	57370541	57371083	*		R3HDM2	ENST00000402412.5			SINE/Alu|AluSp|12|57370351|57370661;LTR/ERVL-MaLR|THE1D|12|57370664|57370733	unannotated
trans70b094733232bc10	chr12	57371115	57371904	*		R3HDM2	ENST00000402412.5			SINE/Alu|AluSp|12|57371862|57372166	unannotated
transebd833548ff91b2e	chr12	57418708	57419144	*		R3HDM2	ENST00000402412.5			SINE/Alu|AluSx|12|57418563|57418862;LINE/L2|L2|12|57418863|57419139;SINE/Alu|AluSx3|12|57419144|57419442	unannotated
trans1da5869a369597d3	chr12	57528696	57535846	-	-	MBD6	ENST00000355673.7	ENSG00000175203.15	protein_coding		partial
trans4bb769598e50d09a	chr12	63844487	64087027	+	+	SRGAP1	ENST00000355086.7	ENSG00000196935.8	protein_coding		partial
trans88fefea3923d380e	chr12	63874074	63887087	*		RP11-274J7.2	ENST00000541870.1			SINE/Alu|AluY|12|63874212|63874502;SINE/Alu|AluSq|12|63882274|63882583;SINE/Alu|AluY|12|63884719|63885015;SINE/Alu|AluSx|12|63886875|63887173	unannotated
transc8bbd07949b1cbc6	chr12	64458099	64464992	*		TBK1	ENST00000331710.9	ENSG00000183735.9	protein_coding	LINE/L1|L1MB7|12|64464554|64464961;SINE/Alu|AluJr|12|64464962|64465263	partial
transa4bddcabd6bf2eb9	chr12	64460893	64463140	*		TBK1	ENST00000331710.9			SINE/Alu|AluJb|12|64460856|64461101;LINE/L1|L1ME4a|12|64461363|64461542;LTR/ERVL|MER77B|12|64461584|64462295;LINE/L1|L1ME4a|12|64462296|64462572;SINE/Alu|AluY|12|64463095|64463405	unannotated
trans840e1452e0765edf	chr12	64465245	64502106	+	+	TBK1	ENST00000331710.9	ENSG00000183735.9	protein_coding	SINE/Alu|AluJr|12|64464962|64465263;LINE/L1|L1MB7|12|64465266|64465945;LINE/CR1|L3|12|64465946|64466169	partial
trans738928beccd02f00	chr12	65824747	65831044	*		HMGA2	ENST00000403681.6	ENSG00000149948.13	protein_coding		partial
trans3465bca4aa592d1a	chr12	66307955	66345758	*		HELB	ENST00000247815.8	ENSG00000127311.9	protein_coding	SINE/Alu|AluSz|12|66307770|66308028;SINE/Alu|AluSp|12|66344509|66344812;LINE/L1|L1MB8|12|66344813|66345172;LTR/ERV1|MER92B|12|66345177|66345568	partial
trans730849aa9c3c8c97	chr12	66967623	66969505	*		RP11-123O10.4	ENST00000535721.1			SINE/Alu|FLAM_A|12|66967553|66967656;LINE/L1|L1MCa|12|66967659|66969401;SINE/Alu|AluJr|12|66969405|66969715	unannotated
trans0b1528aa8c21d091	chr12	66970560	66973937	*		RP11-123O10.4	ENST00000535721.1			LINE/L1|L1MCa|12|66970381|66971334;LINE/L2|L2d|12|66971481|66971969;LINE/CR1|L3|12|66972213|66972399;LINE/CR1|L3|12|66972598|66972755;SINE/Alu|AluSx1|12|66973915|66974223	unannotated
trans50718ca7950c8874	chr12	66974182	66979222	*		RP11-123O10.4	ENST00000535721.1			SINE/Alu|AluSx1|12|66973915|66974223;LINE/L2|L2a|12|66974224|66974495;LINE/L2|L2d|12|66975691|66975808;LINE/L1|L1M5|12|66976109|66976394;LINE/L1|L1ME3A|12|66977403|66977784;SINE/Alu|AluJr|12|66977813|66978121	unannotated
trans3854bf33868d5690	chr12	67283600	67284726	*		CAND1	ENST00000545606.5			LINE/L1|L1M5|12|67284051|67284604;LINE/L1|L1M5|12|67284620|67285663	unannotated
trans650558e3338c2f24	chr12	68616686	68617774	*		RAP1B	ENST00000537460.5			SINE/Alu|AluSx|12|68616440|68616733;SINE/Alu|AluSg|12|68616734|68616864	unannotated
trans9d4ddae8d93270f7	chr12	68618339	68632050	*		RAP1B	ENST00000537460.5			SINE/Alu|AluSx3|12|68618089|68618387;SINE/Alu|AluJr|12|68618886|68619115;SINE/Alu|AluSq2|12|68620206|68620493;SINE/Alu|AluSx3|12|68629031|68629278;LINE/RTE-X|L4_C_Mam|12|68629497|68629972;SINE/Alu|AluJb|12|68630670|68630894;LINE/L2|L2d|12|68631576|68631853	unannotated
trans7d418789734589ba	chr12	68624778	68625691	*		RAP1B	ENST00000537460.5	ENSG00000127314.17	protein_coding	SINE/Alu|AluSx|12|68624566|68624830;SINE/Alu|AluSc|12|68625640|68625935	partial
transf2196538861628b1	chr12	68635711	68641070	*		RAP1B	ENST00000537460.5			SINE/Alu|AluSx1|12|68635469|68635754;SINE/Alu|AluSc|12|68639845|68640138;LINE/L2|L2a|12|68640254|68640493;SINE/Alu|AluJb|12|68641010|68641308	unannotated
trans342e3c3f8d29b258	chr12	68636097	68636683	*		RAP1B	ENST00000537460.5			SINE/Alu|AluSx3|12|68635887|68636173;SINE/Alu|AluJr|12|68636427|68636715	unannotated
transcd76321a57550547	chr12	68690227	68690654	*		NUP107	ENST00000229179.8	ENSG00000111581.9	protein_coding	SINE/MIR|MIR|12|68690179|68690308	partial
trans832d85086413c8aa	chr12	68704992	68705532	*		NUP107	ENST00000229179.8			SINE/Alu|AluJo|12|68704854|68705120;LINE/L1|L1ME3G|12|68705230|68705460	unannotated
trans286a5e8480d7c719	chr12	68709287	68710407	*		NUP107	ENST00000229179.8	ENSG00000111581.9	protein_coding	LINE/L2|L2a|12|68710141|68710297;SINE/Alu|AluSg|12|68710377|68710675	partial
trans2e92b04770e61ae7	chr12	68711551	68712192	*		NUP107	ENST00000229179.8			SINE/Alu|AluY|12|68711377|68711551;LINE/L2|L2a|12|68711556|68711922	unannotated
transa808213ec687a3dc	chr12	68808361	68840216	+	+	MDM2	ENST00000258149.9	ENSG00000135679.21	protein_coding	SINE/Alu|AluYm1|12|68840149|68840443	partial
trans61a645a52cf5c90b	chr12	68808801	68817491	+	+	MDM2	ENST00000258149.9	ENSG00000135679.21	protein_coding	SINE/MIR|MIRb|12|68817097|68817314;SINE/Alu|AluSp|12|68817468|68817762	partial
transd66062c7e2b1d449	chr12	68826680	68826927	*		MDM2	ENST00000258149.9			LINE/L1|L1M5|12|68826678|68826798;SINE/Alu|AluSc8|12|68826895|68827195	unannotated
trans1e8ce42db8f3e042	chr12	68840657	68845818	*		MDM2	ENST00000258149.9	ENSG00000135679.21	protein_coding	SINE/Alu|AluSx|12|68840508|68840806;SINE/Alu|AluSx1|12|68844762|68845067;SINE/Alu|AluJb|12|68845764|68845970	partial
trans6cad61c9aeddc4a8	chr12	69413376	69413608	*						SINE/Alu|AluSg|12|69413570|69413873	unannotated
transe7fc9bf9d9ef2e13	chr12	69538487	69539072	*		FRS2	ENST00000549921.5			LINE/L1|L1MC3|12|69538941|69539004	unannotated
transb93117e32d254fa3	chr12	69541848	69545517	*		FRS2	ENST00000549921.5			LINE/L2|L2a|12|69543365|69543978;LINE/L1|L1M5|12|69544165|69544424;SINE/Alu|AluSx|12|69544425|69544728;LINE/L1|L1M5|12|69544732|69545482;SINE/Alu|AluSx3|12|69545484|69545781	unannotated
trans38e9fd35f842cb57	chr12	69779075	69812850	+	+	RAB3IP	ENST00000551641.5	ENSG00000127328.21	protein_coding	LINE/L1|L1HS|12|69773412|69779440	partial
trans84c9f69e612d3f7a	chr12	71631971	71657787	-	-	SNORA17	ENST00000391159.1	ENSG00000133858.15	protein_coding	SINE/Alu|AluSx|12|71657707|71658009	partial
transa8d9b64fd3c9840a	chr12	73366125	73444130	*						SINE/Alu|AluSx3|12|73365950|73366136;LINE/L1|L1ME2|12|73366146|73366805;SINE/Alu|AluSg|12|73366806|73367107;SINE/Alu|AluSp|12|73367451|73367758;LINE/L1|L1ME2|12|73369010|73369143;LINE/L1|HAL1ME|12|73394495|73394803;LINE/L1|L1PA17|12|73406899|73408765;LTR/ERVL-MaLR|THE1B~THE1B-int|12|73423439|73425700;LINE/CR1|L3|12|73443111|73443850;SINE/Alu|AluSx1|12|73443875|73444173	unannotated
transbe83d1aa864a634f	chr12	87748871	87752100	*		CYCSP30	ENST00000546447.1			LINE/L1|L1HS|12|87747564|87749423;LINE/L1|L1PA3|12|87750456|87752269	unannotated
transc334194d1ec2891d	chr12	89460730	89497343	-	-	POC1B	ENST00000313546.7	ENSG00000139323.13	protein_coding	LINE/L1|L1ME3E|12|89460511|89460867	partial
trans0da70b9c3d0b28d3	chr12	89653767	89654336	*		ATP2B1	ENST00000428670.7				unannotated
transeb4b817cb566f87d	chr12	93394607	93403446	+	+	NUDT4	ENST00000337179.9	ENSG00000173598.13	protein_coding	SINE/Alu|AluSg|12|93400621|93400906;SINE/Alu|AluSx3|12|93403319|93403618	partial
transca382d8262334e72	chr12	95225517	95225761	*		VEZT	ENST00000436874.5			SINE/Alu|AluY|12|95225305|95225578;LTR/ERVL|LTR67B|12|95225582|95225608;LTR/ERVL|LTR67B|12|95225658|95225767	unannotated
transa6a654b9e0c7e61f	chr12	95242162	95244081	*		VEZT	ENST00000436874.5			SINE/Alu|FLAM_C|12|95242216|95242343;LTR/ERVL-MaLR|MSTB2|12|95243621|95244077;LINE/L1|L1MC5a|12|95244078|95244113	unannotated
trans9e2a7ac7fa77a436	chr12	95289448	95291081	*		RNU6-808P	ENST00000391233.1			LINE/L1|L1MC4|12|95289764|95290182;LINE/L1|L1ME1|12|95290249|95290673;SINE/Alu|AluJb|12|95290983|95291236	partial
transc3407e67cbd51bc8	chr12	95841786	95846530	*		RP11-536G4.2	ENST00000553194.1			Retroposon/SVA|SVA_E|12|95839840|95841992;SINE/Alu|AluSx|12|95841993|95842111;SINE/Alu|AluSx|12|95846454|95846755	unannotated
trans316257447365f4c6	chr12	98525758	98526709	*		TMPO	ENST00000556029.5			SINE/Alu|AluSc|12|98526678|98526979	unannotated
transb3ce80c250e632dd	chr12	102074189	102197519	*	*	PARPBP	ENST00000541394.5	ENSG00000075188.8;ENSG00000183395.4;ENSG00000185480.11	protein_coding		partial
trans81db07339fbe7c21	chr12	102124018	102134238	*		PARPBP	ENST00000541394.5	ENSG00000185480.11	protein_coding		partial
trans0b7fe16da05da575	chr12	106065330	106086886	-	-	NUAK1	ENST00000261402.6	ENSG00000074590.13	protein_coding		partial
trans9f037f904dbda817	chr12	109978288	109979272	*		GIT2	ENST00000355312.7			SINE/Alu|AluSg|12|109978079|109978378;LINE/L1|L1MEf|12|109978381|109979025	unannotated
trans668d22359eabf24c	chr12	110301098	110302615	*		ATP2A2	ENST00000308664.10			SINE/Alu|AluJr|12|110301037|110301167;LINE/L2|L2|12|110301381|110301847;LINE/L1|L1MB3|12|110302110|110302304;SINE/Alu|AluSx4|12|110302596|110302896	unannotated
trans1fdd07bf859715fd	chr12	110306316	110314995	*		ATP2A2	ENST00000308664.10			SINE/Alu|AluYk2|12|110306029|110306338;LINE/L1|L1PA17|12|110306350|110306734;SINE/Alu|AluJb|12|110306735|110307058;SINE/Alu|AluY|12|110314868|110315164	unannotated
trans27efec2c99adf564	chr12	110311546	110321396	*		ATP2A2	ENST00000308664.10			SINE/Alu|AluSg4|12|110311328|110311618;SINE/Alu|AluSg|12|110320947|110321250	unannotated
trans5dcb9e1165c93d56	chr12	110311600	110315775	*		ATP2A2	ENST00000308664.10			SINE/Alu|AluSg4|12|110311328|110311618;SINE/Alu|AluJr|12|110311621|110311657;SINE/Alu|FLAM_C|12|110311756|110311891;SINE/Alu|AluSx|12|110315659|110315927	unannotated
trans4f1b456cc29b9c13	chr12	110312148	110312595	*		ATP2A2	ENST00000308664.10			SINE/Alu|AluJb|12|110311904|110312196;SINE/Alu|AluSz6|12|110312568|110312875	unannotated
trans2bdd253c6866f2a6	chr12	110312890	110313334	*		ATP2A2	ENST00000308664.10			SINE/Alu|AluY|12|110313312|110313614	unannotated
transb9a9d8d2052b6003	chr12	110314339	110314884	*		ATP2A2	ENST00000308664.10			SINE/Alu|AluSp|12|110314048|110314351;SINE/MIR|MIR|12|110314580|110314721;SINE/Alu|AluY|12|110314868|110315164	unannotated
transd1d91843aa170f14	chr12	110316102	110317466	*		ATP2A2	ENST00000308664.10			SINE/Alu|AluSg4|12|110315934|110316105;LINE/L2|L2b|12|110316546|110316763;SINE/Alu|AluSx1|12|110317410|110317676	unannotated
transaedacb8e5abfa76d	chr12	110317634	110318564	*		ATP2A2	ENST00000308664.10			SINE/Alu|AluSx1|12|110317410|110317676;SINE/Alu|AluSq2|12|110318487|110318771	unannotated
trans2c0e3f306e944a1a	chr12	110319248	110320974	*		ATP2A2	ENST00000308664.10			SINE/Alu|AluSg|12|110320947|110321250	unannotated
transcfdd739b1202461a	chr12	110610843	110630255	+	+	TCTN1	ENST00000551590.5	ENSG00000204852.15	protein_coding	LINE/L1|L1PA7|12|110629090|110630236	partial
trans0339adde54355d9a	chr12	111468971	111510847	-	-	ATXN2	ENST00000542287.6	ENSG00000204842.14	protein_coding	SINE/Alu|AluSx3|12|111468697|111468999;LINE/L1|L1ME3|12|111479036|111479270;SINE/Alu|AluSx1|12|111510824|111511028	partial
transf636f55947db3238	chr12	111908374	111929726	*		ADAM1B	ENST00000454683.1			LINE/L1|L1MA2|12|111908373|111910183;SINE/Alu|AluSx1|12|111929703|111929996	unannotated
transba7697fa72fbd218	chr12	112942446	112983338	*		OAS3	ENST00000228928.11			SINE/Alu|AluJr|12|112942429|112942724;SINE/MIR|MIR|12|112942729|112942772;SINE/Alu|AluSz|12|112942951|112943234;SINE/Alu|AluSp|12|112983225|112983523	unannotated
trans3d7ee3a6b226dfce	chr12	112943191	112954433	*		OAS3	ENST00000228928.11			SINE/Alu|AluSz|12|112942951|112943234;SINE/MIR|MIR|12|112943255|112943436;SINE/MIR|MIR|12|112943495|112943711;SINE/Alu|AluSx|12|112943719|112943992;SINE/Alu|AluY|12|112954290|112954595	unannotated
transd174ad06e5671e9c	chr12	116108392	116109060	*		MED13L	ENST00000281928.7				unannotated
trans9fae4da30687bb6c	chr12	118101599	118105538	*		VSIG10	ENST00000359236.9			SINE/Alu|AluJb|12|118101858|118102117;SINE/Alu|AluSq10|12|118105469|118105774	unannotated
transf81b2cd7b2ea444e	chr12	118210991	118211660	*		TAOK3	ENST00000392533.7			SINE/Alu|AluSq4|12|118210734|118211036;LINE/L2|L2a|12|118211037|118211174;LINE/L1|L1M7|12|118211225|118211569;SINE/Alu|AluSx3|12|118211613|118211789	unannotated
transeac418af535b81f8	chr12	118211659	118214578	*		TAOK3	ENST00000392533.7	ENSG00000135090.13	protein_coding	SINE/Alu|AluSx3|12|118211613|118211789;LINE/L1|HAL1b|12|118212059|118212209	partial
transd5fc5d494b2e0118	chr12	118222553	118223070	*		TAOK3	ENST00000392533.7			SINE/Alu|AluSc|12|118222253|118222553;LINE/L1|L1PB3|12|118222557|118222935;SINE/Alu|AluYc3|12|118223064|118223358	unannotated
trans9f3234853a289b3d	chr12	118228375	118229536	*		TAOK3	ENST00000392533.7			SINE/Alu|AluSp|12|118228152|118228451;SINE/Alu|AluSp|12|118229095|118229399;LINE/L1|L1ME3Cz|12|118229400|118229649	unannotated
trans21aecadf0e48ffd9	chr12	118229917	118230460	*		TAOK3	ENST00000392533.7			SINE/Alu|AluSc8|12|118229650|118229947;LINE/L1|L1ME3Cz|12|118229951|118230437	unannotated
trans1a4811986054cb54	chr12	118230713	118231681	*		TAOK3	ENST00000392533.7			SINE/Alu|AluY|12|118230464|118230768;LINE/L1|L1ME4b|12|118230941|118231340;SINE/Alu|AluSx|12|118231642|118231947	unannotated
transf2a434de6f5edb4d	chr12	118322311	118322740	*		TAOK3	ENST00000392533.7			SINE/Alu|AluSz|12|118322038|118322334;LINE/L1|L1ME3G|12|118322337|118322467;SINE/Alu|AluSx|12|118322721|118323009	unannotated
trans46c9f85828b498d8	chr12	118322979	118324731	*		TAOK3	ENST00000392533.7			SINE/Alu|AluSx|12|118322721|118323009;LINE/L1|L1ME3G|12|118323097|118323776;LINE/L1|L1MA3|12|118324353|118324735	unannotated
trans23ed75ea32393587	chr12	118325018	118325607	*		TAOK3	ENST00000392533.7			SINE/Alu|AluY|12|118324738|118325045;LINE/L1|L1MA3|12|118325046|118325672	unannotated
trans82851bc249797ed2	chr12	118325863	118328057	*		TAOK3	ENST00000392533.7			SINE/Alu|AluSx1|12|118325675|118325979;LINE/L1|L1MA3|12|118325980|118326507;SINE/MIR|MIRb|12|118327208|118327343	unannotated
transc9108fa53b90ab66	chr12	118338795	118339275	*		TAOK3	ENST00000392533.7			SINE/Alu|AluSx4|12|118338506|118338811;LINE/L2|L2b|12|118338814|118339066	unannotated
trans35c2fabcbb511abf	chr12	120021985	120022307	*		CCDC64	ENST00000397558.6			LINE/L1|L1MC5a|12|120022137|120022282;SINE/Alu|AluJo|12|120022284|120022408	unannotated
trans5ecda54e40900120	chr12	120197416	120204629	*		PXN-AS1	ENST00000535200.1	ENSG00000089157.15	protein_coding	SINE/Alu|AluSx|12|120197934|120198019;SINE/Alu|AluYk3|12|120201482|120201783;SINE/Alu|AluSp|12|120204469|120204769	partial
trans70ae2dd93847f7e6	chr12	120207185	120219229	*		PXN-AS1	ENST00000535200.1			SINE/Alu|AluSx|12|120207004|120207312;SINE/Alu|AluSp|12|120218371|120218675;SINE/MIR|MIRb|12|120218748|120218953	unannotated
trans8db79ffa0fbac03d	chr12	121219596	121220443	*		P2RX4	ENST00000359949.11			LINE/L1|L1MB5|12|121220308|121220355;SINE/Alu|AluSg|12|121220357|121220659	unannotated
transe4638eecc3ee8c7e	chr12	121308358	121352629	-	-	ANAPC5	ENST00000261819.7	ENSG00000089053.12	protein_coding		partial
transc611305affc61fcd	chr12	122038460	122045170	*		BCL7A	ENST00000538010.5			SINE/MIR|MIRb|12|122038697|122038891;SINE/Alu|AluJb|12|122038896|122039024;SINE/Alu|AluSx|12|122045101|122045401	unannotated
trans213e16bb521828b5	chr12	122287469	122291229	*		CLIP1	ENST00000620786.4			SINE/Alu|AluSx3|12|122288034|122288323;SINE/Alu|AluSx|12|122291195|122291489	unannotated
trans8368068abc7a6415	chr12	122332987	122436110	-	-	CLIP1-AS1	ENST00000535976.1	ENSG00000130779.19	protein_coding	SINE/Alu|AluJb|12|122345178|122345460;SINE/Alu|AluJr|12|122426398|122426699;SINE/Alu|AluSx|12|122434608|122434909;SINE/Alu|AluJb|12|122435951|122436238	partial
transc5645604b5b4650e	chr12	122412632	122414129	*		CLIP1	ENST00000620786.4			SINE/Alu|AluSg|12|122412373|122412673;SINE/5S-Deu-L2|AmnSINE1|12|122413825|122413997	unannotated
trans35ea8c2e6a83e28b	chr12	122482065	122482528	*		ZCCHC8	ENST00000633063.1				partial
trans5474823eeed2cd4c	chr12	122909585	122934813	*		ABCB9	ENST00000542678.5			SINE/Alu|AluSx3|12|122909421|122909635;SINE/Alu|AluYi6_4d|12|122934413|122934664;LINE/L1|L1ME4b|12|122934668|122935053	unannotated
transb829896915a6c193	chr12	123155164	123257271	-	-	C12orf65	ENST00000253233.5	ENSG00000051825.14	protein_coding	SINE/Alu|AluSx|12|123154873|123155227;SINE/Alu|AluSc8|12|123257229|123257541	partial
transd1cfca547413791b	chr12	123294655	123365787	-	-	RP13-942N8.1	ENST00000543072.1	ENSG00000139697.11	protein_coding		partial
transc12f31b2e9693948	chr12	123620790	123661051	*	*	GTF2H3	ENST00000543341.6	ENSG00000111358.13;ENSG00000111361.12	protein_coding	SINE/Alu|AluSx|12|123643840|123644123;SINE/Alu|AluJo|12|123661030|123661140	partial
trans2718c5deae7f6023	chr12	124885628	124914648	*		RNU6-927P	ENST00000516199.1	ENSG00000150991.14	protein_coding	SINE/Alu|AluJb|12|124885540|124885846	partial
trans8a1a89d79ef259d5	chr12	130801465	130828450	*		RP11-989F5.1	ENST00000546264.1			LINE/L1|L1MB8|12|130802064|130802192;SINE/Alu|AluSz6|12|130802197|130802497;SINE/Alu|AluSx3|12|130828226|130828539	partial
trans7588c6544b64572d	chr12	132093075	132093840	*		EP400NL	ENST00000443539.6			LINE/L1|L1ME3G|12|132093046|132093091;SINE/Alu|AluSg|12|132093568|132093862	unannotated
transbf28878de0a5b34f	chr12	132490758	132583486	+	+	FBRSL1	ENST00000434748.2	ENSG00000112787.12	protein_coding		partial
trans510e4657ba508ea7	chr12	132998414	132999269	*		ZNF26	ENST00000328654.9			SINE/Alu|AluSg|12|132998162|132998464;LTR/ERV1|LTR49-int|12|132998465|132999166;SINE/Alu|AluSc8|12|132999249|132999554	unannotated
trans6306b87c500b35f2	chr12	133005375	133012526	+	+	ZNF26	ENST00000328654.9	ENSG00000198393.7	protein_coding	SINE/Alu|AluSg|12|133005200|133005500;LTR/ERVL-MaLR|MSTD|12|133005550|133005917;LTR/ERVL-MaLR|MLT1J|12|133006128|133006298	partial
transa501b796a31c9730	chr12	133005457	133027151	*		ZNF26	ENST00000328654.9	ENSG00000198393.7	protein_coding	SINE/Alu|AluSg|12|133005200|133005500;SINE/Alu|AluSx1|12|133026522|133026826;LINE/L1|L1M5|12|133026853|133027233	partial
trans73a0fa615f7799cf	chr13	19598139	19621868	*						LTR/ERV1|LTR8|13|19597421|19598145;SINE/Alu|AluJb|13|19598146|19598250;SINE/Alu|AluJr|13|19607185|19607489;SINE/Alu|AluJr|13|19620886|19621190;LINE/L2|L2|13|19621191|19621410;LINE/L1|HAL1|13|19621473|19621584;SINE/Alu|AluJb|13|19621845|19622153	unannotated
transf061d80c2c87467b	chr13	19620285	19623204	*						SINE/Alu|AluSx|13|19620009|19620310;LINE/L2|L2|13|19620311|19620576;SINE/Alu|AluY|13|19620577|19620876;SINE/Alu|AluJr|13|19623112|19623395	unannotated
trans9250ad7fb23656f9	chr13	19620880	19621123	*						SINE/Alu|AluJr|13|19620886|19621190	unannotated
trans8ecc5e5a78758ad4	chr13	19622148	19624099	*						SINE/Alu|AluJb|13|19621845|19622153;LINE/L1|L1M5|13|19622541|19622726;SINE/Alu|AluSx3|13|19622727|19623029;SINE/Alu|AluSx1|13|19623975|19624261	unannotated
transd8975cde7648e779	chr13	19624134	19625452	*						SINE/Alu|AluSx1|13|19623975|19624261;LTR/ERVL|LTR75|13|19624265|19624342;LTR/ERVL-MaLR|MSTC|13|19624800|19625195;SINE/Alu|AluJr|13|19625402|19625677	unannotated
transa1e30292f4b709e9	chr13	19714766	19722922	*		PSPC1	ENST00000619300.4			SINE/Alu|AluSz|13|19714499|19714794;SINE/Alu|AluJb|13|19715615|19715736;SINE/Alu|AluSx1|13|19722828|19723117	unannotated
trans9a88ea995b9472e4	chr13	19729552	19730261	*		PSPC1	ENST00000619300.4			LINE/L1|L1MC5|13|19729568|19729907	partial
trans88be966f2c346261	chr13	19841230	19841914	*		RP11-61K9.2	ENST00000422148.2	ENSG00000223576.2	antisense	SINE/Alu|AluSg|13|19840991|19841261;LINE/L1|L1MEg|13|19841345|19841580;SINE/Alu|AluY|13|19841818|19842114	partial
transb4925ec5e3c83aa9	chr13	19844880	19847007	*		ZMYM5	ENST00000337963.8			SINE/Alu|AluSq|13|19844631|19844920;LINE/L1|L1M5|13|19844922|19845124;LTR/ERVL|MER77B|13|19845498|19846134;SINE/Alu|AluJr|13|19846725|19846946;SINE/Alu|AluSz6|13|19846961|19847246	unannotated
trans182046437cb6b3bd	chr13	20698136	20701054	*		RP11-172H24.4	ENST00000610494.1	ENSG00000278291.1	antisense	SINE/Alu|AluSx3|13|20697901|20698196;SINE/Alu|AluSx|13|20699902|20700206;LINE/L2|L2|13|20700260|20701024	partial
transb09593862eb5e6af	chr13	20862049	20862619	*		XPO4	ENST00000255305.10			SINE/Alu|AluSc|13|20861781|20862086;SINE/Alu|FLAM_C|13|20862496|20862622	unannotated
trans36ffba0067520347	chr13	21391178	21395480	*		ZDHHC20	ENST00000400590.7			SINE/Alu|AluSp|13|21391135|21391266;SINE/Alu|AluY|13|21395064|21395365	unannotated
transa38743c7dbfd3959	chr13	21433576	21437695	*		ZDHHC20	ENST00000400590.7			SINE/Alu|AluY|13|21433336|21433615;LINE/L1|L1M5|13|21433616|21434089;LINE/L1|L1MC5|13|21434093|21435278;LINE/L1|L1MC4|13|21435358|21435810;LTR/ERVL|LTR16A|13|21435815|21436146;LINE/L1|L1MC4|13|21436166|21436308;SINE/Alu|AluYj4|13|21437695|21437989	unannotated
trans9ff9539574cb8e26	chr13	21434088	21441377	*		ZDHHC20	ENST00000400590.7			LINE/L1|L1M5|13|21433616|21434089;LINE/L1|L1MC5|13|21434093|21435278;LINE/L1|L1MC5|13|21440676|21441377	unannotated
trans432a7f14a6bec55d	chr13	21444139	21456395	*		ZDHHC20	ENST00000400590.7			SINE/Alu|AluSx|13|21443881|21444174;SINE/Alu|AluJb|13|21444774|21445069;SINE/Alu|AluSq2|13|21456124|21456433	unannotated
trans9df98a646bdcf9aa	chr13	24453268	24453884	*		PARP4	ENST00000381989.3	ENSG00000102699.5	protein_coding	LINE/L1|L1M5|13|24453316|24453433;SINE/Alu|AluSx1|13|24453833|24454114	partial
trans00f44f268018c6d0	chr13	26212330	26221321	*		RNF6	ENST00000381588.8	ENSG00000127870.16	protein_coding		partial
transcec35981f014813d	chr13	26361606	26371718	*		CDK8	ENST00000381527.7			SINE/Alu|FLAM_C|13|26361798|26361929;SINE/Alu|AluSx|13|26371624|26371917	unannotated
trans85ae185c06e778fd	chr13	28150656	28151267	*		PAN3	ENST00000380958.7			SINE/Alu|AluY|13|28150344|28150657;LINE/L2|L2a|13|28150750|28151233;SINE/Alu|AluY|13|28151234|28151526	unannotated
trans5b8ea2aea6b7d178	chr13	28155617	28156796	*		PAN3	ENST00000380958.7			LINE/L1|L1PA15|13|28156024|28156711;SINE/Alu|AluSx3|13|28156712|28157016	unannotated
transd76565d64d436446	chr13	28157019	28158619	*		PAN3	ENST00000380958.7			LINE/L1|L1PA15|13|28157019|28158595;SINE/Alu|AluY|13|28158596|28158892	unannotated
transcbbc00f947b9dad8	chr13	28189363	28193834	*		PAN3	ENST00000380958.7			SINE/Alu|AluSg|13|28189237|28189544;SINE/Alu|AluJb|13|28193465|28193763	unannotated
transbdb8596bd49ee2af	chr13	28239577	28281494	+	+	PAN3	ENST00000380958.7	ENSG00000152520.13	protein_coding		partial
trans64c6b7a9cdfb4ad9	chr13	30619719	30647037	+	+	USPL1	ENST00000255304.8	ENSG00000132952.11	protein_coding		partial
trans0380f754b7e6520e	chr13	30838598	30839702	*						Retroposon/SVA|SVA_D|13|30838585|30840201	unannotated
trans23e2001ec6cc23cf	chr13	32315484	32400074	+	+	BRCA2	ENST00000380152.7	ENSG00000139618.14	protein_coding	SINE/Alu|FLAM_C|13|32399019|32399151;SINE/Alu|AluSx|13|32399787|32400085	partial
trans5257a2abf29c57d1	chr13	32522249	32537277	-	-	N4BP2L2	ENST00000446957.6	ENSG00000244754.8	protein_coding		partial
trans04408ed983b74b5d	chr13	32661425	32662446	*		PDS5B	ENST00000315596.14			LINE/L1|L1MEd|13|32661413|32663721	unannotated
transac6a02cdf8a98bb8	chr13	32662323	32662658	*		PDS5B	ENST00000315596.14			LINE/L1|L1MEd|13|32661413|32663721	unannotated
trans2c1fcd7e5cfd4a55	chr13	32662578	32664766	*		PDS5B	ENST00000315596.14			LINE/L1|L1MEd|13|32661413|32663721;LINE/L1|L1PB3|13|32663722|32664149;LINE/L1|L1MEd|13|32664150|32664581;SINE/Alu|AluJb|13|32664582|32664874	unannotated
trans03b11dbcfdac68da	chr13	32664879	32686600	*		PDS5B	ENST00000315596.14			LINE/L1|L1MEd|13|32664878|32665309;SINE/Alu|AluYm1|13|32665310|32665615;SINE/Alu|AluJr|13|32686503|32686798	unannotated
trans911427fbb5f03dfc	chr13	32665612	32666115	*		PDS5B	ENST00000315596.14			SINE/Alu|AluYm1|13|32665310|32665615;LINE/L1|L1MEd|13|32665618|32665726;LINE/L1|L1MA4|13|32665727|32666073;SINE/Alu|AluSx|13|32666077|32666375	unannotated
transb25f67657b8002d8	chr13	33896732	33899204	*		RFC3	ENST00000434425.5			SINE/Alu|AluSx|13|33896442|33896739;LINE/L1|L1MA4|13|33896741|33901832	unannotated
transc339a0d8bc883d12	chr13	36964935	36999533	-	-	ALG5	ENST00000239891.3	ENSG00000120697.8	protein_coding	LINE/L2|L2c|13|36964938|36965303	partial
transbda193778882d1c4	chr13	37000364	37024195	*	*	EXOSC8	ENST00000389704.3	ENSG00000102710.19;ENSG00000120699.12	protein_coding		partial
trans3a325d71c09a0745	chr13	37010633	37012214	*		SUPT20H	ENST00000350612.10	ENSG00000102710.19	protein_coding		partial
trans06fbd9660b641f11	chr13	40956600	40956924	*		ELF1	ENST00000239882.6			LTR/ERV1|LTR49-int|13|40956596|40956680;SINE/Alu|AluSg|13|40956682|40956991	unannotated
trans84f2288065981b56	chr13	40999767	41193073	*		WBP4	ENST00000379487.4	ENSG00000120696.8	protein_coding		partial
trans0e9488f7bdeb01b6	chr13	41000479	41000981	*		ELF1	ENST00000239882.6			SINE/Alu|AluSx4|13|41000241|41000520;LINE/L1|L1M2|13|41000897|41000978;SINE/Alu|AluSg|13|41000980|41001274	unannotated
transe66b0b6eca0853d2	chr13	41124066	41193073	*		RP11-74J13.8	ENST00000619407.4	ENSG00000120696.8;ENSG00000165572.7	protein_coding	SINE/Alu|AluSx1|13|41124003|41124175;SINE/Alu|AluSx|13|41129659|41129964	partial
trans05678b22a5888e9a	chr13	42048079	42066722	+	+	DGKH	ENST00000337343.8	ENSG00000102780.16	protein_coding	SINE/Alu|AluSz|13|42065901|42066195;LINE/L1|L1M3|13|42066196|42066372	partial
transdd0c95a9b7e4e219	chr13	42133418	42134643	*		DGKH	ENST00000337343.8			SINE/Alu|AluJr|13|42133412|42133720;LTR/ERVL-MaLR|MLT1G|13|42134163|42134345;LTR/ERVL-MaLR|MLT1E3|13|42134444|42134569;SINE/Alu|AluSz|13|42134591|42134720	unannotated
transa58b41001bd4c1d8	chr13	42134938	42135490	*		DGKH	ENST00000337343.8			SINE/Alu|AluSx|13|42134722|42134997;SINE/Alu|AluJb|13|42135218|42135508	unannotated
trans4f5c4ecbf3545ebf	chr13	42161817	42162257	*		DGKH	ENST00000337343.8			SINE/Alu|AluSp|13|42162229|42162533	unannotated
trans52ad4351a33d27e9	chr13	42165413	42166537	*		DGKH	ENST00000337343.8				partial
transf58e9d681d34bb08	chr13	42195471	42197006	*		DGKH	ENST00000337343.8			SINE/Alu|AluSx3|13|42195219|42195517;LINE/L1|L1MB7|13|42195724|42196808;SINE/Alu|AluSx|13|42196972|42197276	unannotated
trans6052db0c8d363c0a	chr13	42197128	42198497	*		DGKH	ENST00000337343.8			SINE/Alu|AluSx|13|42196972|42197276;SINE/Alu|AluSx3|13|42197561|42197732	partial
trans54999181e9e25916	chr13	42229206	42240879	*		DGKH	ENST00000337343.8	ENSG00000102780.16	protein_coding	SINE/Alu|AluSg|13|42231073|42231371;SINE/Alu|AluSx|13|42240835|42241133	partial
trans4eccd63627691b93	chr13	42236865	42249188	*		DGKH	ENST00000261491.9	ENSG00000102780.16	protein_coding	SINE/Alu|AluSx1|13|42236644|42236915;LINE/L2|L2c|13|42239939|42240165;SINE/Alu|AluSx|13|42240835|42241133;SINE/Alu|AluJb|13|42249096|42249435	partial
trans8e28077bb7a38960	chr13	42890317	42895031	*		EPSTI1	ENST00000313640.11			SINE/Alu|AluY|13|42890289|42890596;LINE/L1|L1MEd|13|42890597|42891355;LINE/L1|L1MC5a|13|42891393|42891537;LINE/L2|L2a|13|42891733|42893448	partial
trans10db5b9073630e91	chr13	42978170	42979337	*		EPSTI1	ENST00000313640.11			LTR/ERV1|MER4A1|13|42978170|42978593;SINE/MIR|MIR|13|42978594|42978646;SINE/Alu|AluY|13|42979301|42979607	unannotated
trans2d185900f3585203	chr13	42986776	42988525	*		EPSTI1	ENST00000313640.11			LTR/ERVL|MER21C|13|42986772|42987351;LINE/L2|L2b|13|42987366|42987460;LINE/L2|L2b|13|42987689|42987763;LTR|LTR91A|13|42987990|42988187;SINE/Alu|AluSx4|13|42988451|42988747	unannotated
trans0f6ee57f662faff2	chr13	42989059	42989640	*		EPSTI1	ENST00000313640.11			SINE/Alu|AluJr|13|42988856|42989160;SINE/MIR|MIRb|13|42989228|42989440;SINE/Alu|AluY|13|42989588|42989892	unannotated
trans9c0925cb66d041a7	chr13	42989809	42990175	*		EPSTI1	ENST00000313640.11			SINE/Alu|AluY|13|42989588|42989892	unannotated
trans63123f5409d9c325	chr13	42990188	42991449	*		EPSTI1	ENST00000313640.11			SINE/Alu|AluSx|13|42991284|42991584	unannotated
transb841864dbb5a0490	chr13	42991494	42992001	*		EPSTI1	ENST00000313640.11			SINE/Alu|AluSx|13|42991284|42991584	partial
trans5cdbd61dbc1ae607	chr13	43859418	43880971	*		LACC1	ENST00000441843.5	ENSG00000151773.12;ENSG00000179630.10	protein_coding	LTR/ERVL|LTR84b|13|43874864|43875323	partial
trans74c532bac17d8ec6	chr13	45028965	45031635	*		GPALPP1	ENST00000361121.6	ENSG00000133114.17	protein_coding	SINE/Alu|AluSx|13|45028778|45029086;SINE/Alu|AluSq2|13|45030875|45031175	partial
trans7b8157ce621653d7	chr13	45350289	45350678	*		RP11-290D2.3	ENST00000420693.1	ENSG00000228886.1	lincRNA	SINE/Alu|AluSp|13|45349992|45350295;SINE/Alu|AluSx1|13|45350591|45350873	partial
trans78ed6bd1df24e12f	chr13	45379085	45390498	*		TPT1-AS1	ENST00000517509.5	ENSG00000170919.15	antisense	LTR/ERV1|HERVE-int|13|45378744|45379338;LTR/ERV1|HERVE-int|13|45379408|45380004;LTR/ERV1|HERVE-int|13|45382637|45383238	partial
transbfe86f33e49a4c07	chr13	49060670	49071033	*		FNDC3A	ENST00000541916.5			LINE/L1|L1MB5|13|49060669|49061014;SINE/Alu|AluJb|13|49061115|49061284;SINE/Alu|AluJo|13|49070889|49071194	unannotated
transe1e2e6e8d518ed9e	chr13	49660676	49691676	*		EBPL	ENST00000378270.5	ENSG00000123179.13	protein_coding		partial
transc78c4408f8c5b35c	chr13	49768598	49770200	*		KPNA3	ENST00000261667.7			LINE/L1|L1MEb|13|49768298|49769182;LINE/L1|L1MB7|13|49769276|49770179;SINE/Alu|AluJr|13|49770181|49770479	unannotated
transdca271b59e298ce5	chr13	49975229	50098138	*		TRIM13	ENST00000356017.8			SINE/Alu|AluJb|13|49975108|49975357;SINE/Alu|AluSc|13|50095969|50096258;LINE/L1|L1MEc|13|50098106|50099294	unannotated
transe4cb705943698c15	chr13	50031313	50033011	*		DLEU2	ENST00000621282.4			SINE/Alu|AluSc|13|50031315|50031479;SINE/Alu|AluSg|13|50032979|50033276	unannotated
trans5daf358e2312bf90	chr13	50033276	50034545	*		DLEU2	ENST00000621282.4			SINE/Alu|AluSg|13|50032979|50033276;SINE/Alu|AluSq2|13|50034453|50034751	unannotated
trans23df0f61cd44683d	chr13	50034663	50039625	*		DLEU2	ENST00000621282.4			SINE/Alu|AluSq2|13|50034453|50034751;SINE/Alu|AluSx1|13|50038989|50039262	unannotated
transfca3deeacec3dec9	chr13	50034723	50035203	*		DLEU2	ENST00000621282.4			SINE/Alu|AluSq2|13|50034453|50034751	unannotated
transaf497f5da088e811	chr13	50043698	50105405	-	-	DLEU1	ENST00000378180.8	ENSG00000231607.8	antisense	SINE/MIR|MIRb|13|50082486|50082705;SINE/MIR|MIRb|13|50083020|50083238;LINE/L2|L2a|13|50105200|50105303;SINE/Alu|AluSq|13|50105367|50105662	partial
transa21d5b8dfd9550e9	chr13	50054541	50090608	*		DLEU1	ENST00000378180.8			SINE/Alu|AluSg4|13|50054294|50054575;LINE/L1|L1MB3|13|50054576|50055517;LINE/L2|L2|13|50055547|50055911;SINE/Alu|AluSx|13|50056757|50057059;SINE/Alu|AluYc|13|50065483|50065661;SINE/Alu|AluSc|13|50083281|50083570;SINE/Alu|AluSg|13|50084099|50084373;SINE/Alu|AluSx|13|50090370|50090681	unannotated
trans0beb986c5e1465d9	chr13	50057139	50057991	*		DLEU2	ENST00000621282.4			SINE/Alu|AluJr|13|50057954|50058093	unannotated
trans65b08feea36f1b21	chr13	50058838	50061600	*		DLEU2	ENST00000621282.4			LINE/CR1|L3|13|50059990|50060321;SINE/Alu|AluSx|13|50061547|50061839	unannotated
trans796a36793a8b05e6	chr13	50062901	50064493	*		DLEU2	ENST00000621282.4				unannotated
transa229ab019dc7175e	chr13	50065608	50067274	*		DLEU2	ENST00000621282.4			SINE/Alu|AluYc|13|50065483|50065661;LINE/L2|L2a|13|50067185|50067276	unannotated
trans19060b6c653ae5f5	chr13	50083416	50090551	*		DLEU2	ENST00000621282.4			SINE/Alu|AluSc|13|50083281|50083570;SINE/Alu|AluSz6|13|50088370|50088648;LINE/CR1|L3|13|50088875|50089190;SINE/Alu|AluSx|13|50090370|50090681	unannotated
trans6f5c17e462e028c2	chr13	50083518	50084269	*		DLEU2	ENST00000621282.4			SINE/Alu|AluSc|13|50083281|50083570;SINE/MIR|MIR|13|50083802|50084011;SINE/Alu|AluSg|13|50084099|50084373	unannotated
trans9e1dd70222699957	chr13	50084346	50085791	*		DLEU2	ENST00000621282.4			SINE/Alu|AluSg|13|50084099|50084373;SINE/MIR|MIRb|13|50084847|50084973;SINE/Alu|AluY|13|50085721|50086021	unannotated
trans00816226172425ac	chr13	50086028	50087375	*		DLEU2	ENST00000621282.4			SINE/Alu|FLAM_A|13|50086464|50086591;LTR/ERVL-MaLR|MLT1D|13|50086744|50087240;SINE/Alu|AluJo|13|50087349|50087596	unannotated
trans8d911edf491b2594	chr13	50087376	50094441	*		DLEU2	ENST00000621282.4			SINE/Alu|AluJo|13|50087349|50087596;SINE/Alu|AluSx|13|50094391|50094525	unannotated
transd63305cb80d3d22a	chr13	50087451	50088445	*		DLEU2	ENST00000621282.4			SINE/Alu|AluJo|13|50087349|50087596;SINE/Alu|AluSz6|13|50088370|50088648	unannotated
transa002dd8d442f2733	chr13	50090639	50091805	*		DLEU2	ENST00000621282.4			SINE/Alu|AluSx|13|50090370|50090681;LINE/L2|L2|13|50091648|50092390	unannotated
trans3a2260b5727d1cde	chr13	50091817	50092433	*		DLEU2	ENST00000621282.4			LINE/L2|L2|13|50091648|50092390;SINE/Alu|AluSp|13|50092391|50092694	unannotated
trans1d4c7ee2a69e5e7a	chr13	50092696	50094158	*		DLEU2	ENST00000621282.4			LINE/L2|L2|13|50092697|50093602;SINE/Alu|AluSq2|13|50094100|50094389	unannotated
transeda3f9fccdfe2864	chr13	50094494	50096135	*		DLEU2	ENST00000621282.4			SINE/Alu|AluSx|13|50094391|50094525;LINE/L1|L1MB3|13|50094960|50095079;SINE/Alu|AluSz6|13|50095350|50095635;SINE/Alu|AluSc|13|50095969|50096258	unannotated
trans4c4b5a157410e6bd	chr13	50095598	50095969	*		DLEU2	ENST00000621282.4			SINE/Alu|AluSz6|13|50095350|50095635;SINE/Alu|AluSc|13|50095969|50096258	unannotated
transaa66a747eb63b31c	chr13	50098058	50099952	*		RPL18P10	ENST00000425606.1	ENSG00000214359.3	processed_pseudogene	LINE/L1|L1MEc|13|50098106|50099294;LINE/L1|L1MD|13|50099893|50099910;SINE/Alu|AluJb|13|50099911|50100217	partial
trans6f9e3a881e09e11f	chr13	50100936	50102531	*		DLEU2	ENST00000621282.4			SINE/Alu|AluJb|13|50100641|50100960;LINE/L1|L1MD|13|50100962|50101324;LINE/L1|L1MD|13|50101526|50101591;LINE/L1|L1MD|13|50101783|50102497;SINE/Alu|AluJb|13|50102498|50102797	unannotated
trans066a145d059af534	chr13	50108863	50119144	*		DLEU2	ENST00000621282.4			SINE/Alu|AluSp|13|50108620|50108940;SINE/Alu|AluSg|13|50118602|50118905;LINE/L1|L1ME4a|13|50118906|50119045	unannotated
trans701086d8045b9a75	chr13	50117707	50118680	*		DLEU2	ENST00000621282.4			LINE/L1|L1MB2|13|50117693|50117796;LINE/L1|L1ME4a|13|50118141|50118599;SINE/Alu|AluSg|13|50118602|50118905	unannotated
trans78a84e811f9b8a60	chr13	50119406	50121411	*		DLEU2	ENST00000621282.4			SINE/Alu|AluYe5|13|50119146|50119449;LTR/ERVL-MaLR|MLT1G3|13|50121184|50121330;SINE/Alu|AluSc8|13|50121332|50121605	unannotated
transd0c82879929669a9	chr13	50303001	50304108	*						LINE/L1|L1ME1|13|50302143|50303698;LINE/L1|L1PA15|13|50303825|50305975	unannotated
trans00527554273a6451	chr13	50390196	50589520	*		DLEU1-AS1	ENST00000428276.1			LTR/ERVL|LTR33|13|50389866|50390340;LINE/L1|L1M3|13|50432916|50434410	unannotated
trans06c226ec288bdd0d	chr13	50450438	50451303	*						LTR/ERVL|LTR67B|13|50451063|50451248;LTR/ERVL-MaLR|MSTB|13|50451249|50451676	unannotated
trans32635eb5f4e71a1b	chr13	50512238	50519631	*		DLEU1-AS1	ENST00000428276.1			LINE/L1|L1MB2|13|50515271|50515701;LTR/ERV1|LTR37B|13|50515844|50516323;SINE/MIR|MIRb|13|50518152|50518398;LINE/L1|L1PA10|13|50519328|50519973	unannotated
trans3b346006c6cc2a0d	chr13	50556775	50557397	*							unannotated
trans04c02d96e2950713	chr13	52629760	52631016	*		MRPS31P4	ENST00000509685.2			SINE/Alu|AluSg|13|52630270|52630570	unannotated
trans524518ee27fe1a54	chr13	72735875	72737983	*		BORA	ENST00000613797.4			SINE/Alu|AluSp|13|72735605|72735908;LINE/L1|L1ME4b|13|72736277|72736964	partial
trans01d2e963a5d96fee	chr13	72753798	72757413	*		BORA	ENST00000613797.4	ENSG00000083520.14	protein_coding	SINE/Alu|FLAM_C|13|72754150|72754291;SINE/Alu|AluSx3|13|72754307|72754475;SINE/Alu|AluSx1|13|72757250|72757414	partial
trans4ebfa4fd2edc1d4c	chr13	73011096	73012102	*		PIBF1	ENST00000326291.10			SINE/Alu|AluSq2|13|73010813|73011126;LINE/L1|L1MCa|13|73011127|73012069;SINE/Alu|AluSx1|13|73012070|73012369	unannotated
trans007a14fcc2c1bbc7	chr13	74427204	74427652	*		LINC00381	ENST00000423629.1			LINE/L1|L1HS|13|74426325|74432353	unannotated
transac0ce4d642530225	chr13	75760924	75859876	+	+	LMO7	ENST00000357063.7	ENSG00000136153.19	protein_coding	LINE/L1|L1ME1|13|75858775|75858882;LINE/L1|L1ME1|13|75859412|75859825	partial
trans97126bff112f0f13	chr13	77044658	77327107	-	-	MYCBP2-AS1	ENST00000422231.6	ENSG00000005810.17	protein_coding		partial
trans3bc3b7ad7ec30a46	chr13	79320008	79344738	-	-	RBM26	ENST00000622611.4	ENSG00000139746.15	protein_coding		partial
trans028e4063c9c0eadd	chr13	94604779	94633358	+	+	GPR180	ENST00000376958.4	ENSG00000152749.7	protein_coding	SINE/Alu|AluJr|13|94604598|94604873;LINE/L2|L2a|13|94630466|94630794;LTR/ERVL|MLT2F|13|94630805|94631440;LINE/L2|L2a|13|94631471|94631655;LINE/L1|L1ME4b|13|94632225|94632583;LTR/ERVL|MER77B|13|94632637|94633306	partial
trans89ad305e50bd99a6	chr13	95924580	95940420	-	-	UGGT2	ENST00000376747.7	ENSG00000102595.18	protein_coding	LTR/ERVL-MaLR|MLT1F|13|95924530|95925043	partial
trans9dfc4e4b5ae99602	chr13	95942254	95944002	*		UGGT2	ENST00000376747.7			LINE/L1|L1ME3F|13|95941727|95944358	unannotated
trans1bd660789da0fd7a	chr13	99075376	99076150	*		DOCK9	ENST00000339416.6			SINE/Alu|AluJr|13|99075357|99075662	unannotated
transf9c082cbbfd00f28	chr13	99535010	99539467	*		TM9SF2	ENST00000376387.4			SINE/Alu|AluJb|13|99534868|99535162;SINE/Alu|AluJr|13|99538923|99539232	partial
transf615cdbd8cb4ee15	chr13	99537812	99541891	+	+	TM9SF2	ENST00000376387.4	ENSG00000125304.8	protein_coding	SINE/Alu|AluSx1|13|99541868|99542171	partial
trans8bfc00a03d4233b1	chr13	100654451	100655022	*		TMTC4	ENST00000342624.9			SINE/Alu|AluSx|13|100655018|100655322	unannotated
trans718667aa007ac56b	chr13	109265448	109266085	*						LTR/ERV1|LTR7Y|13|109265090|109265520;LTR/ERV1|HERVH-int~LTR7Y|13|109265521|109271116	unannotated
trans765c7a1a9b8270e8	chr13	109265646	109268238	*						LTR/ERV1|HERVH-int~LTR7Y|13|109265521|109271116	unannotated
trans78ad227fec48cf94	chr13	109265958	109267362	*						LTR/ERV1|HERVH-int~LTR7Y|13|109265521|109271116	unannotated
trans2605c079a588dae2	chr13	109266044	109266347	*						LTR/ERV1|HERVH-int~LTR7Y|13|109265521|109271116	unannotated
trans77eb684ff4160ace	chr13	109266317	109269043	*						LTR/ERV1|HERVH-int~LTR7Y|13|109265521|109271116	unannotated
transbb055c21fb9c5f4c	chr13	109266393	109275084	*		RP11-54H7.4	ENST00000618966.1			LTR/ERV1|HERVH-int~LTR7Y|13|109265521|109271116	unannotated
transef87b16e2180538f	chr13	110549740	110558612	*		RAB20	ENST00000267328.4			SINE/Alu|AluSx|13|110549715|110550023;SINE/Alu|AluSq2|13|110558382|110558675	unannotated
trans9ea4fdfbf25bd399	chr13	112534577	112537120	*		TUBGCP3	ENST00000261965.7			LINE/L1|L1MB7|13|112534767|112536780;SINE/Alu|AluJr|13|112536783|112537073;LINE/L1|L1MB7|13|112537074|112537893	unannotated
trans8cfca4a1be9800d1	chr13	112537150	112539758	*		TUBGCP3	ENST00000261965.7			LINE/L1|L1MB7|13|112537074|112537893;LINE/L1|L1MB7|13|112538362|112538675;SINE/MIR|MIRb|13|112539142|112539339	unannotated
trans2592613bd66e987d	chr13	112795145	112796887	*		ATP11A	ENST00000487903.5			SINE/Alu|AluSx1|13|112794963|112795262;SINE/MIR|MIRb|13|112795843|112795960;LTR/ERVL-MaLR|MLT1D|13|112796256|112796705;LINE/L1|L1MCa|13|112796841|112796979	unannotated
transdcc9a49e254bea51	chr13	112797132	112805888	*		ATP11A	ENST00000487903.5			SINE/Alu|AluSq|13|112796980|112797304;SINE/Alu|AluSc|13|112805411|112805697	unannotated
trans31454bd05950de5d	chr13	112797288	112802180	*		ATP11A	ENST00000487903.5			SINE/Alu|AluSq|13|112796980|112797304;LINE/L1|L1MCa|13|112797307|112797839;LTR/ERVL-MaLR|MLT1A1|13|112797859|112798251;SINE/Alu|FLAM_C|13|112798302|112798424;LINE/L1|L1MCa|13|112798425|112799301;LTR/ERV1|LTR7C|13|112799302|112799699;LINE/L1|L1MCa|13|112799700|112801171;LINE/L1|L1MC|13|112801315|112802062;SINE/Alu|AluY|13|112802063|112802365	unannotated
trans0e9522e3350885d0	chr13	114259095	114272675	+	+	CDC16	ENST00000360383.7	ENSG00000130177.14	protein_coding	SINE/Alu|AluSz6|13|114258816|114259117	partial
trans4d8b28412d7346fd	chr14	19061822	19110597	+	+	DUXAP9	ENST00000547220.5	ENSG00000225210.9	transcribed_processed_pseudogene	LINE/L1|L1MA6|14|19064176|19065807;LINE/L1|L1MA6|14|19065813|19066712;LINE/L1|L1MA6|14|19067671|19068402;SINE/Alu|AluY|14|19068410|19068703;LTR/ERV1|PABL_A|14|19092954|19093152;LINE/L1|L1ME2z|14|19103924|19104057;SINE/Alu|FLAM_C|14|19104848|19104980;LINE/L1|L1MC4|14|19105091|19105577;SINE/Alu|AluJr|14|19105586|19105865;SINE/Alu|FLAM_C|14|19106062|19106189;SINE/Alu|FLAM_C|14|19106270|19106396;LINE…	partial
trans29634ab7c098a83a	chr14	19081923	19082377	*		DUXAP9	ENST00000547220.5			SINE/Alu|AluSx4|14|19081744|19082050;LINE/L1|L1MB3|14|19082053|19082750	unannotated
transc0c4da14ac4c464e	chr14	19092939	19104277	*				ENSG00000225210.9	transcribed_processed_pseudogene	LTR/ERV1|PABL_A|14|19092954|19093152;LINE/L1|L1ME2z|14|19103924|19104057	partial
transf6c03b252dc0212e	chr14	19288703	19289356	*		LINC01296	ENST00000614614.4			SINE/Alu|AluSc8|14|19288598|19288904;LTR/ERVL|MLT2E|14|19288957|19289216;LINE/L1|L1MC5|14|19289259|19289498	unannotated
trans8524d39ff7963bfd	chr14	19314158	19316913	*		BMS1P17	ENST00000413661.1	ENSG00000228294.6	transcribed_unprocessed_pseudogene	LTR/ERVL-MaLR|MSTA|14|19313992|19314370;LINE/L1|L1MC|14|19314371|19315150;SINE/Alu|AluSx3|14|19315159|19315457	partial
trans2f7db5bb8ba8320a	chr14	20343093	20357903	+	+	PARP2	ENST00000250416.9	ENSG00000129484.13	protein_coding		partial
transec4913f04a05017e	chr14	21223365	21261723	*		HNRNPC	ENST00000420743.6			SINE/Alu|AluSx|14|21223468|21223769;SINE/Alu|AluJb|14|21261613|21261748	unannotated
transd4b3e5f6672d94f0	chr14	21245451	21245912	*		HNRNPC	ENST00000420743.6			SINE/Alu|AluSx|14|21245214|21245510;SINE/Alu|AluSx3|14|21245846|21246123	unannotated
transabaccfc52573ad32	chr14	21250270	21251054	*		HNRNPC	ENST00000430246.6			SINE/Alu|AluY|14|21250980|21251282	unannotated
transfe965feb0eb79319	chr14	21251688	21256737	*		HNRNPC	ENST00000420743.6			SINE/Alu|AluSx1|14|21251398|21251691;SINE/Alu|AluSz6|14|21252314|21252612;SINE/Alu|AluSx|14|21256649|21256953	unannotated
trans2f293259cd86b389	chr14	21253487	21253827	*		HNRNPC	ENST00000420743.6			SINE/Alu|AluYm1|14|21253784|21254078	unannotated
trans23853a0abff14f10	chr14	21254077	21254666	*		HNRNPC	ENST00000430246.6			SINE/Alu|AluYm1|14|21253784|21254078;LINE/L1|L1ME4a|14|21254109|21254513;SINE/Alu|AluSx|14|21254631|21254947	unannotated
transac8167cb80bf82e8	chr14	21377840	21379197	*		SUPT16H	ENST00000216297.6			SINE/Alu|AluSz6|14|21377623|21377927;LINE/L1|HAL1|14|21377928|21378864;SINE/Alu|AluSz6|14|21379154|21379455	unannotated
transea732ba8e851a977	chr14	21381801	21383885	*		SUPT16H	ENST00000555943.1	ENSG00000092201.9	protein_coding	SINE/Alu|AluJo|14|21381610|21381891	partial
trans9a9384d9f96ad859	chr14	21489025	21492832	+	+	TOX4	ENST00000613569.4	ENSG00000092203.13	protein_coding		partial
trans6b5c17b869180865	chr14	22638684	22639556	*						Retroposon/SVA|SVA_E~SVA_F|14|22636973|22640004	unannotated
transa3bd08dd2a85caae	chr14	23081816	23082437	*		ACIN1	ENST00000262710.5				partial
trans5361101731f9a326	chr14	23307546	23325618	+	+	BCL2L2-PABPN1	ENST00000553781.5	ENSG00000100836.10;ENSG00000129473.9	protein_coding		partial
trans933613e99b86e253	chr14	24190878	24195526	-	-	RP11-468E2.1	ENST00000530611.1	ENSG00000100926.14;ENSG00000254692.1	protein_coding	SINE/Alu|AluY|14|24190855|24191162;SINE/Alu|AluJb|14|24191811|24192111	partial
trans665a82540ac8d3ec	chr14	24237330	24247990	*	*	GMPR2	ENST00000355299.8	ENSG00000092330.15;ENSG00000100938.17	protein_coding	LINE/L2|L2c|14|24247536|24248246	partial
transe010fda9a8ac6820	chr14	24644756	24646889	*		RP11-104E19.1	ENST00000555300.1			LINE/L1|L1PA12|14|24645134|24646054;LINE/L1|L1PB3|14|24646065|24646844;SINE/Alu|AluSx3|14|24646845|24647079	unannotated
trans2269e8109b5e1766	chr14	24647081	24648186	*		RP11-104E19.1	ENST00000555300.1			LINE/L1|L1PB3|14|24647085|24648019	unannotated
transe65d10abe21114bb	chr14	30559133	30620631	+	+	G2E3	ENST00000438909.6	ENSG00000092140.14	protein_coding	SINE/Alu|FLAM_A|14|30617170|30617264;SINE/Alu|AluSx1|14|30620631|30620928	partial
transc8fbf148277217a0	chr14	31134541	31144942	-	-	RNU6-541P	ENST00000384709.1	ENSG00000092148.12	protein_coding		partial
transde4ac1c45f57e7e0	chr14	31292602	31420605	-	-	RP11-596D21.1	ENST00000551799.1	ENSG00000129493.14	protein_coding	SINE/Alu|AluSg|14|31292585|31292880	partial
transfd03b869941ead24	chr14	31602416	31603128	*		NUBPL	ENST00000281081.11			SINE/MIR|MIR|14|31602542|31602731;SINE/Alu|AluJo|14|31603028|31603325	unannotated
trans01a8f1e34e4b2821	chr14	31609365	31610608	*		NUBPL	ENST00000281081.11			LINE/L1|L1MA1|14|31608580|31612382	unannotated
trans42443e5a26e63c26	chr14	34424144	34444494	*		SPTSSA	ENST00000298130.4			SINE/Alu|AluSz|14|34423971|34424274;SINE/Alu|AluSq2|14|34443544|34443834;LTR/ERV1|MER41-int|14|34443835|34444471;SINE/Alu|AluSg|14|34444472|34444765	unannotated
transc778a6f26a9c4c23	chr14	34439387	34440704	*		SPTSSA	ENST00000298130.4			SINE/Alu|AluJb|14|34439357|34439496;LINE/L2|L2c|14|34439881|34440204;SINE/Alu|AluSp|14|34440600|34440903	unannotated
trans77865c4b3b1cb797	chr14	34442122	34443378	*		SPTSSA	ENST00000298130.4			SINE/Alu|AluSx1|14|34441876|34442167;LTR/ERV1|MER51-int|14|34442171|34442967;SINE/Alu|AluSq2|14|34443235|34443339	unannotated
transea98239cb08ceaff	chr14	34445532	34446970	*		SPTSSA	ENST00000298130.4			LTR/ERV1|MER61-int|14|34445530|34445873;LTR/ERV1|MER51-int|14|34445880|34446942;SINE/Alu|AluSx1|14|34446943|34447247	unannotated
trans557232d6b4728d2f	chr14	34449762	34451489	*		SPTSSA	ENST00000298130.4			SINE/Alu|AluSx|14|34449505|34449802;SINE/MIR|MIRb|14|34449978|34450126;SINE/Alu|AluY|14|34451442|34451738	unannotated
trans49a60510a8715f66	chr14	34452163	34454831	*		SPTSSA	ENST00000298130.4			SINE/Alu|AluSg|14|34452006|34452266;SINE/Alu|AluJr|14|34453898|34454193;SINE/Alu|AluSx1|14|34454809|34455100	unannotated
trans41cb92f2b37a582d	chr14	34452271	34453983	*		SPTSSA	ENST00000298130.4			SINE/Alu|AluJr|14|34453898|34454193	unannotated
trans09617253e39f0b18	chr14	34455249	34455688	*		SPTSSA	ENST00000298130.4			SINE/Alu|AluSq4|14|34455107|34455401;LINE/L1|L1ME4b|14|34455407|34455569;SINE/Alu|AluSg|14|34455650|34455942	unannotated
trans829951f7a5670e0f	chr14	34456359	34456711	*		SPTSSA	ENST00000298130.4			SINE/Alu|AluSg|14|34456616|34456923	unannotated
trans83d49e54bdb2758a	chr14	34515940	34533885	-	-	EAPP	ENST00000618169.4	ENSG00000129518.8	protein_coding	LINE/L1|L1MC3|14|34524651|34525737	partial
trans974556a4102c53da	chr14	34562917	34581931	-	-	SNX6	ENST00000362031.8	ENSG00000129515.18	protein_coding	SINE/Alu|AluSc|14|34581826|34582126	partial
transc3a8fa475aafd87d	chr14	34584481	34584844	*		SNX6	ENST00000362031.8			SINE/Alu|AluSg|14|34584302|34584481;SINE/Alu|FRAM|14|34584487|34584528	unannotated
trans63678f3fa77aee5d	chr14	35277253	35297119	*		RP11-561B11.2	ENST00000557565.1	ENSG00000100890.15	protein_coding	SINE/Alu|AluSx|14|35277022|35277325;SINE/Alu|AluSg|14|35296330|35296628	partial
trans4eb5dc9a598775d3	chr14	39031919	39088375	-	-	SEC23A	ENST00000307712.10	ENSG00000100934.14	protein_coding	LINE/L2|L2c|14|39087035|39087242;LINE/L2|L2c|14|39087328|39087498;SINE/MIR|MIRb|14|39087791|39087997;SINE/Alu|AluSx|14|39088315|39088451	partial
trans4d3795d0882563eb	chr14	39058585	39061819	*		SEC23A	ENST00000307712.10			SINE/Alu|AluYb8|14|39058291|39058606;LINE/L1|L1MC4|14|39059527|39060063	partial
trans942ec44dec650a90	chr14	39073492	39103171	-	-	RP11-545M17.1	ENST00000557350.1	ENSG00000100934.14	protein_coding	SINE/Alu|AluSx|14|39073302|39073592;SINE/Alu|AluSg4|14|39073605|39073907;LINE/L1|L1MB8|14|39073908|39074159	partial
trans00d41b3f706f6c19	chr14	44964445	44997802	*		FAM179B	ENST00000361462.6			LINE/L2|L2c|14|44964745|44965022;SINE/Alu|AluSc|14|44997127|44997428;LINE/L2|L2a|14|44997431|44997562;SINE/Alu|AluSx|14|44997724|44997824	partial
trans09846293ccc86b4c	chr14	49607765	49608412	*		LRR1	ENST00000298288.10	ENSG00000165501.16	protein_coding	LINE/L2|L2a|14|49608260|49608643	partial
trans8fc892c488ab0396	chr14	49646588	49674555	-	-	POLE2	ENST00000216367.9	ENSG00000100479.12	protein_coding	SINE/Alu|AluSg|14|49646308|49646620;LINE/RTE-X|L4_A_Mam|14|49646940|49647249	partial
trans20978383eb8971da	chr14	49649839	49665129	-	-	POLE2	ENST00000554396.5	ENSG00000100479.12	protein_coding		partial
trans9a64ec9ef4a9d5db	chr14	49810726	49812799	*		NEMF	ENST00000298310.9			SINE/Alu|AluJb|14|49810709|49811001;LINE/L1|L1MB7|14|49811003|49812788;SINE/Alu|AluSc8|14|49812799|49813074	unannotated
trans728b0fa244c17080	chr14	50476735	50482383	*		MAP4K5	ENST00000013125.8			SINE/Alu|AluSz|14|50476465|50476761;LINE/L1|L1M5|14|50476812|50476922;LINE/L1|L1ME4c|14|50476940|50480111;LINE/L1|L1MA1|14|50480170|50480629	partial
trans31675f18d8cfb9f9	chr14	51249471	51362669	+	+	TMX1	ENST00000457354.6	ENSG00000139921.12	protein_coding	LTR/ERVL-MaLR|MLT1L|14|51264445|51264905;SINE/Alu|AluSx1|14|51273060|51273240;SINE/Alu|AluSx|14|51305450|51305747;SINE/Alu|AluSx|14|51351007|51351157;SINE/Alu|AluSx1|14|51352417|51352739;SINE/Alu|AluY|14|51362389|51362682	partial
transb55db080fc455562	chr14	51660634	51662048	*		FRMD6	ENST00000356218.8			LINE/L2|L2a|14|51660531|51661803	unannotated
trans0db6ac8664e138e0	chr14	52691026	52693002	*		ERO1A	ENST00000395686.7			SINE/Alu|AluSp|14|52690770|52691066	unannotated
transe2bbbaa130a43ffd	chr14	52713214	52714021	*		PSMC6	ENST00000445930.6	ENSG00000100519.11	protein_coding	SINE/Alu|AluSx1|14|52712950|52713236;LINE/L1|L1ME2|14|52713546|52713651	partial
trans9362e916c1e218f1	chr14	52776827	52778989	*		RP11-589M4.1	ENST00000555969.1	ENSG00000100522.8	protein_coding	SINE/Alu|AluSx3|14|52776557|52776854;SINE/Alu|AluJb|14|52778736|52779028	partial
transb560195524dcfa15	chr14	52777901	52780899	*		GNPNAT1	ENST00000216410.7	ENSG00000100522.8	protein_coding		partial
trans33d59455548bcf7c	chr14	54419069	54421679	*		CDKN3	ENST00000556102.6			SINE/Alu|AluSz6|14|54418878|54419176;SINE/Alu|AluJb|14|54421097|54421427	unannotated
trans92156fb827a4251a	chr14	54938951	55047952	*	*	SOCS4	ENST00000555846.1	ENSG00000180008.8;ENSG00000198554.11	protein_coding	LINE/L1|L1MC4|14|54938799|54939153;SINE/MIR|MIR|14|54940077|54940328;SINE/Alu|AluSq2|14|55047928|55048219	partial
trans91166edfecd976a1	chr14	54940930	55001383	-	-	WDHD1	ENST00000360586.7	ENSG00000198554.11	protein_coding	SINE/Alu|AluJo|14|55001264|55001562	partial
trans596aecd0160d4d95	chr14	55027123	55070151	*		SOCS4	ENST00000555846.1	ENSG00000168175.14;ENSG00000180008.8	protein_coding	SINE/Alu|AluSq2|14|55047928|55048219;SINE/Alu|AluYk3|14|55066901|55067203;SINE/Alu|AluSg|14|55067405|55067696	partial
trans0c76a70797430287	chr14	55279345	55280527	*		FBXO34	ENST00000313833.4			LTR/ERVL-MaLR|MLT1K|14|55279614|55279833	unannotated
trans39ef702118be4b35	chr14	55281257	55282013	*		FBXO34	ENST00000313833.4			SINE/Alu|AluJr4|14|55281111|55281273;LINE/L2|L2d|14|55281589|55281843;SINE/Alu|AluSc8|14|55281993|55282292	unannotated
trans3b9343a6573016ae	chr14	55662280	55684570	+	+	KTN1	ENST00000395314.7	ENSG00000126777.17	protein_coding	SINE/Alu|AluSx3|14|55662071|55662369;SINE/MIR|MIRb|14|55662956|55663184	partial
trans27a8bd76cb0493c8	chr14	55781136	55796720	-	-	LINC00520	ENST00000556417.5	ENSG00000258791.7	lincRNA	LINE/RTE-X|L4_A_Mam|14|55781151|55781380;LTR/Gypsy|LTR104_Mam|14|55793119|55793456;LTR/ERVL-MaLR|THE1B|14|55796523|55796882	partial
trans2f566fc6fdd71bd6	chr14	58442706	58488179	+	+	KIAA0586	ENST00000354386.10	ENSG00000100578.14	protein_coding		partial
trans399da2edf54e2258	chr14	59484572	59506275	+	+	JKAMP	ENST00000356057.9	ENSG00000050130.17	protein_coding		partial
transf27a93fae23c1ee1	chr14	61686250	61702276	*		HIF1A	ENST00000539097.2			SINE/Alu|AluSc|14|61686101|61686323;SINE/Alu|AluSx1|14|61701706|61702004;SINE/Alu|AluSx|14|61702146|61702461	unannotated
trans8813071c5f97653e	chr14	61700107	61701824	*		HIF1A	ENST00000539097.2			LINE/L1|L1MB2|14|61700147|61700859;SINE/Alu|AluSx1|14|61701706|61702004	unannotated
transfd0654e046fabd85	chr14	61701878	61703621	*		HIF1A	ENST00000539097.2			SINE/Alu|AluSx1|14|61701706|61702004;SINE/Alu|AluSx|14|61702146|61702461;LINE/L1|L1M5|14|61702741|61703334;LTR/ERVL-MaLR|MLT1K|14|61703337|61703664	unannotated
trans18a9aa431852c740	chr14	61703646	61707362	*		HIF1A	ENST00000539097.2			LTR/ERVL-MaLR|MLT1K|14|61703337|61703664;SINE/MIR|MIR|14|61704035|61704170;LINE/L1|L1PA4|14|61707307|61708781	unannotated
transe0a346be4d8cbd05	chr14	63519072	63529236	*		PPP2R5E	ENST00000337537.7			SINE/Alu|AluSp|14|63518937|63519232;SINE/Alu|AluSg|14|63527653|63527936;SINE/MIR|MIRb|14|63527940|63528011;LINE/L2|L2a|14|63528813|63528959;SINE/Alu|AluJr4|14|63529055|63529258	unannotated
trans560a72713ff9955c	chr14	63519097	63527687	*		PPP2R5E	ENST00000337537.7			SINE/Alu|AluSp|14|63518937|63519232;SINE/Alu|AluSp|14|63526888|63527187;SINE/MIR|MIRb|14|63527498|63527652;SINE/Alu|AluSg|14|63527653|63527936	unannotated
transbfaf811b7e0e4360	chr14	63531921	63532916	*		PPP2R5E	ENST00000337537.7			SINE/Alu|AluSq|14|63531672|63531964;LINE/L1|L1ME4b|14|63532194|63532352;SINE/MIR|MIR1_Amn|14|63532609|63532753;SINE/Alu|AluJr|14|63532844|63533138	unannotated
transffae9f16dba7d590	chr14	63613904	63614306	*		WDR89	ENST00000267522.7			SINE/Alu|FLAM_C|14|63613832|63613948;SINE/MIR|MIR|14|63613977|63614113;SINE/Alu|AluJb|14|63614299|63614478	unannotated
trans113936ba578b5bdd	chr14	63825686	63867381	*		SYNE2	ENST00000358025.7			SINE/Alu|AluSx1|14|63825593|63825889;SINE/Alu|AluJr|14|63866693|63866972;SINE/MIR|MIRb|14|63866976|63867188	unannotated
transf2677e810fd61da2	chr14	63859654	63871345	*		SYNE2	ENST00000358025.7			SINE/Alu|AluSg|14|63859537|63859835;SINE/Alu|AluJb|14|63861509|63861776;LINE/L1|L1MC5|14|63861896|63862089;SINE/Alu|AluJb|14|63862282|63862534;SINE/Alu|AluSz|14|63862791|63863097;SINE/Alu|AluSp|14|63871206|63871506	unannotated
trans9c97decb94cffb92	chr14	63862992	63863892	*		SYNE2	ENST00000358025.7			SINE/Alu|AluSz|14|63862791|63863097;SINE/Alu|AluSq|14|63863814|63864112	unannotated
transc1118873fc6dfc6c	chr14	63865751	63866467	*		SYNE2	ENST00000358025.7			SINE/Alu|FLAM_C|14|63866381|63866498	unannotated
transf3a078658d726082	chr14	63867970	63872313	*		SYNE2	ENST00000358025.7			SINE/Alu|AluJr|14|63867777|63868067;SINE/Alu|AluSg|14|63868279|63868488;SINE/Alu|AluSc8|14|63872150|63872453	unannotated
transc9097578c0c47f67	chr14	63869661	63871226	*		SYNE2	ENST00000358025.7			LINE/L2|L2c|14|63870197|63870506;SINE/MIR|MIR|14|63870538|63870772;SINE/Alu|AluSp|14|63871206|63871506	unannotated
trans8b00757a5823e5f1	chr14	64485314	64490034	*		ZBTB25	ENST00000394715.1	ENSG00000089775.11	protein_coding	SINE/Alu|AluY|14|64486035|64486314;SINE/Alu|AluSx1|14|64489926|64490235	partial
trans2f6f28486a5cb6bf	chr14	66683946	66704148	*		GPHN	ENST00000543237.5			SINE/Alu|AluY|14|66683696|66683990;LINE/L1|L1PA8A|14|66701366|66707794	unannotated
trans32d1a5537b482bc7	chr14	66704002	66893752	*		GPHN	ENST00000543237.5			LINE/L1|L1PA8A|14|66701366|66707794;LINE/L1|L1PA7|14|66872985|66879365;LINE/L1|L1PA5|14|66893376|66895516	unannotated
trans5516071f256301d5	chr14	66705865	66778227	*		GPHN	ENST00000543237.5			LINE/L1|L1PA8A|14|66701366|66707794;LINE/L1|L1P1|14|66777030|66778319	unannotated
trans9f0f4e579ba54c73	chr14	66950020	66950952	*		GPHN	ENST00000543237.5			LINE/L1|L1ME3G|14|66950695|66950915;SINE/Alu|AluSq|14|66950920|66951193	unannotated
trans1d1d6ddc36524f6c	chr14	66970159	66977386	*		GPHN	ENST00000543237.5			SINE/tRNA-RTE|MamSINE1|14|66970388|66970537;SINE/Alu|AluSp|14|66971054|66971341;SINE/Alu|AluSc8|14|66977150|66977443	unannotated
transbbab1f011dd153ae	chr14	66971283	66972040	*		GPHN	ENST00000543237.5			SINE/Alu|AluSp|14|66971054|66971341;SINE/Alu|AluSx|14|66971986|66972295	unannotated
trans5ff678f4bf79dd27	chr14	66972306	66973532	*		GPHN	ENST00000543237.5			SINE/Alu|AluSx1|14|66973477|66973783	unannotated
transeeb258786911f420	chr14	66991081	66991708	*		GPHN	ENST00000543237.5			SINE/Alu|AluSx|14|66991669|66991899	unannotated
transfc9adfefc93a02df	chr14	66991904	66997164	*		GPHN	ENST00000543237.5			SINE/Alu|AluSx1|14|66994084|66994385;SINE/Alu|AluSx3|14|66997084|66997386	unannotated
trans62c90b5b0cadf110	chr14	67010563	67011409	*		GPHN	ENST00000543237.5			SINE/Alu|AluY|14|67010269|67010578;LINE/L1|L1ME3Cz|14|67011085|67011254;SINE/Alu|AluJb|14|67011291|67011596	unannotated
trans5c57fa0bebc99540	chr14	67368818	67369720	*		EIF2S1	ENST00000256383.8			SINE/Alu|FLAM_A|14|67368742|67368874;LINE/L1|L1ME1|14|67368892|67369840	unannotated
transb0195279b8bcd78e	chr14	67386454	67388684	*		EIF2S1	ENST00000256383.8	ENSG00000100558.8	protein_coding	SINE/Alu|AluSx|14|67388680|67388977	partial
transe31d236859f9b0b5	chr14	67399217	67399642	*		PLEK2	ENST00000216446.8				unannotated
transa29a9a08777ac728	chr14	67402584	67411045	*		PLEK2	ENST00000216446.8			LINE/L1|L1MA2|14|67402284|67403259;SINE/Alu|AluJb|14|67410870|67411158	unannotated
transa25e776862312a54	chr14	68044599	68044986	*		RAD51B	ENST00000488612.5			SINE/Alu|AluSp|14|68044958|68045262	unannotated
trans2edc78c2a6811a05	chr14	68067509	68124844	*		CTD-2566J3.2	ENST00000619934.1			SINE/Alu|AluSx3|14|68067692|68067956;SINE/Alu|AluSg|14|68124672|68124965	unannotated
trans17f1913604f1ce3f	chr14	69442244	69443631	*		SLC39A9	ENST00000336643.9			SINE/Alu|AluJb|14|69443602|69443891	partial
trans03015b2bda6dbd00	chr14	69443928	69446045	*		SLC39A9	ENST00000336643.9			SINE/Alu|AluJb|14|69443904|69444210;LINE/L1|L1MC4a|14|69444338|69444803;SINE/Alu|AluJb|14|69444803|69444992;LINE/L1|L1MC4a|14|69445637|69446590	unannotated
trans4b782f9869ca4fe5	chr14	69446907	69447660	*		SLC39A9	ENST00000336643.9			LINE/L1|L1MC4a|14|69446903|69447220;SINE/Alu|AluJb|14|69447630|69447929	unannotated
trans893c5b1840aeeb53	chr14	70374967	70375180	*		SYNJ2BP-COX16	ENST00000621525.4			SINE/Alu|FLAM_C|14|70374954|70375081	unannotated
transb41980eb3c8f00a0	chr14	70380488	70390432	*		SYNJ2BP-COX16	ENST00000621525.4			SINE/Alu|AluSx4|14|70380382|70380678;SINE/Alu|AluJr|14|70389006|70389107;LINE/L1|L1M3|14|70389807|70389904;LINE/L1|L1MB1|14|70389905|70390048;SINE/Alu|AluY|14|70390387|70390686	unannotated
trans6861b83805e4595a	chr14	70793654	70794665	*		MAP3K9	ENST00000555993.6				unannotated
trans2fbda41d973e9df7	chr14	70796009	70797440	*		MAP3K9	ENST00000555993.6			SINE/Alu|AluSx1|14|70795759|70796054;LTR/ERVL-MaLR|MLT1J|14|70796472|70796957	unannotated
trans60adc5c85693417d	chr14	71440648	71441980	*						SINE/Alu|AluJb|14|71440373|71440671;LINE/L2|L2b|14|71441548|71441663;SINE/Alu|AluSx3|14|71441890|71442198	unannotated
trans11f881a4eff4bf6f	chr14	71450664	71451405	*						LINE/L1|L1MA8|14|71450609|71451364;SINE/Alu|AluJb|14|71451365|71451657	unannotated
trans58b33adc4e9dda3b	chr14	71451661	71453343	*						LINE/L1|L1MA8|14|71451659|71451871;LINE/L1|L1ME3A|14|71452037|71452794;SINE/Alu|AluSx3|14|71453261|71453479	unannotated
transba8eb2e0168bcd7a	chr14	71908411	71928955	*		RP6-114E22.1	ENST00000555581.1	ENSG00000266869.1	lincRNA	LTR/ERVL-MaLR|MLT1B|14|71915696|71916098	partial
trans424129f5fb09356f	chr14	73353736	73364320	*		NUMB	ENST00000555238.5			SINE/Alu|AluSx3|14|73354227|73354531;SINE/Alu|AluSx3|14|73364219|73364529	unannotated
trans39a210b7a27b8f0e	chr14	73354839	73410188	*		NUMB	ENST00000555238.5	ENSG00000133961.19	protein_coding	SINE/Alu|AluSx|14|73354545|73354846	partial
trans16784a5942ececad	chr14	73385782	73395433	*		NUMB	ENST00000555238.5			SINE/Alu|AluSz6|14|73385498|73385797;SINE/Alu|FAM|14|73386100|73386258;SINE/Alu|AluJb|14|73395341|73395640	unannotated
trans7fe695ef49ef1efb	chr14	73387162	73387650	*		NUMB	ENST00000555238.5			SINE/Alu|AluYa5|14|73386871|73387181;LTR/ERVL-MaLR|THE1C|14|73387201|73387617;SINE/Alu|AluSx4|14|73387623|73387751	unannotated
trans4c351ce996d6a3e8	chr14	73390924	73392022	*		NUMB	ENST00000555238.5			SINE/Alu|AluSx|14|73390642|73390947;LINE/L2|L2c|14|73390948|73391028;SINE/MIR|MIR|14|73391070|73391205;LTR/ERVL-MaLR|MLT1K|14|73391990|73392358	unannotated
trans0d652ceae261e93c	chr14	73404267	73404762	*		NUMB	ENST00000555238.5			LINE/L1|L1MC4|14|73404350|73404649	unannotated
transb2994dd2aa34d2dc	chr14	73405080	73405421	*		NUMB	ENST00000555238.5			LINE/L1|L1MD2|14|73405090|73405428	unannotated
transac6e0623dd674005	chr14	75015206	75050455	-	-	RNU6-689P	ENST00000384197.1	ENSG00000119684.15	protein_coding	LINE/L1|HAL1ME|14|75050265|75050388;SINE/Alu|AluSx1|14|75050405|75050699	partial
trans4cefc6bd4fe8f2ba	chr14	75164679	75165222	*		TMED10	ENST00000303575.8			SINE/Alu|AluSx3|14|75164531|75164722	unannotated
trans9a5c8796b060c216	chr14	75850430	75850858	*		TTLL5	ENST00000298832.13			LINE/CR1|L3|14|75850430|75850822;SINE/Alu|AluJb|14|75850830|75851116	unannotated
transf27dd40cd96b45f7	chr14	76794692	76796263	*		ANGEL1	ENST00000251089.6			LINE/L1|L1M5|14|76794704|76796245;SINE/Alu|AluJb|14|76796247|76796553	unannotated
trans8e476f062ab21c06	chr14	76988564	76992355	*						SINE/Alu|AluY|14|76988493|76988799;SINE/Alu|AluJb|14|76992067|76992362	unannotated
transd602a21cbf382d25	chr14	77529275	77529642	*		SPTLC2	ENST00000216484.6			SINE/Alu|AluSz6|14|77529616|77529874	unannotated
transe155e5923cf3ebf9	chr14	77531790	77532529	*		SPTLC2	ENST00000216484.6			SINE/Alu|AluSp|14|77531516|77531811;LINE/L1|L1ME3|14|77531813|77531921;SINE/Alu|AluYk3|14|77532503|77532806	unannotated
transe9a06ff63e10afe4	chr14	77750232	77761254	-	-	SLIRP	ENST00000557431.5	ENSG00000100603.13	protein_coding	LINE/L2|L2c|14|77750230|77750515;SINE/Alu|AluJb|14|77751065|77751256	partial
trans393f9158f313f90a	chr14	88401864	88402959	*		SPATA7	ENST00000045347.11			LINE/L1|L1MA9|14|88401863|88404050	unannotated
transa940a8451e73b020	chr14	88402985	88404468	*		SPATA7	ENST00000045347.11			LINE/L1|L1MA9|14|88401863|88404050;SINE/Alu|AluSq2|14|88404435|88404735	unannotated
transc9e0849a76838bdd	chr14	89529700	89533650	*		FOXN3	ENST00000345097.8			SINE/Alu|AluJb|14|89529758|89529889;SINE/Alu|AluSg|14|89529942|89530237;SINE/Alu|AluY|14|89533382|89533689	unannotated
transb741d2a8f910db43	chr14	91462141	91485732	-	-	PPP4R3A	ENST00000554943.5	ENSG00000100796.17	protein_coding		partial
transeddb9d8c28389533	chr14	92052344	92106607	-	-	AL049872.1	ENST00000624063.1	ENSG00000066427.21	protein_coding	SINE/Alu|AluSp|14|92052214|92052506;SINE/Alu|AluSx1|14|92061974|92062280	partial
trans9698239a677bcecc	chr14	92086646	92088055	*		ATXN3	ENST00000545170.5			SINE/Alu|AluSx3|14|92086583|92086670;LINE/L2|L2|14|92086692|92087283;SINE/Alu|AluJr|14|92087296|92087447;LINE/L2|L2|14|92087496|92088058	unannotated
trans6c1c804e83fb2eef	chr14	92168791	92169670	*		CPSF2	ENST00000298875.8	ENSG00000165934.12	protein_coding	SINE/Alu|AluJb|14|92168620|92168848	partial
trans452448d4fa76a7a6	chr14	93290108	93291778	*		BTBD7	ENST00000334746.9			SINE/Alu|AluSx|14|93289853|93290153;SINE/Alu|FLAM_C|14|93291001|93291132;SINE/MIR|MIR|14|93291222|93291452	unannotated
transc611bfb376d063db	chr14	95201416	95212922	*		CLMN	ENST00000298912.8			LINE/L1|L1PA8|14|95201570|95202346;SINE/Alu|AluSx|14|95210058|95210351;SINE/Alu|AluY|14|95212786|95213082	unannotated
trans74740277184767ad	chr14	95258870	95259223	*		CLMN	ENST00000298912.8				unannotated
trans69018867d5239095	chr14	99235689	99237229	*		BCL11B	ENST00000357195.7				unannotated
transd89c0e5f2e870fb1	chr14	100480899	100481432	*		CTD-2062F14.2	ENST00000556820.2	ENSG00000258500.2	transcribed_processed_pseudogene		partial
trans1cead57e83afacb8	chr14	102082399	102089054	*		HSP90AA1	ENST00000334701.11	ENSG00000080824.18	protein_coding	SINE/Alu|AluSc8|14|102082629|102082918;SINE/Alu|AluSq10|14|102088897|102089220	partial
transb4c2453b7551fdda	chr14	102488450	102530669	*		TECPR2	ENST00000359520.11			SINE/Alu|AluSp|14|102488330|102488643;SINE/Alu|AluSp|14|102488882|102489181;SINE/Alu|AluSx|14|102521445|102521752;SINE/Alu|AluSx4|14|102521758|102521926;SINE/Alu|AluSp|14|102527062|102527365;SINE/Alu|AluSx3|14|102530525|102530835	unannotated
trans62d6b077fdf0f931	chr14	102592442	102715072	+	+	RCOR1	ENST00000262241.6	ENSG00000089902.9	protein_coding	LINE/L1|L1ME3A|14|102714839|102715066;SINE/Alu|AluY|14|102715071|102715370	partial
trans675a57244b3349cc	chr14	102596976	102606893	*		RCOR1	ENST00000262241.6			SINE/Alu|AluSx4|14|102596877|102597168;SINE/Alu|AluJb|14|102606627|102606809	unannotated
trans8de8eaa827ffbf4f	chr14	102650402	102651316	*		RCOR1	ENST00000262241.6			LTR/ERVK|MER9a2|14|102651114|102651236;SINE/Alu|AluSg|14|102651273|102651575	unannotated
trans74b23ab1f988b0d1	chr14	102846010	102850519	*		TRAF3	ENST00000392745.6			LINE/L1|L1ME3B|14|102846009|102846526;SINE/Alu|AluJb|14|102846528|102846830;SINE/Alu|AluSx|14|102850415|102850710	unannotated
transbc4ae2477af47a0f	chr14	102846775	102847208	*		TRAF3	ENST00000392745.6			SINE/Alu|AluJb|14|102846528|102846830;LINE/L1|L1ME3B|14|102846833|102847042;SINE/Alu|AluSx|14|102847171|102847473	unannotated
trans7b8aa17e6808230e	chr14	102850710	102851505	*		TRAF3	ENST00000392745.6			SINE/Alu|AluSx|14|102850415|102850710;SINE/Alu|AluYk3|14|102851463|102851757	unannotated
transd1ab56cff2ccfd65	chr14	103385015	103430333	+	+	MARK3	ENST00000335102.9	ENSG00000075413.17	protein_coding	SINE/MIR|MIRc|14|103429218|103429445	partial
transe3e3298f7ba8f5be	chr14	103473021	103475748	*		MARK3	ENST00000335102.9			SINE/Alu|AluSc|14|103472726|103473024;LINE/L1|L1MD2|14|103473029|103473396;SINE/Alu|FLAM_C|14|103473720|103473857;SINE/Alu|AluSc8|14|103473915|103474218;SINE/Alu|AluSg7|14|103475665|103475959	unannotated
trans0812c8f316251cd7	chr14	103764512	103772760	*		PPP1R13B	ENST00000202556.13			LINE/L1|L1MEd|14|103764634|103764817;SINE/Alu|AluY|14|103764820|103765117;SINE/Alu|AluSx|14|103772670|103772966	unannotated
trans4fa468084e402073	chr14	103771754	103772665	*		PPP1R13B	ENST00000202556.13			SINE/Alu|AluSq10|14|103771476|103771780;LINE/L1|L1ME1|14|103771814|103772666	unannotated
trans9450d3a9255ab9d4	chr14	104941804	104947853	*		AHNAK2	ENST00000333244.5	ENSG00000185567.6	protein_coding		partial
trans2648b6040dbba890	chr14	105419888	105469862	+	+	MTA1	ENST00000435036.6	ENSG00000182979.17	protein_coding		partial
transc5a33b18eb6f1d29	chr15	20254497	20255014	*		RP11-492D6.3	ENST00000557586.1			SINE/Alu|AluSx|15|20254258|20254555	unannotated
trans9a9a6f945d0c5866	chr15	22805097	22815409	*		NIPA1	ENST00000437912.6			SINE/Alu|AluY|15|22804835|22805139;SINE/Alu|AluY|15|22814254|22814500;LINE/L1|L1MC4|15|22814737|22814870;LINE/L1|L1MC4|15|22815071|22815299;SINE/Alu|AluSz6|15|22815363|22815644	unannotated
trans3a631ff2fcf55db9	chr15	30486298	30490312	*		CTD-3092A11.2	ENST00000602663.1	ENSG00000270055.1	sense_intronic	SINE/Alu|AluY|15|30486028|30486332;SINE/Alu|AluY|15|30489244|30489546	partial
trans01d6b27ef55eb0d7	chr15	30669091	30669609	*		ARHGAP11B	ENST00000622744.4			SINE/Alu|AluSx4|15|30668897|30669194;LINE/L1|L1MEd|15|30669199|30669545;SINE/Alu|AluSg7|15|30669549|30669847	unannotated
transd06e67e27792f439	chr15	30673513	30674085	*		Y_RNA	ENST00000384119.1	ENSG00000206846.1	misc_RNA	SINE/Alu|AluSz6|15|30673249|30673550;LINE/L1|L1MEf|15|30673551|30674054;SINE/Alu|AluSx|15|30674058|30674195	partial
trans03ae17d5a1969c36	chr15	30757099	30759023	*						LTR/ERV1|LTR39|15|30756989|30757594;LINE/L2|L2a|15|30758008|30758264;SINE/Alu|AluSg|15|30758991|30759294	unannotated
trans94693ea917b1a454	chr15	30759295	30761818	*						LINE/L1|L1ME1|15|30760351|30760964;SINE/Alu|AluJr|15|30760965|30761266;LINE/L1|L1ME1|15|30761269|30761328;LTR/ERV1|LTR9A1|15|30761329|30761939	unannotated
trans623b3376a287c2c3	chr15	30761067	30766674	*						SINE/Alu|AluJr|15|30760965|30761266;LINE/L1|L1ME1|15|30761269|30761328;LTR/ERV1|LTR9A1|15|30761329|30761939;LINE/L1|L1ME1|15|30761940|30762456;SINE/Alu|FLAM_A|15|30762457|30762592;LINE/L1|L1ME1|15|30762595|30764438;LTR/ERVL-MaLR|THE1D|15|30764439|30764811;LINE/L1|L1ME1|15|30764812|30765388;LINE/L1|L1PB1|15|30765389|30765693;LINE/L1|L1ME1|15|30765694|30766676	unannotated
transbfb2b8a6a61f01ce	chr15	32427334	32622412	*		GOLGA8N	ENST00000448387.6			SINE/Alu|AluY|15|32427170|32427474;SINE/Alu|AluSz|15|32432270|32432557;SINE/Alu|AluY|15|32456272|32456568;SINE/Alu|AluSx3|15|32466370|32466557;SINE/Alu|AluY|15|32475113|32475420;SINE/Alu|AluY|15|32621545|32621846;SINE/Alu|AluJb|15|32622137|32622437	unannotated
trans0365f821b1db8766	chr15	34266031	34266467	*		SLC12A6	ENST00000354181.7			LINE/L1|L1MEi|15|34266052|34266401;SINE/Alu|AluJb|15|34266436|34266730	unannotated
transae7dfda282eeabeb	chr15	36534855	36548837	*						SINE/Alu|AluY|15|36534717|36535020;SINE/Alu|AluYh3|15|36548810|36549113	unannotated
trans493644e1485a91d1	chr15	36682803	36683069	*		C15orf41	ENST00000567389.5			LTR/ERVL|MLT2B4|15|36682796|36682865;LINE/L1|L1MEd|15|36682866|36682940	unannotated
transa6c9bfaefb037039	chr15	36686725	36687925	*		C15orf41	ENST00000567389.5			LINE/L1|L1MEd|15|36687068|36688279	unannotated
transbbddca27b594435f	chr15	40395194	40406566	*		IVD	ENST00000487418.6			SINE/Alu|AluSz6|15|40395084|40395221;SINE/MIR|MIRb|15|40395603|40395656;SINE/Alu|AluSg|15|40395657|40395952;SINE/Alu|AluJb|15|40406512|40406643	unannotated
trans4b9dd360fa856172	chr15	40608845	40620937	+	+	CASC5	ENST00000399668.6	ENSG00000137812.19	protein_coding		partial
trans2e42a05dab2f0e05	chr15	40623026	40667729	+	+	CASC5	ENST00000346991.9	ENSG00000137812.19	protein_coding	SINE/Alu|AluSx|15|40662678|40662976;SINE/Alu|AluSx4|15|40667613|40667906	partial
trans38f8aa42662a92b5	chr15	41005981	41007186	*		INO80	ENST00000401393.7			SINE/Alu|AluSx1|15|41007175|41007482	unannotated
trans01f4e4bbdf3dd855	chr15	41298041	41316602	*		OIP5-AS1	ENST00000501665.2	ENSG00000247556.6	processed_transcript	SINE/Alu|AluSx1|15|41298614|41298908;SINE/Alu|AluSc|15|41302214|41302513;SINE/Alu|AluY|15|41310345|41310646;SINE/Alu|AluY|15|41316508|41316810	partial
transc0818b23b5d07862	chr15	42235282	42241025	-	-	TMEM87A	ENST00000389834.8	ENSG00000103978.15	protein_coding	SINE/Alu|AluSx3|15|42235035|42235337;LINE/L2|L2a|15|42235338|42235649	partial
trans9bf11b546d46bd7b	chr15	42508014	42541012	*		SNAP23	ENST00000249647.7	ENSG00000180979.9	protein_coding	SINE/Alu|AluJb|15|42507975|42508288;SINE/Alu|AluSx3|15|42540746|42541047	partial
trans05d80906d9688916	chr15	43550266	43551282	*		PPIP5K1	ENST00000420765.5			SINE/Alu|AluJo|15|43550131|43550443;LINE/L1|L1MB5|15|43550446|43551235;SINE/Alu|AluSx1|15|43551236|43551539	unannotated
trans1cb61ba59dd7278c	chr15	43765991	43766764	*		PDIA3	ENST00000300289.9				partial
trans5d0fe0e353d4df5d	chr15	44333143	44346863	*		CASC4	ENST00000299957.10			SINE/Alu|AluY|15|44332935|44333231;SINE/Alu|AluYm1|15|44345907|44346202;LINE/L1|L1ME4b|15|44346692|44346821;SINE/Alu|AluJr|15|44346848|44347133	unannotated
transa34c49ea3cb7a5db	chr15	44349278	44349541	*		CASC4	ENST00000299957.10			LINE/L1|L1MA4A|15|44349282|44351294	unannotated
trans0e2411a3481ae347	chr15	44349759	44351326	*		CASC4	ENST00000299957.10			LINE/L1|L1MA4A|15|44349282|44351294;SINE/Alu|AluY|15|44351295|44351597	unannotated
trans1f22bba661e37f17	chr15	44352936	44354254	*		CASC4	ENST00000299957.10			LINE/L1|L1MA4A|15|44352932|44354072;LINE/L1|L1MC|15|44354124|44354185;LINE/L1|L1PA6|15|44354186|44354459	unannotated
trans6a751deabe233a2f	chr15	44357201	44369603	*		CASC4	ENST00000299957.10			LINE/L1|L1PA3|15|44357199|44358072;SINE/Alu|AluSz6|15|44358073|44358372;SINE/Alu|AluSx3|15|44369542|44369631	unannotated
trans4551f80414fd0c95	chr15	44490399	44514785	+	+	CTDSPL2	ENST00000260327.8	ENSG00000137770.13	protein_coding	SINE/Alu|AluJb|15|44490133|44490430	partial
trans1a6e5026c3d265ac	chr15	44504770	44505173	*		CTDSPL2	ENST00000260327.8			SINE/Alu|AluJo|15|44504599|44504803;SINE/Alu|AluJb|15|44505150|44505442	unannotated
transec1f920371062fe1	chr15	44553515	44554120	*		EIF3J	ENST00000261868.9			LINE/L1|L1M5|15|44553671|44553928;SINE/MIR|MIR|15|44553972|44554096;SINE/Alu|AluSz6|15|44554097|44554399	unannotated
trans500fe47022fb6c47	chr15	44703300	44703723	*						LINE/L1|L1MA3|15|44703293|44703986	unannotated
trans1124182d9a3ec845	chr15	44704270	44704807	*						SINE/Alu|AluSx|15|44703997|44704315;LINE/L1|L1MA3|15|44704316|44705182	unannotated
transa628c1fab62742e4	chr15	45491750	45492212	*		SLC30A4	ENST00000261867.4			SINE/Alu|AluJb|15|45491445|45491880;LINE/L1|L1ME3G|15|45491891|45492317	unannotated
trans035520b6c461c7c2	chr15	45492233	45493020	*		SLC30A4	ENST00000261867.4			LINE/L1|L1ME3G|15|45491891|45492317;LINE/L1|L1ME4b|15|45492471|45492919;SINE/Alu|AluSx1|15|45492990|45493252	unannotated
trans1592725f4c92c7d2	chr15	45493827	45494440	*		SLC30A4	ENST00000261867.4			SINE/Alu|AluSx4|15|45493547|45493846;SINE/Alu|AluSz6|15|45494403|45494709	unannotated
transbce7b3c8e0b0335a	chr15	50424633	50497804	+	+	USP8	ENST00000396444.7	ENSG00000138592.13	protein_coding	SINE/Alu|AluJb|15|50432364|50432449	partial
trans4b0e84b4b8c5fb40	chr15	50460712	50464618	*		USP8	ENST00000396444.7			SINE/Alu|AluJb|15|50460875|50460996;SINE/Alu|AluSx1|15|50464583|50464866	unannotated
transf7e45dc3e6d0bf41	chr15	50583842	50585208	*		TRPM7	ENST00000313478.11			SINE/Alu|AluSp|15|50583577|50583873;LINE/L1|L1ME4b|15|50583874|50584041;LINE/L1|HAL1|15|50584367|50584555;SINE/Alu|AluSg|15|50584869|50585049;SINE/Alu|AluYb8|15|50585052|50585357	unannotated
trans34527eae8f2e89c8	chr15	50707364	50740176	-	-	SPPL2A	ENST00000261854.9	ENSG00000138600.9	protein_coding	SINE/Alu|AluY|15|50707122|50707416;SINE/Alu|AluSp|15|50740147|50740453	partial
transc6d134b94fd08537	chr15	52021381	52027197	*		MAPK6	ENST00000261845.6			SINE/Alu|FLAM_C|15|52022042|52022181;SINE/Alu|AluSx3|15|52026770|52027060;SINE/Alu|AluSg|15|52027073|52027370	unannotated
trans1c593026c584a699	chr15	52023150	52023696	*		MAPK6	ENST00000261845.6			SINE/Alu|AluSc|15|52023607|52023911	unannotated
trans794443a77202d246	chr15	52024424	52041181	*		RP11-430B1.1	ENST00000561207.1			SINE/Alu|AluY|15|52024396|52024717;SINE/Alu|AluSz|15|52030796|52031093;SINE/Alu|AluSz6|15|52039508|52039816	unannotated
trans59ca8db681d97586	chr15	52028188	52029169	*		MAPK6	ENST00000261845.6			SINE/Alu|AluY|15|52027950|52028250;SINE/Alu|AluSx1|15|52028251|52028386;LINE/L2|L2b|15|52028390|52028484;LINE/L2|L2b|15|52028698|52029033;SINE/Alu|AluSg|15|52029041|52029309	unannotated
transe45524fe46c5cc41	chr15	52029161	52030634	*		MAPK6	ENST00000261845.6			SINE/Alu|AluSg|15|52029041|52029309;LINE/L2|L2b|15|52029310|52030397;LINE/L1|L1MC4|15|52030454|52030615;SINE/Alu|AluSx3|15|52030619|52030790	unannotated
trans9eb4948a8bed8969	chr15	52032963	52033958	*		RP11-430B1.1	ENST00000561207.1	ENSG00000259398.1	sense_intronic	SINE/Alu|AluSp|15|52032678|52032984;SINE/Alu|FLAM_C|15|52032985|52033108;LINE/L1|L1MCc|15|52033111|52033178;LTR/ERVL|MLT2B3|15|52033179|52033768;LINE/L1|L1MCc|15|52033769|52033974	partial
transec9406cceaf2d685	chr15	52035653	52039106	*		MAPK6	ENST00000261845.6			LINE/L1|L1MCc|15|52035650|52036019;SINE/MIR|MIR3|15|52036176|52036300;LTR/ERVL-MaLR|MSTD|15|52036336|52036662;LTR/ERV1|MER41B|15|52036847|52036921;SINE/Alu|AluJb|15|52037025|52037217;LINE/L2|L2a|15|52038173|52038245;LTR/ERVL-MaLR|MLT1I|15|52038295|52038568;SINE/Alu|AluSg|15|52039031|52039281	unannotated
transb271832d76a17bed	chr15	52560273	52561934	*		ARPP19	ENST00000561971.1			SINE/Alu|AluSz6|15|52560190|52560295;LTR/ERVL|LTR33B|15|52560718|52561086;LINE/L1|L1MEd|15|52561377|52561807	unannotated
trans6edca56c6451b645	chr15	52563144	52565038	*		ARPP19	ENST00000561971.1			SINE/Alu|AluSg4|15|52562867|52563164;LINE/RTE-BovB|MamRTE1|15|52563574|52563869;SINE/Alu|AluJo|15|52564256|52564424	partial
trans40d65be9e9031c2c	chr15	55851713	55876496	*		NEDD4	ENST00000435532.7			SINE/Alu|AluSp|15|55851468|55851776;SINE/Alu|AluSx|15|55875306|55875617;LINE/L1|L1ME2|15|55875618|55876806	unannotated
transa335d645e73daa50	chr15	56061437	56062118	*						SINE/Alu|AluSx1|15|56061260|56061554;LINE/L1|L1MC1|15|56061565|56062398	unannotated
trans8ed890168bfe92e9	chr15	56132587	56136467	*		RFX7	ENST00000559447.6			LINE/L1|L1M5|15|56131559|56133135;SINE/MIR|MIR3|15|56134140|56134296;LINE/L1|L1PA2|15|56134620|56140628	unannotated
transbcc7d36a10b5bae7	chr15	56184228	56186583	*		RFX7	ENST00000559447.6			SINE/Alu|AluSp|15|56184023|56184336;LINE/L1|L1ME3Cz|15|56184337|56186517	unannotated
trans730e9dd8c5b4df8e	chr15	56221063	56223177	*		RFX7	ENST00000559447.6			LINE/L1|L1PA15|15|56220531|56221418;LINE/L1|L1MEc|15|56221427|56223586	unannotated
trans124b3abfba5a4cb3	chr15	56239521	56239980	*		RFX7	ENST00000559447.6			SINE/Alu|AluSq2|15|56239273|56239566	unannotated
transebb6b0924f0bcb8d	chr15	57097552	57102359	*		TCF12	ENST00000438423.6			SINE/Alu|AluSx3|15|57097874|57098204;SINE/Alu|AluSx|15|57102316|57102614	unannotated
trans19faae215a32bb1b	chr15	57206962	57207396	*		TCF12	ENST00000438423.6			SINE/Alu|AluJb|15|57206838|57207122;SINE/Alu|AluSp|15|57207385|57207698	unannotated
transc0c4085864844a05	chr15	57237919	57239108	*		TCF12	ENST00000438423.6			LINE/L2|L2c|15|57238701|57238992;SINE/Alu|AluSp|15|57239088|57239363	unannotated
trans0adb2032b50fe8de	chr15	57254117	57254623	*		TCF12	ENST00000438423.6			SINE/Alu|AluJr|15|57254591|57254881	unannotated
trans1d4c95e48271b50d	chr15	58650995	58654533	*		ADAM10	ENST00000260408.7			LINE/L1|L1MA2|15|58651111|58654371;SINE/Alu|AluSz|15|58654375|58654678	unannotated
transfd320b599f858b78	chr15	58654591	58749987	-	-	RP11-123C21.3	ENST00000620775.1	ENSG00000137845.14	protein_coding	SINE/Alu|AluSz|15|58654375|58654678;LINE/L1|L1MA2|15|58654679|58655195;LTR/ERVL-MaLR|MSTA|15|58655196|58655604	partial
trans4f5adb430eb37a19	chr15	58656309	58659133	*		ADAM10	ENST00000260408.7			LINE/L1|L1MA2|15|58656047|58657858;SINE/Alu|AluSg|15|58658992|58659289	unannotated
trans60cab3ab5b2f681a	chr15	58659292	58659820	*		ADAM10	ENST00000260408.7			LINE/L1|L1MEg|15|58659291|58659725;SINE/Alu|AluY|15|58659730|58660027	unannotated
trans62ba8281976ab2f3	chr15	59172315	59373867	-	-	LDHAL6B	ENST00000307144.5	ENSG00000157483.8	protein_coding	SINE/Alu|AluSx1|15|59172075|59172363;LINE/L1|L1ME4a|15|59173087|59173674;SINE/Alu|AluSg|15|59373819|59374119	partial
trans68ed26a0365f305c	chr15	59299661	59300846	*		MYO1E	ENST00000288235.8				unannotated
trans4540f00f50329e9e	chr15	59357078	59359326	*		MYO1E	ENST00000288235.8			SINE/Alu|AluSq|15|59356900|59357203;SINE/Alu|AluSx1|15|59357428|59357749;SINE/Alu|AluJr|15|59359144|59359491	unannotated
transc5ddfb998a0ac214	chr15	59362047	59362972	*		MYO1E	ENST00000288235.8			SINE/Alu|AluSx|15|59361832|59362136;LINE/L1|L1ME3Cz|15|59362137|59362434	unannotated
trans38d089489464af44	chr15	59363250	59363894	*		MYO1E	ENST00000288235.8			SINE/Alu|AluY|15|59362975|59363276;SINE/MIR|MIRc|15|59363565|59363727;SINE/Alu|AluSx1|15|59363786|59364076	unannotated
trans774e5531d14f5c9e	chr15	60366650	60371913	*		ANXA2	ENST00000396024.7			Retroposon/SVA|SVA_E|15|60366250|60368328;LINE/L1|L1ME4a|15|60368368|60368763;SINE/MIR|MIRc|15|60368890|60369024;SINE/Alu|AluSp|15|60371871|60372167	unannotated
transdb85249321acb36f	chr15	60372117	60382365	*		ANXA2	ENST00000396024.7	ENSG00000182718.16	protein_coding	SINE/Alu|AluSp|15|60371871|60372167;SINE/MIR|MIRb|15|60372172|60372414;LTR/ERV1|LTR37B|15|60372424|60372687;SINE/Alu|AluSg|15|60372692|60372954;LTR/ERV1|LTR37B|15|60372955|60373111	partial
transbd46b4177f7987ab	chr15	60382418	60385349	*		ANXA2	ENST00000396024.7	ENSG00000182718.16	protein_coding	LINE/RTE-X|L4_C_Mam|15|60385074|60385286;SINE/Alu|AluSc|15|60385287|60385589	partial
trans19767bfbcd0ba304	chr15	60670228	60671768	*		RORA	ENST00000335670.10			SINE/Alu|AluSg|15|60670204|60670509;SINE/Alu|AluSz6|15|60671615|60671911	unannotated
trans68eae394008d49f6	chr15	63511268	63511973	*		USP3	ENST00000380324.7			SINE/Alu|AluSx3|15|63511955|63512235	unannotated
transdbb9dadd5a71c72b	chr15	63529109	63574343	+	+	USP3	ENST00000268049.11	ENSG00000140455.16	protein_coding	SINE/Alu|FLAM_A|15|63529064|63529162	partial
trans0400a0dcc7b4e76a	chr15	63544172	63545786	*		USP3	ENST00000559711.5			LTR/ERV1|LTR38B|15|63544319|63544535;SINE/Alu|AluSg|15|63545688|63545993	partial
trans92f294c02f30a07f	chr15	64190890	64191050	*		CSNK1G1	ENST00000634811.1				unannotated
trans92aab9fc21741576	chr15	64321747	64322209	*		CSNK1G1	ENST00000634811.1				unannotated
trans4496616d43072c1c	chr15	64447144	64447915	*		TRIP4	ENST00000261884.7			SINE/Alu|AluJr|15|64447717|64447998	unannotated
trans73c84611c8cfe548	chr15	64530281	64531436	*		ZNF609	ENST00000326648.4			SINE/Alu|AluSz|15|64530046|64530309;SINE/MIR|MIRb|15|64530310|64530593;SINE/Alu|AluSx3|15|64531401|64531696	unannotated
trans1ab2d03d45774729	chr15	64537576	64537945	*		ZNF609	ENST00000326648.4			SINE/Alu|AluSp|15|64537815|64538127	unannotated
trans0c5f7e508bdb57e3	chr15	64540841	64554838	*		ZNF609	ENST00000326648.4			SINE/Alu|AluSc|15|64540748|64541046;SINE/Alu|AluJb|15|64554360|64554666;LINE/L1|L1M5|15|64554668|64554813;SINE/Alu|AluSx|15|64554815|64555109	unannotated
trans29b8eeffde25db2f	chr15	64543703	64544146	*		ZNF609	ENST00000326648.4			SINE/Alu|AluSx1|15|64543439|64543743;LINE/L2|L2c|15|64543744|64543999;SINE/Alu|AluSx1|15|64544058|64544344	unannotated
transdc905020608a84ee	chr15	64553285	64565232	*		ZNF609	ENST00000326648.4			LINE/L1|L1M5|15|64552949|64553589;SINE/Alu|AluY|15|64553592|64553897;SINE/Alu|AluYc|15|64557699|64557983;SINE/Alu|AluSx|15|64565049|64565380	unannotated
transe6539d20e8ff0ee9	chr15	64645357	64646259	*		ZNF609	ENST00000326648.4			SINE/Alu|AluSz6|15|64645131|64645389;LINE/L1|L1MB4|15|64645485|64646215;SINE/Alu|AluJb|15|64646217|64646348	unannotated
transf94edb123ec57ecb	chr15	64647138	64648484	*		ZNF609	ENST00000326648.4			SINE/Alu|AluJb|15|64646964|64647151;LINE/L1|L1MB4|15|64647153|64647385;LINE/L1|L1ME4a|15|64647394|64647693;SINE/MIR|MIRb|15|64648177|64648204;SINE/Alu|AluJr|15|64648205|64648503	unannotated
transcefa8d37bd0a68fd	chr15	64648750	64650113	*		ZNF609	ENST00000326648.4			LINE/L1|L1ME4b|15|64649731|64649867;SINE/Alu|AluJb|15|64650005|64650130	unannotated
transff4b7e76cc564707	chr15	64968963	64989987	-	-	SPG21	ENST00000204566.6	ENSG00000090487.10	protein_coding	SINE/Alu|FLAM_C|15|64968904|64969041	partial
transe3e052d7f4df0b17	chr15	65105832	65133227	-	-	PDCD7	ENST00000204549.8	ENSG00000090470.14	protein_coding	SINE/Alu|AluSx3|15|65105801|65106003;SINE/Alu|AluSx1|15|65111484|65111784;SINE/Alu|AluY|15|65117530|65117834	partial
trans61385b19ca0dd6ca	chr15	65165642	65166654	*		CLPX	ENST00000300107.7			SINE/Alu|AluYk2|15|65165377|65165689	partial
transfde1ffb681c02937	chr15	65175455	65176572	*		CLPX	ENST00000300107.7			SINE/Alu|AluSq|15|65175204|65175519	unannotated
trans725176a03b0734ac	chr15	65474116	65507264	-	-	Y_RNA	ENST00000516408.1	ENSG00000074603.18	protein_coding		partial
transefa5d8a31b55a833	chr15	65536772	65537536	*		HACD3	ENST00000562901.5			SINE/Alu|AluSx1|15|65537509|65537812	unannotated
transe7ed0e02fbf788ca	chr15	65539493	65541972	*		HACD3	ENST00000562901.5			SINE/Alu|AluSx1|15|65539214|65539520;LINE/L1|L1ME3Cz|15|65539521|65540164;LINE/L2|L2a|15|65540242|65541215;LTR/ERV1|MER90a|15|65541377|65541630;LINE/L1|L1MC5a|15|65541778|65541948;SINE/Alu|AluSc|15|65541949|65542252	unannotated
trans6ce1273c1f323651	chr15	65659597	65792182	-	-	SLC24A1	ENST00000537259.5	ENSG00000174485.15	protein_coding	SINE/Alu|AluJr|15|65659325|65659641	partial
transba132a253d841bbd	chr15	66445270	66445965	*		MAP2K1	ENST00000307102.9			SINE/Alu|AluSg|15|66445091|66445414;LINE/L1|L1ME2|15|66445448|66445877;SINE/Alu|AluSx|15|66445942|66446240	unannotated
trans12ca7c8ad5549122	chr15	66449046	66449630	*		MAP2K1	ENST00000307102.9			LINE/L1|L1ME1|15|66449057|66449590;SINE/Alu|AluSq2|15|66449599|66449891	unannotated
trans1765f3ffcd19f0b6	chr15	66452316	66454634	*		MAP2K1	ENST00000566326.1			SINE/MIR|MIRb|15|66452661|66452768;SINE/Alu|AluSc8|15|66453798|66453958;LTR/ERVL-MaLR|MLT1H2|15|66453970|66454276;SINE/MIR|MIRb|15|66454324|66454503;SINE/Alu|AluSg|15|66454603|66454902	partial
trans21ac14a758b03611	chr15	67159278	67160518	*		SMAD3	ENST00000327367.8			SINE/Alu|AluJb|15|67159077|67159367;LINE/L1|L1ME1|15|67159496|67160069;LINE/L1|L1MA4|15|67160070|67160194;LINE/L1|L1ME1|15|67160195|67160490;SINE/Alu|AluYj4|15|67160491|67160798	unannotated
transe59dd7fe886c5c7c	chr15	67597199	67598041	*		MAP2K5	ENST00000178640.9			SINE/Alu|AluSx|15|67597922|67598229	unannotated
trans763626f779f45270	chr15	68110488	68132968	*		PIAS1	ENST00000545237.1			SINE/Alu|AluSq2|15|68110313|68110611;SINE/Alu|AluSc8|15|68132197|68132491;LINE/L1|L1MC5a|15|68132858|68133209	unannotated
transfa9de996d0a74e16	chr15	68117349	68202643	*		PIAS1	ENST00000545237.1			SINE/Alu|AluSx3|15|68117079|68117385;LINE/L1|L1MA6|15|68117386|68118044;SINE/Alu|AluSx3|15|68118045|68118347;SINE/Alu|AluJb|15|68202324|68202601	unannotated
trans4603e2cbefd78d85	chr15	68119453	68162800	*		PIAS1	ENST00000545237.1			LINE/L1|L1MEc|15|68119477|68119946;SINE/Alu|FLAM_A|15|68119974|68120105;LINE/L1|L1MEc|15|68120110|68120652;SINE/Alu|AluSx1|15|68120656|68120935;SINE/Alu|AluJb|15|68162750|68162856	unannotated
trans4232a69e9309499c	chr15	68123326	68124384	*		PIAS1	ENST00000545237.1			SINE/Alu|AluJr4|15|68123044|68123348;LINE/L1|L1ME3G|15|68123696|68124069	unannotated
transa8b4a8e73a92899d	chr15	68127113	68127730	*		PIAS1	ENST00000545237.1			SINE/Alu|AluSg|15|68126931|68127221;LINE/L1|HAL1|15|68127306|68127726	unannotated
transa3f11fa21795ccc7	chr15	68128418	68129269	*		PIAS1	ENST00000545237.1			SINE/Alu|AluSg|15|68128165|68128447;LINE/L1|L1ME4c|15|68128765|68128997;SINE/Alu|AluJr|15|68129071|68129367	unannotated
transcf4bacecbe0c76fe	chr15	68129815	68132015	*		PIAS1	ENST00000545237.1			LINE/L1|L1M5|15|68129664|68130030;SINE/MIR|MIR|15|68130884|68131112;LINE/L1|L1MA7|15|68131254|68131889;SINE/Alu|FLAM_C|15|68131921|68132047	unannotated
trans5ae62ad3cbddb219	chr15	72199032	72235666	-	-	PKM	ENST00000565154.5	ENSG00000067225.17	protein_coding	SINE/Alu|AluSz6|15|72232710|72233003;SINE/Alu|AluSq2|15|72235622|72235915	partial
transe7988e84d5c7c2d9	chr15	72487062	72488037	*		ARIH1	ENST00000379887.8			LINE/L2|L2c|15|72487893|72488025;SINE/Alu|AluJb|15|72488032|72488375	unannotated
trans59d85b006c4fb7e5	chr15	72489270	72498683	*		ARIH1	ENST00000379887.8			SINE/Alu|AluJb|15|72490081|72490224;SINE/Alu|AluSp|15|72498566|72498862	unannotated
trans33aec68e859804ba	chr15	72500360	72502561	*		ARIH1	ENST00000379887.8			SINE/Alu|AluSc|15|72500096|72500381;LINE/L1|HAL1|15|72500382|72500603;LINE/L1|HAL1|15|72500624|72500900;SINE/Alu|AluSg|15|72502531|72502827	unannotated
trans41b72b2a61e81f45	chr15	72506307	72507004	*		ARIH1	ENST00000379887.8			SINE/Alu|AluY|15|72506068|72506374;LINE/L1|L1ME3G|15|72506377|72506505	unannotated
trans7b0ca5bf040abbfd	chr15	72511580	72513941	*		ARIH1	ENST00000379887.8			SINE/Alu|AluSq|15|72511300|72511604;LINE/L1|L1MEf|15|72511605|72512802;LINE/L1|L1M5|15|72512806|72512913;LINE/L1|L1MEf|15|72512917|72513665;SINE/Alu|AluJb|15|72513894|72514139	unannotated
trans5ea2da9a02661fb5	chr15	73052420	73302749	+	+	NEO1	ENST00000339362.9	ENSG00000067141.16	protein_coding		partial
trans2d822e97941e7d6f	chr15	73269640	73289230	+	+	NEO1	ENST00000339362.9	ENSG00000067141.16	protein_coding	SINE/Alu|AluSx1|15|73269359|73269659	partial
trans115eeda33f8893fa	chr15	74022825	74035228	+	+	PML	ENST00000569477.5	ENSG00000140464.19	protein_coding	LINE/CR1|L3|15|74034959|74035162	partial
trans9ec402de762e510b	chr15	74875069	74906807	-	-	MPI	ENST00000352410.8	ENSG00000178761.14	protein_coding	SINE/Alu|AluSp|15|74874897|74875197;SINE/Alu|AluSx|15|74880866|74881166;SINE/Alu|AluJb|15|74901172|74901275	partial
trans77b2e616df840256	chr15	75370982	75447976	-	-	CTD-2562G15.2	ENST00000569073.2	ENSG00000169375.15	protein_coding	SINE/Alu|AluJb|15|75436186|75436479;SINE/Alu|AluJr|15|75447894|75448204	partial
transba6009d28f43f719	chr15	75854448	75886347	+	+	UBE2Q2	ENST00000267938.8	ENSG00000140367.11	protein_coding	SINE/Alu|AluSp|15|75876875|75877180;SINE/Alu|AluSz|15|75886119|75886410	partial
transf5828dc5e879beee	chr15	77053344	77085193	*		AC090181.1	ENST00000630988.1			SINE/Alu|AluSx|15|77053214|77053477;SINE/Alu|AluSp|15|77061246|77061548;LINE/CR1|L3|15|77061604|77062086;LINE/L1|L1ME4a|15|77062505|77063035;SINE/Alu|FLAM_A|15|77063385|77063511	partial
trans5281c791915167a0	chr15	77059190	77065443	*		RP11-797A18.5	ENST00000624777.1	ENSG00000278991.1	TEC	SINE/Alu|AluY|15|77059076|77059381;SINE/Alu|FLAM_A|15|77063385|77063511;LINE/L2|L2a|15|77065035|77065359;SINE/Alu|AluY|15|77065425|77065705	partial
transef9d896359c638e4	chr15	77249790	77250218	*		PEAK1	ENST00000560626.6			SINE/Alu|AluSp|15|77249733|77249823	unannotated
transb8a24466c1d0b782	chr15	78565729	78591299	+	+	CHRNA5	ENST00000299565.9	ENSG00000169684.13	protein_coding	SINE/Alu|AluSx|15|78591088|78591390	partial
transb60e7dcc686b5f00	chr15	78591392	78616187	*		CHRNA5	ENST00000299565.9			LINE/L1|L1PB1|15|78591710|78591800;SINE/Alu|AluSx4|15|78592042|78592333;SINE/Alu|AluSx|15|78616072|78616374	unannotated
trans3e3b82a941f3ba99	chr15	80063958	80064671	*		ZFAND6	ENST00000261749.10			SINE/Alu|AluSz6|15|80063851|80063985;LINE/L1|L1M5|15|80064051|80064535;SINE/Alu|AluJb|15|80064642|80064930	unannotated
transbe17c92d2984c8be	chr15	80091853	80092326	*		ZFAND6	ENST00000261749.10			SINE/Alu|AluJr4|15|80091649|80091939;SINE/Alu|FLAM_C|15|80092212|80092335	unannotated
trans79ed13d977c6b146	chr15	80779481	80873944	*				ENSG00000103888.15	protein_coding		partial
trans5e8dec00c7b84315	chr15	81660216	81798157	-	-	CTD-2034I4.2	ENST00000558153.1	ENSG00000259692.5	lincRNA	LINE/L1|L1PA2|15|81797932|81803961	partial
trans52261b09fb62af11	chr15	81660394	81662057	*		RP11-499F3.2	ENST00000560054.5	ENSG00000259692.5	lincRNA		partial
trans807fdf28fa936cb4	chr15	82813101	82826846	+	+	WHAMM	ENST00000286760.5	ENSG00000156232.7	protein_coding		partial
trans9d021597837746e1	chr15	84694383	84694724	*		SEC11A	ENST00000455959.7			SINE/Alu|AluJb|15|84694681|84694807	unannotated
transc30e4d468e540df3	chr15	85039116	85040140	*		PDE8A	ENST00000310298.8			SINE/Alu|AluSp|15|85038840|85039141;SINE/Alu|AluJb|15|85039149|85039448;LINE/L1|L1MA7|15|85039452|85040142	unannotated
transeab34ebf24e2d27c	chr15	85076976	85078347	*		PDE8A	ENST00000310298.8			SINE/Alu|FLAM_C|15|85076899|85077034;LINE/L1|L1MEg|15|85077239|85078301;SINE/Alu|AluSc5|15|85078303|85078574	unannotated
trans7f30786bb54fefd3	chr15	85645934	85653678	*		AKAP13	ENST00000394518.6	ENSG00000170776.19	protein_coding		partial
trans5efb8feab892986d	chr15	85655209	85656564	*		AKAP13	ENST00000394518.6	ENSG00000170776.19	protein_coding	SINE/MIR|MIRb|15|85655878|85656092;SINE/Alu|AluY|15|85656451|85656747	partial
transa445951261703fbb	chr15	85657111	85657710	*		AKAP13	ENST00000394518.6			SINE/Alu|AluJr|15|85656929|85657161;LINE/L2|L2b|15|85657267|85657375	unannotated
transf00cb694a0658923	chr15	85658568	85660100	*		AKAP13	ENST00000394518.6			SINE/Alu|AluSg|15|85660071|85660376	partial
trans8f1ef9a6ba7a4ba7	chr15	88001786	88002567	*		NTRK3	ENST00000360948.6			LINE/L1|L1MB7|15|88000480|88001969	unannotated
transd8bfda676fafbfce	chr15	89243901	89316678	+	+	FANCI	ENST00000310775.11	ENSG00000140525.17	protein_coding		partial
transcbb4bb59c6859f22	chr15	89846700	89859260	*		MIR5094	ENST00000578766.1			SINE/Alu|AluSc8|15|89846529|89846824;SINE/Alu|AluSx|15|89846825|89846970;SINE/Alu|FLAM_C|15|89859027|89859158	unannotated
trans174583bb1b775abf	chr15	89848539	89849432	*		C15orf38-AP3S2	ENST00000398333.7			SINE/Alu|AluY|15|89848365|89848620;SINE/Alu|AluSc8|15|89849371|89849666	unannotated
trans3c74598c40289248	chr15	89873457	89873876	*		AP3S2	ENST00000336418.8			SINE/Alu|AluSx|15|89873285|89873584;LINE/L1|HAL1|15|89873585|89873737	unannotated
trans36615732e473a8f3	chr15	90013301	90014890	*		ZNF710	ENST00000268154.8			SINE/Alu|AluSq|15|90013094|90013401;LINE/L1|L1MEd|15|90013402|90013681;LINE/L2|L2b|15|90013740|90014033;SINE/MIR|MIR3|15|90014116|90014208;SINE/Alu|FLAM_A|15|90014397|90014530;LINE/L1|L1ME4b|15|90014545|90014889	unannotated
transa2e41e4683105fb7	chr15	90029875	90039025	*		ZNF710	ENST00000268154.8			SINE/Alu|AluSx|15|90029613|90029914;SINE/MIR|MIR|15|90029956|90030047;SINE/Alu|AluSq2|15|90030048|90030353;SINE/Alu|AluSx1|15|90038998|90039290	unannotated
trans457c3964c3609b84	chr15	90032264	90032576	*		ZNF710	ENST00000268154.8			SINE/Alu|AluSx1|15|90032004|90032297;SINE/Alu|AluSq|15|90032496|90032794	unannotated
transc45aecfbcbc0a338	chr15	90288657	90463383	*		IQGAP1	ENST00000268182.9			SINE/Alu|AluSg|15|90288445|90288745;SINE/Alu|AluYj4|15|90461858|90462179	unannotated
trans16b879cba5d5515c	chr15	90717338	90804186	+	+	BLM	ENST00000355112.7	ENSG00000197299.10	protein_coding	SINE/Alu|AluJr|15|90724013|90724309	partial
transf715b118549bb9a8	chr15	90759434	90776613	*		BLM	ENST00000355112.7			SINE/Alu|AluJr4|15|90759282|90759592;SINE/Alu|AluSq10|15|90759599|90759906;SINE/Alu|AluSx3|15|90776516|90776839	unannotated
transac747aa9909d7c40	chr15	92799169	92800664	*						SINE/Alu|AluSp|15|92799030|92799241;SINE/Alu|AluJo|15|92800130|92800436;SINE/Alu|AluSx1|15|92800510|92800660	unannotated
transf18f653073a1edab	chr15	94393901	94430848	*		MCTP2	ENST00000357742.8			SINE/Alu|AluSx|15|94393769|94394074;SINE/Alu|AluSx1|15|94430450|94430775;LINE/L2|L2a|15|94430790|94431157	unannotated
trans0cc2cc0f47477c33	chr15	99199918	99245432	-	-	TTC23	ENST00000394129.6	ENSG00000103852.12	protein_coding	SINE/Alu|AluSx|15|99245230|99245533	partial
trans1983addb41e07a4f	chr15	100621477	100623148	*		ASB7	ENST00000332783.11			LINE/L1|L1MA4A|15|100621918|100623116;SINE/Alu|AluSq|15|100623117|100623417	unannotated
trans9d178bbdef54a65a	chr16	1449072	1453895	-	-	LA16c-390E6.4	ENST00000563610.1	ENSG00000103249.17	protein_coding		partial
trans6c78cf2479d00450	chr16	1678304	1686125	+	+	LA16c-431H6.6	ENST00000454337.1	ENSG00000206053.12	protein_coding	SINE/Alu|AluY|16|1686091|1686395	partial
transa559fd74c4679d96	chr16	3022627	3031953	*	*	THOC6	ENST00000574549.5	ENSG00000103145.10;ENSG00000131652.13;ENSG00000162069.14	protein_coding	SINE/MIR|MIR|16|3031791|3031921;SINE/Alu|AluSg|16|3031923|3032233	partial
trans2fb8d52fdc10f467	chr16	3500902	3583984	+	+	CLUAP1	ENST00000341633.9	ENSG00000103351.12	protein_coding	SINE/Alu|AluJb|16|3537428|3537686;SINE/Alu|AluSc|16|3552660|3552955;SINE/Alu|AluSx3|16|3581761|3582066;SINE/Alu|AluJb|16|3583722|3584019	partial
trans483646bcce95011b	chr16	4343271	4351302	*		CORO7-PAM16	ENST00000572467.5	ENSG00000217930.7	protein_coding		partial
trans2648813f5c1be107	chr16	4780043	4810510	*		SMIM22	ENST00000589327.5			SINE/Alu|AluJb|16|4779959|4780101;SINE/Alu|AluSx|16|4780701|4780978;SINE/Alu|AluJr4|16|4808790|4808976;SINE/Alu|AluSz6|16|4810215|4810531	unannotated
trans7e4f9a5203c49ace	chr16	10471543	10472602	*		ATF7IP2	ENST00000396560.6			SINE/Alu|AluSx|16|10471248|10471546;SINE/Alu|AluSx1|16|10472576|10472873	partial
transae743ca96a49e39d	chr16	11573171	11573701	*		LITAF	ENST00000413364.6			SINE/Alu|AluSx3|16|11572933|11573229;LINE/L1|L1MD3|16|11573230|11573248;LINE/L1|L1ME4b|16|11573272|11573701	unannotated
trans199b70c2533b55f0	chr16	11628523	11637099	*		LITAF	ENST00000576036.5			SINE/Alu|FRAM|16|11628503|11628666;SINE/Alu|AluSx|16|11636866|11637188	unannotated
transc3d52a07e62625a9	chr16	11779890	11796091	*		ZC3H7A	ENST00000355758.8			LINE/L1|L1M5|16|11779562|11780034;SINE/Alu|AluSz6|16|11780115|11780420;SINE/Alu|AluJb|16|11795808|11796132	unannotated
transa7ad5c9b992c7434	chr16	14878522	14884392	+	+	NOMO1	ENST00000620755.4	ENSG00000103512.14	protein_coding	LINE/L1|L1ME3G|16|14878521|14878583	partial
transd9e22814e9a7da29	chr16	15726624	15857041	-	-	AF001548.5	ENST00000574212.1	ENSG00000133392.16	protein_coding	SINE/Alu|AluSq2|16|15726365|15726667	partial
trans4b788d8fb3a33ba4	chr16	16057851	16058741	*		ABCC1	ENST00000399408.6			SINE/Alu|AluJb|16|16057773|16057946;SINE/Alu|AluSx|16|16058646|16058948	unannotated
transb94f5cd8bc4803b9	chr16	18842212	18885375	-	-	SMG1	ENST00000446231.6	ENSG00000157106.16	protein_coding	LINE/L1|L1MC2|16|18877222|18877750	partial
transc9388dc09481c0e6	chr16	18887536	18887942	*		SMG1	ENST00000446231.6			SINE/Alu|AluJb|16|18887352|18887651;SINE/Alu|AluSx|16|18887884|18888184	unannotated
trans770545f49e578608	chr16	19704602	19751441	*		IQCK	ENST00000320394.10	ENSG00000103550.13	protein_coding	LTR/ERVL-MaLR|MLT1L|16|19705001|19705262;SINE/Alu|AluJb|16|19705612|19705899;SINE/Alu|AluJr|16|19751211|19751501	partial
trans23c892e1aa6761ad	chr16	19705860	19788914	*	*	IQCK	ENST00000320394.10	ENSG00000103550.13;ENSG00000174628.16	protein_coding	SINE/Alu|AluJb|16|19705612|19705899;SINE/MIR|MIR|16|19706334|19706525	partial
trans26e90cae6351a60d	chr16	21517678	21517885	*		SMG1P3	ENST00000522841.6			SINE/Alu|AluSq|16|21517418|21517710;SINE/Alu|AluSx3|16|21517711|21517726	unannotated
trans03c21d5f8cd7004c	chr16	21864944	21868345	*						SINE/Alu|AluSp|16|21864787|21865094;SINE/Alu|AluSg|16|21868115|21868282;SINE/Alu|AluJb|16|21868299|21868607	unannotated
trans82f64f923745a2b8	chr16	21907543	21907846	*		SMG1P4	ENST00000523028.5			SINE/Alu|AluSx|16|21907262|21907559	unannotated
trans33917628088a94da	chr16	22011934	22014178	*		C16orf52	ENST00000569656.5			SINE/MIR|MIR|16|22012253|22012467;LTR/ERVL|LTR79|16|22013878|22014345	unannotated
transedac5d6849c060a5	chr16	22246541	22253860	*		EEF2K	ENST00000263026.9			LTR/ERVL|MER21B|16|22246542|22246619;LTR/ERV1|MER39B|16|22246635|22246757;SINE/Alu|AluSg|16|22246758|22247065;SINE/Alu|AluSx|16|22253817|22254104	unannotated
trans1c5fbfbf0fe4e45c	chr16	22395460	22405349	*		AC092338.5	ENST00000420133.1			SINE/Alu|AluJr|16|22395417|22395545;SINE/Alu|AluJr4|16|22399685|22399937;SINE/Alu|AluJb|16|22401369|22401670;SINE/Alu|AluJr4|16|22405025|22405122	unannotated
trans1b37da7a9030a6eb	chr16	22446060	22449721	*		SMG1P1	ENST00000309865.11			LINE/L2|L2|16|22446059|22446116;LINE/L2|L2|16|22446166|22446380;SINE/Alu|AluSx3|16|22446382|22446684;SINE/Alu|AluSx1|16|22449684|22449942	unannotated
transb8db1e2df7d45f73	chr16	22478410	22479404	*		SMG1P1	ENST00000309865.11	ENSG00000237296.9	transcribed_unprocessed_pseudogene	SINE/Alu|AluSz6|16|22478150|22478443	partial
transcbf4a87f2ad872f3	chr16	22494524	22494764	*		AC106788.1	ENST00000610337.1	ENSG00000276305.1	miRNA	SINE/Alu|AluSc8|16|22494505|22494806	partial
trans8b031e06f47e36db	chr16	22498281	22499273	*						LTR/ERV1|LTR7B|16|22498215|22498669;LTR/ERV1|HERVH-int~LTR7B|16|22498849|22499861	unannotated
transb1af424dee1b5ffc	chr16	23108046	23117823	-	-	USP31	ENST00000219689.11	ENSG00000103404.14	protein_coding	SINE/Alu|AluSq|16|23117803|23118084	partial
trans009f45045baa760e	chr16	23422345	23437874	*		COG7	ENST00000307149.9			LINE/L1|L1M5|16|23422339|23422441;SINE/Alu|AluSx|16|23422761|23423065;SINE/Alu|AluSc|16|23437805|23438105	unannotated
transaece2aead0e9eed7	chr16	23603166	23672930	*	*	DCTN5	ENST00000300087.6	ENSG00000083093.9;ENSG00000166847.9	protein_coding	LTR/ERVL-MaLR|MLT1J|16|23668403|23668547;LTR/ERVL-MaLR|MLT1K|16|23668690|23668938;LTR/ERVL-MaLR|MLT1K|16|23669247|23669654;LINE/L2|L2b|16|23670898|23671053;SINE/MIR|MIRb|16|23671075|23671306;SINE/MIR|MIRb|16|23671489|23671677;SINE/MIR|MIR|16|23672243|23672500;SINE/MIR|MIRb|16|23672690|23672769;SINE/Alu|AluYm1|16|23672846|23673144	partial
trans798198a5b4de68a6	chr16	23629775	23639228	-	-	PALB2	ENST00000261584.8	ENSG00000083093.9	protein_coding	LINE/L2|L2a|16|23638598|23638970	partial
trans9f1be4a5047c6f33	chr16	28098617	28181032	-	-	SNORA25	ENST00000363782.1	ENSG00000169180.11	protein_coding		partial
transe5bc65fc3fa9b536	chr16	28422795	28426485	*						SINE/Alu|AluSx1|16|28422551|28422863;LTR/ERVL|LTR41C|16|28426100|28426617	unannotated
trans178c870079dc9d0d	chr16	29414734	29463259	*		SLX1B-SULT1A4	ENST00000344620.10	ENSG00000181625.17;ENSG00000183336.8;ENSG00000260280.5	processed_transcript;protein_coding	SINE/Alu|AluJb|16|29414706|29415010;SINE/Alu|AluSx|16|29420173|29420478;SINE/Alu|AluY|16|29445391|29445587;SINE/Alu|AluJr|16|29445603|29445911;SINE/Alu|AluSg|16|29462355|29462649;SINE/Alu|AluSq2|16|29462652|29462941;SINE/MIR|MIRb|16|29463140|29463269	partial
transf4c4620840bb030a	chr16	29444476	29445422	*		SMG1P6	ENST00000532337.1	ENSG00000261740.6	protein_coding	LINE/L1|L1MC2|16|29444490|29445019;LINE/L1|L1MC5a|16|29445153|29445349;SINE/Alu|AluY|16|29445391|29445587	partial
trans3d11f54c631e1642	chr16	29498517	29508497	*		RP11-231C14.4	ENST00000617311.1			SINE/Alu|AluYa5|16|29498426|29498732;SINE/Alu|AluSg|16|29501576|29501880;SINE/Alu|AluSx|16|29508221|29508514	unannotated
trans00fa915e892818fa	chr16	29581515	29583240	*		SMG1P2	ENST00000566127.1			LINE/L1|L1MA7|16|29581522|29581814;SINE/Alu|AluSq2|16|29583200|29583497	unannotated
trans9ff8f646fbf94dda	chr16	29610943	29611150	*		SLC7A5P1	ENST00000568957.1			SINE/Alu|AluSq|16|29610685|29610975;SINE/Alu|AluSx3|16|29610976|29610990	unannotated
trans6047f9c394aadfac	chr16	29806405	29808725	+	+	MAZ	ENST00000219782.10	ENSG00000103495.13	protein_coding		partial
transa499d294c4e83165	chr16	29806643	29810146	*		MAZ	ENST00000219782.10	ENSG00000103495.13	protein_coding		partial
trans263f4bf413b032c3	chr16	29806644	29810149	*		MAZ	ENST00000219782.10	ENSG00000103495.13	protein_coding		partial
trans1fcd97ce4d3255dc	chr16	29907953	29911982	-	-	KCTD13	ENST00000568000.5	ENSG00000174943.9	protein_coding	SINE/Alu|FLAM_C|16|29907857|29907990	partial
transaa486ddfa58d1b2b	chr16	30238485	30248480	*		RP11-347C12.1	ENST00000520915.5			SINE/Alu|AluYa5|16|30238394|30238700;SINE/Alu|AluSg|16|30241546|30241849;SINE/Alu|AluSx|16|30248204|30248497	unannotated
trans7591b1cc959365fa	chr16	30256316	30263590	*						SINE/Alu|AluSg|16|30256293|30256460;SINE/Alu|AluSx|16|30263344|30263641	unannotated
trans1e9f73626b6026fd	chr16	30286245	30287191	*		SMG1P5	ENST00000529428.5	ENSG00000183604.14	transcribed_unprocessed_pseudogene	LINE/L1|L1MC2|16|30286259|30286788;LINE/L1|L1MC5a|16|30286923|30287118;SINE/Alu|AluY|16|30287160|30287355	partial
transa0220b9424870d85	chr16	30743377	30745784	*		RP11-2C24.9	ENST00000380361.7	ENSG00000281991.1	protein_coding	SINE/Alu|AluSz6|16|30743105|30743399;SINE/MIR|MIR|16|30744504|30744786;LINE/L1|L1ME3A|16|30744899|30745313	partial
transa5ee8413604b4703	chr16	31755451	31758604	*		ZNF720	ENST00000316491.13			SINE/Alu|AluSg|16|31757187|31757477;SINE/Alu|AluSq2|16|31758492|31758795	unannotated
transb9459b9ee6017829	chr16	31885177	31915497	*				ENSG00000185947.14	protein_coding		partial
trans66356b811848c5f4	chr16	34063361	34071850	*							unannotated
transabbfa97f7cd4549a	chr16	34063690	34071839	*							unannotated
trans341068b0a9eff119	chr16	47168657	47170510	*		ITFG1	ENST00000320640.10			SINE/Alu|AluJr|16|47168384|47168686;LINE/L1|L1MB5|16|47168687|47170431;SINE/Alu|AluSx|16|47170434|47170711	unannotated
transacdb3613f94b8ce8	chr16	47170958	47172228	*		ITFG1	ENST00000320640.10			SINE/Alu|AluSx|16|47170735|47171029;SINE/Alu|AluJr|16|47171031|47171307;LINE/L1|L1MB5|16|47171308|47171768;LTR/ERVL|LTR82A|16|47171773|47172066;LINE/L2|L2a|16|47172067|47172204;SINE/Alu|AluSx|16|47172205|47172507	unannotated
trans31f5f5bb451a065b	chr16	47293033	47296555	*		ITFG1	ENST00000320640.10			LINE/L1|L1ME3G|16|47293021|47295893;SINE/Alu|AluJr|16|47295900|47296236;LINE/L1|L1ME3G|16|47296237|47296430;SINE/Alu|AluSx|16|47296436|47296734	unannotated
transd7bba2fa20952fa9	chr16	47296693	47301380	*		RP11-474B12.1	ENST00000564739.1	ENSG00000261369.1	antisense	SINE/Alu|AluSx|16|47296436|47296734;LINE/L1|L1ME3G|16|47296735|47300366	partial
transa8aaaea87939a8a9	chr16	48059444	48353349	+	+	LONP2	ENST00000285737.8	ENSG00000102910.13	protein_coding	Retroposon/SVA|SVA_A|16|48058537|48059670;SINE/Alu|AluSz6|16|48079612|48079901;SINE/Alu|AluSx1|16|48133240|48133543;SINE/Alu|AluY|16|48258066|48258366;SINE/Alu|AluSz6|16|48352364|48352642;SINE/Alu|AluJb|16|48353224|48353516	partial
transbd78c5e7506dbbfc	chr16	50349602	50369050	-	-	RP11-21B23.1	ENST00000568427.1	ENSG00000166164.15	protein_coding	LTR/ERVL-MaLR|MSTA|16|50349438|50349654	partial
transa7ee50ce35e74f79	chr16	53113708	53117598	*		CHD9	ENST00000566029.5			SINE/Alu|AluJr|16|53113687|53114001;SINE/Alu|AluSx1|16|53117419|53117715	unannotated
transc66f296d83b26bf8	chr16	53378225	53385902	*		RP11-44F14.2	ENST00000565189.1	ENSG00000261804.1	lincRNA	LTR/ERVK|MER11B|16|53384166|53385240;LINE/L1|L1MDa|16|53385241|53385775;SINE/Alu|AluSx1|16|53385781|53386062	partial
transad8300d8c23f1762	chr16	54792010	54868881	*		RP11-1136G4.1	ENST00000561591.1			SINE/Alu|AluSx4|16|54791989|54792292;SINE/Alu|AluSz6|16|54803773|54804075;SINE/Alu|AluSx|16|54819004|54819312;SINE/Alu|AluSg7|16|54819679|54819981;SINE/Alu|AluSq2|16|54845490|54845796;SINE/Alu|AluSz6|16|54859356|54859697;SINE/Alu|AluSx|16|54868602|54868898	unannotated
trans76cb487a3b74a8b5	chr16	57061678	57063108	*		NLRC5	ENST00000262510.10	ENSG00000140853.15	protein_coding	LINE/L1|L1MC5a|16|57062011|57062732;LINE/L1|L1MB2|16|57062749|57063106	partial
trans8d6e667d4052c6d3	chr16	57157038	57160299	*		FAM192A	ENST00000309137.12			SINE/Alu|AluJb|16|57157027|57157335;SINE/Alu|AluYb8|16|57160045|57160317	unannotated
trans6ebb5d0236594e26	chr16	58521196	58629751	-	-	AC010287.1	ENST00000623879.1	ENSG00000125107.16	protein_coding		partial
trans6e6c61836a4eb40a	chr16	63258680	63259208	*						LINE/L1|L1PA15|16|63257091|63261271	unannotated
transa4496365abc4add4	chr16	63259359	63264416	*						LINE/L1|L1PA15|16|63257091|63261271;SINE/Alu|AluSg|16|63261275|63261550;LINE/L1|L1PA15|16|63261551|63264451	unannotated
transd598ecb64aa7bf9c	chr16	66527783	66554866	*		CKLF-CMTM1	ENST00000616804.5			SINE/Alu|AluSx|16|66527750|66528055;SINE/Alu|AluJo|16|66553017|66553179;LINE/CR1|L3|16|66553315|66553893;LINE/L2|L2b|16|66554115|66554362;LINE/L2|L2a|16|66554442|66554954	unannotated
transb8fbc441794de42c	chr16	67061949	67069868	*		CBFB	ENST00000290858.10			SINE/Alu|AluSq|16|67061750|67062044;SINE/Alu|AluSg|16|67069224|67069385;LINE/L1|L1M4a2|16|67069460|67069827;SINE/Alu|AluJr|16|67069830|67070005	unannotated
trans7cec28307a6b9840	chr16	67069919	67076202	*		CBFB	ENST00000290858.10			SINE/Alu|AluJr|16|67069830|67070005;SINE/Alu|FLAM_A|16|67070267|67070390;SINE/Alu|AluSx4|16|67075952|67076236	unannotated
trans1f9335cf8e9bcc90	chr16	67070179	67070660	*		CBFB	ENST00000290858.10			SINE/Alu|FLAM_A|16|67070267|67070390;SINE/Alu|AluSx3|16|67070572|67070873	unannotated
transb8f55f61d5a712ee	chr16	67070820	67072454	*		CBFB	ENST00000290858.10			SINE/Alu|AluSx3|16|67070572|67070873;SINE/MIR|MIRb|16|67071165|67071246;LTR/ERVL-MaLR|MLT1A|16|67071247|67071621;SINE/MIR|MIRb|16|67071622|67071774	unannotated
transe676eead17d8ab36	chr16	67612919	67636227	*		CTCF	ENST00000264010.8			SINE/Alu|AluSx|16|67612651|67612946;SINE/Alu|AluSx3|16|67613516|67613796;SINE/Alu|AluSx|16|67636094|67636393	unannotated
trans1e4fed789f85f316	chr16	67697877	67698379	*		GFOD2	ENST00000268797.11			LTR/ERVL|LTR33|16|67697958|67698450	unannotated
trans707c0af70f6c6ce0	chr16	67768821	67775121	*		RANBP10	ENST00000317506.7			LINE/L1|L1ME4b|16|67768823|67769157;SINE/Alu|AluJb|16|67769160|67769461;SINE/Alu|AluJb|16|67769786|67770087;SINE/Alu|AluSx|16|67775030|67775328	unannotated
transa8e6e2dada8fd328	chr16	68672240	68673687	*		CDH3	ENST00000264012.8			LINE/L1|L1ME3A|16|68672810|68673235;SINE/Alu|AluJb|16|68673252|68673262;LINE/L1|L1MB4|16|68673263|68673472;SINE/Alu|AluJb|16|68673473|68673643;SINE/Alu|AluSg|16|68673644|68673926	unannotated
transe0eb153cd724f972	chr16	68675153	68675538	*		CDH3	ENST00000264012.8			SINE/Alu|AluSg|16|68675515|68675818	unannotated
trans97a7c07b75c6f217	chr16	68675823	68676406	*		CDH3	ENST00000264012.8				partial
transd40006db8ae2767f	chr16	68678866	68679563	*		CDH3	ENST00000264012.8			SINE/MIR|MIRb|16|68679151|68679317;SINE/Alu|AluSx1|16|68679412|68679718	partial
transd0557a0c852f2a55	chr16	68681073	68694438	*		CDH3	ENST00000264012.8			SINE/MIR|MIR|16|68681161|68681366;SINE/Alu|AluSz6|16|68681555|68681859;SINE/Alu|AluSq2|16|68694340|68694640	partial
trans0007bc32abe8a2d5	chr16	68682466	68685545	+	+	CDH3	ENST00000264012.8	ENSG00000062038.13	protein_coding	SINE/Alu|AluSx3|16|68685524|68685822	partial
trans65b828d81ecea936	chr16	68683022	68683404	*		CDH3	ENST00000264012.8			SINE/Alu|AluSx3|16|68682968|68683101;SINE/Alu|AluY|16|68683372|68683677	unannotated
trans13f1ee20b440bbb8	chr16	68754001	68775029	*		CDH1	ENST00000261769.9			SINE/Alu|AluY|16|68753838|68754134;SINE/Alu|AluSx1|16|68774243|68774532;SINE/Alu|AluJb|16|68774979|68775147	unannotated
trans06d319b151ecc6ff	chr16	68755305	68758058	*		CDH1	ENST00000261769.9			SINE/Alu|AluJr4|16|68755402|68755545;SINE/Alu|AluSz6|16|68757794|68758105	unannotated
trans03a581f5dc733bab	chr16	68774777	68784353	*		CDH1	ENST00000261769.9			LINE/L1|L1ME4b|16|68783976|68784289	unannotated
trans1d501ad4156cd462	chr16	69118010	69132573	-	-	CIRH1A	ENST00000314423.11	ENSG00000168802.12	protein_coding		partial
trans6e44f6e8f82e08ca	chr16	69120262	69169020	+	+	CIRH1A	ENST00000314423.11	ENSG00000141076.17	protein_coding		partial
trans16ff59783108e9d0	chr16	69210973	69212352	*		SNTB2	ENST00000336278.8			SINE/Alu|AluSx|16|69210711|69211003;SINE/Alu|AluJr|16|69211007|69211092;SINE/Alu|FLAM_A|16|69211405|69211552;LINE/L2|L2c|16|69212086|69212331;SINE/Alu|AluSc|16|69212335|69212636	unannotated
transa9ed433d7a54c802	chr16	69263358	69264990	*		SNTB2	ENST00000336278.8			SINE/Alu|AluJb|16|69263109|69263409;SINE/Alu|AluJo|16|69263974|69264095;SINE/Alu|AluY|16|69264968|69265259	unannotated
transc092b7f293b09fa0	chr16	69286325	69450219	*		VPS4A	ENST00000254950.12			SINE/Alu|AluJr|16|69286290|69286402;SINE/Alu|AluJb|16|69286403|69286706;SINE/Alu|AluJo|16|69449936|69450247	unannotated
transe3fd7cddf1db6a66	chr16	69335284	69342354	*	*	NIP7	ENST00000254940.9	ENSG00000132603.13;ENSG00000213380.13;ENSG00000259900.5	protein_coding	SINE/MIR|MIR|16|69339015|69339112;SINE/MIR|MIRb|16|69342139|69342312;SINE/Alu|AluSx3|16|69342313|69342594	partial
trans1f8dd11a9292c77e	chr16	69568694	69571113	*		NFAT5	ENST00000349945.5			SINE/MIR|MIRb|16|69569503|69569721;LINE/L1|L1MC5a|16|69570352|69570536;SINE/MIR|MIR|16|69570754|69570977;SINE/MIR|MIR|16|69571011|69571055;SINE/Alu|AluSg|16|69571056|69571320	unannotated
transc0cd9ff85c2b9289	chr16	69571344	69578937	*		NFAT5	ENST00000349945.5			SINE/MIR|MIR|16|69571327|69571513;SINE/Alu|AluY|16|69571752|69572061;SINE/Alu|AluSx3|16|69578878|69579173	unannotated
transb3b9e28bcc31b54c	chr16	69572031	69572857	*		NFAT5	ENST00000349945.5			SINE/Alu|AluY|16|69571752|69572061;SINE/Alu|AluSc|16|69572839|69573141	unannotated
transcd88e28aec76f69f	chr16	69573034	69573869	*		NFAT5	ENST00000349945.5			SINE/Alu|AluSc|16|69572839|69573141	unannotated
transdfcc2f223bfebe6b	chr16	69597866	69598177	*		NFAT5	ENST00000349945.5			SINE/Alu|AluY|16|69597590|69597892;SINE/Alu|AluJr|16|69598105|69598401	unannotated
trans61e3d6af0b930d0a	chr16	69598403	69617952	*		NFAT5	ENST00000349945.5			LINE/L2|L2a|16|69598599|69598742;SINE/Alu|AluSx|16|69598743|69599039;SINE/Alu|AluSp|16|69617875|69618174	unannotated
trans5a99cb624a90c8b5	chr16	69599042	69599383	*		NFAT5	ENST00000349945.5			LINE/L2|L2a|16|69599041|69599053;LINE/L1|L1MB7|16|69599054|69599283;LINE/L2|L2a|16|69599284|69599294;SINE/Alu|AluSx|16|69599295|69599586	unannotated
trans6a3a222cba214200	chr16	69599511	69607957	*		NFAT5	ENST00000349945.5			SINE/Alu|AluSx|16|69599295|69599586;SINE/Alu|AluSx1|16|69606573|69606871;SINE/MIR|MIRb|16|69607067|69607266	unannotated
trans755792da19710307	chr16	69599539	69600760	*		NFAT5	ENST00000349945.5			SINE/Alu|AluSx|16|69599295|69599586;LINE/L2|L2a|16|69599589|69600952	unannotated
transe09371eafbe21949	chr16	69600776	69601391	*		NFAT5	ENST00000349945.5			LINE/L2|L2a|16|69599589|69600952;LINE/L1|L1ME3G|16|69601139|69601367;SINE/Alu|AluSx3|16|69601370|69601668	unannotated
trans06b5ea9bbc5eaf4c	chr16	69605992	69606618	*		NFAT5	ENST00000349945.5			SINE/Alu|AluYb8|16|69605706|69606012;SINE/Alu|AluSx1|16|69606573|69606871	unannotated
trans89ad3857d2bea7c8	chr16	69609122	69609823	*		NFAT5	ENST00000349945.5			SINE/Alu|AluY|16|69608840|69609133;SINE/Alu|AluSz|16|69609701|69609997	unannotated
trans953fc989ef9c25b7	chr16	69609828	69689206	*		NFAT5	ENST00000349945.5			SINE/Alu|AluSz|16|69609701|69609997;LTR/ERVL-MaLR|MLT1A0|16|69611469|69611834;LINE/L2|L2a|16|69611866|69611974;SINE/Alu|AluJb|16|69612564|69612876;SINE/Alu|AluJb|16|69688992|69689292	unannotated
trans523836245954b8e6	chr16	69614276	69614866	*		NFAT5	ENST00000349945.5			SINE/Alu|FRAM|16|69614154|69614318;LINE/L1|L1MC4|16|69614502|69614867	unannotated
trans3466cb65fd815c4a	chr16	69624245	69633965	*		NFAT5	ENST00000349945.5	ENSG00000274093.1	sense_intronic	SINE/Alu|AluSq2|16|69624195|69624504;SINE/Alu|AluSc|16|69631624|69631794;LINE/L1|L1MA5A|16|69633492|69633974	partial
trans87277035e20c46d0	chr16	69626507	69627353	*		NFAT5	ENST00000349945.5				partial
transc0b43b690def361b	chr16	69627363	69657914	*		NFAT5	ENST00000349945.5			SINE/Alu|AluSq2|16|69628800|69629095;SINE/Alu|AluY|16|69657804|69658106	unannotated
trans61d33c3fc1458488	chr16	69628948	69629729	*		NFAT5	ENST00000349945.5			SINE/Alu|AluSq2|16|69628800|69629095;SINE/Alu|AluJr|16|69629620|69629770	unannotated
transa0f958f829bb891a	chr16	69630372	69631182	*		NFAT5	ENST00000349945.5			SINE/Alu|AluJr|16|69630332|69630470;SINE/Alu|AluSg4|16|69631151|69631453	unannotated
transc22ec91b61aa5f83	chr16	69634279	69635023	*		NFAT5	ENST00000349945.5			SINE/Alu|AluSx1|16|69633996|69634298	unannotated
trans762aad22e1c33f43	chr16	69638167	69642573	*		NFAT5	ENST00000349945.5			SINE/Alu|AluSg|16|69637939|69638241;SINE/Alu|AluJb|16|69641818|69642121;SINE/Alu|AluSx4|16|69642541|69642839	unannotated
transeeb4ca13cf6172b1	chr16	69638511	69642971	*		NFAT5	ENST00000349945.5			SINE/Alu|AluSx1|16|69638452|69638757;SINE/Alu|AluSx4|16|69642541|69642839;SINE/Alu|AluSx1|16|69642936|69643239	unannotated
trans92a03434a83eb4be	chr16	69638762	69661471	*		NFAT5	ENST00000349945.5			SINE/Alu|AluSp|16|69640700|69640995;SINE/Alu|AluJb|16|69641818|69642121;SINE/Alu|AluSq2|16|69651672|69651966;SINE/Alu|AluJb|16|69661106|69661566	unannotated
trans230d1dcd77f6a870	chr16	69641302	69641854	*		NFAT5	ENST00000349945.5			SINE/Alu|AluJb|16|69641818|69642121	unannotated
transa96874341fd0ef2e	chr16	69643240	69644050	*		NFAT5	ENST00000349945.5			SINE/Alu|AluJb|16|69644004|69644299	unannotated
trans67c5f05ad05d6773	chr16	69644274	69671348	+	+	NFAT5	ENST00000349945.5	ENSG00000102908.20	protein_coding	SINE/Alu|AluJb|16|69644004|69644299;LTR/ERVL|MER77B|16|69671162|69671364	partial
transbc761b3526aa80ed	chr16	69644300	69693648	+	+	NFAT5	ENST00000349945.5	ENSG00000102908.20	protein_coding		partial
trans5574f4392d958e87	chr16	69648205	69651671	*		NFAT5	ENST00000349945.5			LINE/L2|L2b|16|69651194|69651290	unannotated
trans2941b2ba2cbbbd75	chr16	69662736	69689208	*		NFAT5	ENST00000349945.5			SINE/Alu|AluY|16|69662452|69662759;SINE/Alu|FLAM_A|16|69663454|69663577;SINE/Alu|AluJb|16|69688992|69689292	unannotated
transa2200d020c9d6913	chr16	69671630	69673484	*		NFAT5	ENST00000349945.5			SINE/Alu|AluSc5|16|69671368|69671668;LTR/ERVL|MER77B|16|69671669|69672125;SINE/MIR|MIR3|16|69672306|69672446;SINE/Alu|AluJr|16|69673443|69673736	unannotated
trans29c7c6811c0c4ea9	chr16	69674264	69675649	*		NFAT5	ENST00000349945.5			SINE/Alu|AluSp|16|69675631|69675940	unannotated
trans2cccb4cc10f84da5	chr16	70029125	70034818	*		MIR1972-2	ENST00000458813.1			LINE/L1|L1M5|16|70029095|70030138;SINE/Alu|FLAM_A|16|70030249|70030371;SINE/Alu|AluSx1|16|70030396|70030695;SINE/Alu|AluSx|16|70034767|70035052	partial
transe6b624c5ceb53c3b	chr16	70247329	70250427	*		EXOSC6	ENST00000435634.2	ENSG00000223496.2	protein_coding	SINE/Alu|AluSx|16|70247773|70248074;SINE/Alu|AluSx|16|70250388|70250687	partial
trans7af1cbca6e4ffb2a	chr16	70409602	70409901	*		ST3GAL2	ENST00000342907.2			SINE/Alu|AluSp|16|70409351|70409640;SINE/Alu|AluJr|16|70409653|70409920	unannotated
trans30d8a53543c443cb	chr16	70410512	70411148	*		ST3GAL2	ENST00000342907.2			SINE/Alu|AluY|16|70410245|70410552;LINE/L1|L1MEi|16|70410553|70410787;LTR/ERVL-MaLR|MLT1L|16|70410846|70411103;SINE/Alu|AluSq2|16|70411104|70411393	unannotated
trans228736fa01124683	chr16	70411398	70431752	*		ST3GAL2	ENST00000342907.2			LTR/ERVL-MaLR|MLT1L|16|70411397|70411697;SINE/Alu|AluSp|16|70411713|70412011;SINE/Alu|AluYk3|16|70431682|70431981	unannotated
trans3b98275569173910	chr16	70412010	70413088	*		ST3GAL2	ENST00000342907.2			SINE/Alu|AluSp|16|70411713|70412011;LINE/L1|L1MEi|16|70412017|70412361;SINE/Alu|AluSq|16|70412362|70412635;SINE/Alu|AluSq|16|70412967|70413263	unannotated
trans677cc29dd5465c80	chr16	70516329	70528817	*		SF3B3	ENST00000302516.9			SINE/Alu|AluYk3|16|70516297|70516595;SINE/Alu|AluY|16|70521700|70521999;SINE/Alu|AluY|16|70524688|70524977;SINE/Alu|AluSg|16|70528625|70528833	unannotated
trans5ced0fcada2afe34	chr16	71793959	71794835	*		AP1G1	ENST00000569748.5			SINE/Alu|AluJb|16|71793778|71794015;LINE/L1|L1M5|16|71794154|71794382	unannotated
transb2f37e13f23afccc	chr16	71898989	71899332	*		IST1	ENST00000544564.5			SINE/Alu|FLAM_C|16|71899299|71899425	unannotated
trans5777643176981440	chr16	71901697	71906102	*		IST1	ENST00000544564.5			LINE/L1|L1MEf|16|71902167|71902261;SINE/Alu|AluSx1|16|71902266|71902569;SINE/Alu|AluSc8|16|71906003|71906302	unannotated
trans3bbbf279ffdaaa24	chr16	72449482	72451968	*		LINC01572	ENST00000624829.3			LINE/L1|L1MA2|16|72448444|72453700	unannotated
trans267d0ca20343c706	chr16	72638144	72638660	*		LINC01572	ENST00000624829.3			SINE/Alu|AluJr|16|72638018|72638339;LINE/L1|L1MC4|16|72638342|72638811	unannotated
trans194bf5035ccb5ab7	chr16	72998365	73004159	*		ZFHX3	ENST00000268489.9			SINE/Alu|AluSx|16|72998119|72998419;SINE/Alu|AluSx3|16|73003407|73003728;LINE/L1|L1ME4a|16|73003826|73004125	unannotated
trans09da62f288951c20	chr16	73058672	73059216	*		ZFHX3	ENST00000397992.5	ENSG00000140836.14	protein_coding		partial
trans91ac8e83aca9ec8e	chr16	74529329	74529809	*		GLG1	ENST00000205061.9			LINE/L1|L1MEc|16|74529269|74529704	unannotated
trans77c618f918b9b263	chr16	74530013	74530633	*		GLG1	ENST00000205061.9			SINE/Alu|AluSx|16|74529814|74530102;LINE/L1|HAL1|16|74530103|74530166;LINE/L1|L1M5|16|74530168|74530366;LINE/L1|L1M5|16|74530578|74530628	unannotated
trans37943d4bd16e6780	chr16	74530654	74531458	*		GLG1	ENST00000205061.9			SINE/Alu|AluSx4|16|74530634|74530802;LINE/L1|L1M5|16|74530808|74531001;SINE/Alu|AluSx|16|74531319|74531626	unannotated
trans0dc518b83345b936	chr16	74637950	74639036	*		RFWD3	ENST00000571750.5			LINE/L1|L1ME3Cz|16|74638018|74638785	partial
transc76c467f18721456	chr16	74639302	74640145	*		RFWD3	ENST00000571750.5			SINE/Alu|AluSx1|16|74639038|74639335;LINE/L1|L1ME3Cz|16|74639468|74639829;LINE/L1|L1ME3Cz|16|74640120|74640141;SINE/Alu|AluSg|16|74640145|74640440	unannotated
transd489aa4f9aef7831	chr16	74643237	74643669	*		RFWD3	ENST00000571750.5			SINE/Alu|AluJr|16|74643160|74643275;LINE/L1|L1M5|16|74643355|74643637	unannotated
trans881fc603401960fa	chr16	74647412	74657467	*		RFWD3	ENST00000571750.5			SINE/Alu|AluSx|16|74647288|74647587;SINE/Alu|AluJb|16|74656484|74656752;LINE/L1|L1M4|16|74656959|74657464	unannotated
transebb84dcbc423257d	chr16	74651512	74666902	-	-	RFWD3	ENST00000571750.5	ENSG00000168411.13	protein_coding	SINE/Alu|AluSx3|16|74651336|74651640	partial
trans958ce9383b39e519	chr16	74657747	74658766	*		RFWD3	ENST00000571750.5			SINE/Alu|AluSx1|16|74657471|74657773;LTR?|MamRep605|16|74658663|74658761;SINE/Alu|AluSz6|16|74658766|74659059	unannotated
transacb7848778327a40	chr16	74658898	74659585	*		RFWD3	ENST00000361070.8			SINE/Alu|AluSz6|16|74658766|74659059;LTR?|MamRep605|16|74659060|74659303;SINE/Alu|AluSz6|16|74659432|74659610	unannotated
trans1eaf12c32417a147	chr16	75051730	75052234	*		ZNRF1	ENST00000320619.10			SINE/Alu|AluSg|16|75051524|75051815;LINE/L1|L1ME2z|16|75051829|75052116;SINE/Alu|AluJb|16|75052119|75052425	unannotated
trans9574596fc5ae4d1d	chr16	75380086	75394658	*		RP11-252K23.2	ENST00000561956.1	ENSG00000261783.1	sense_intronic	SINE/Alu|AluSg|16|75379857|75380156;SINE/Alu|AluY|16|75393778|75394067	partial
trans5452ea70dd6103b0	chr16	75446200	75460623	-	-	TMEM170A	ENST00000567796.1	ENSG00000166822.12	protein_coding	LINE/L2|L2a|16|75460323|75460811	partial
transabc50e357f1f4d9e	chr16	82075936	82076719	*		HSD17B2	ENST00000199936.8			LINE/L1|L1MA2|16|82074499|82076580;SINE/Alu|AluSc|16|82076585|82076861	unannotated
transfb29bfa015f27487	chr16	84479551	84498333	-	-	RP11-517C16.4	ENST00000568771.1	ENSG00000140950.15	protein_coding	SINE/Alu|AluJr|16|84498265|84498573	partial
trans27273f7123f42240	chr16	89707134	89717921	-	-	VPS9D1-AS1	ENST00000562866.1	ENSG00000075399.12	protein_coding		partial
trans27b6aafa138643b1	chr16	89711950	89717921	-	-	VPS9D1-AS1	ENST00000562866.1	ENSG00000075399.12	protein_coding		partial
transac97e7da62cee6eb	chr16	89712200	89719818	-	-	VPS9D1-AS1	ENST00000562866.1	ENSG00000075399.12	protein_coding	SINE/Alu|AluSx|16|89719722|89720016	partial
transd07a8a569667ed45	chr16	89734952	89740627	*		ZNF276	ENST00000289816.9	ENSG00000158805.11	protein_coding	SINE/Alu|AluSx|16|89734877|89735140;SINE/Alu|AluSg|16|89740358|89740653	partial
trans8ce7082b72259c2c	chr16	89803320	89803622	*		FANCA	ENST00000389301.7			SINE/Alu|AluSg7|16|89803619|89803918	partial
trans9fff03337bf8053f	chr17	1153798	1180007	*		RP11-216P6.2	ENST00000618967.1	ENSG00000159842.14	protein_coding		partial
trans6454c401b1514979	chr17	2644561	2645000	*		PAFAH1B1	ENST00000397195.9			SINE/Alu|AluSq2|17|2644260|2644564;LINE/L1|L1MC4|17|2644567|2644729;SINE/Alu|AluJb|17|2644965|2645258	unannotated
trans4cd0f0f35910471d	chr17	2645881	2646501	*		PAFAH1B1	ENST00000397195.9			SINE/Alu|AluSc8|17|2645620|2645903;LINE/L1|L1M5|17|2645912|2646424;SINE/Alu|AluSz|17|2646426|2646667	unannotated
transd55e5c3a293c55b1	chr17	2648695	2649188	*		PAFAH1B1	ENST00000397195.9			LINE/L1|L1M5|17|2648700|2649052;SINE/Alu|AluSx|17|2649112|2649232	unannotated
transcc6214414fca8234	chr17	2650662	2651407	*		PAFAH1B1	ENST00000397195.9			LINE/L1|L1M5|17|2650942|2651294;SINE/Alu|AluSx|17|2651295|2651604	unannotated
transabfa1e0e55b66a64	chr17	2651605	2659014	*		PAFAH1B1	ENST00000397195.9			LINE/L1|L1M5|17|2651608|2651640;LINE/L1|L1MC2|17|2651744|2652129;SINE/Alu|AluY|17|2652130|2652434;SINE/Alu|AluSx|17|2658972|2659255	unannotated
transddb32e440d661bcd	chr17	2657475	2659002	*		PAFAH1B1	ENST00000397195.9			SINE/Alu|AluSx1|17|2657245|2657543;SINE/Alu|AluSx|17|2658972|2659255	unannotated
trans07262719b5d7ff39	chr17	2664673	2665395	*		PAFAH1B1	ENST00000397195.9				partial
trans1bf075dfec38be06	chr17	4194480	4195001	*		ANKFY1	ENST00000341657.8	ENSG00000185722.16	protein_coding		partial
transb613b1685db9c9ac	chr17	5314337	5320421	*		RABEP1	ENST00000537505.5			SINE/Alu|AluSg|17|5314238|5314461;SINE/Alu|AluSg|17|5319369|5319662;LINE/L1|L1MA4|17|5319663|5321027	unannotated
transe7e548707de932b0	chr17	5320445	5321056	*		RABEP1	ENST00000537505.5			LINE/L1|L1MA4|17|5319663|5321027;SINE/Alu|AluJb|17|5321028|5321159	unannotated
trans3ba5d38ca6698038	chr17	6866340	6866726	*		ALOX12P2	ENST00000574727.5			SINE/Alu|AluJb|17|6866076|6866367;LTR/ERV1|ERV24B_Prim-int|17|6866368|6866702;SINE/Alu|AluYb8|17|6866703|6867003	unannotated
trans66a1cf350b5e0220	chr17	6899481	6910381	+	+	ALOX12P2	ENST00000574727.5	ENSG00000262943.7	transcribed_unprocessed_pseudogene	LINE/L1|L1PA13|17|6908653|6909984;LINE/L1|L1M1|17|6910011|6910318;SINE/Alu|AluSx3|17|6910319|6910594	partial
trans232f585760d2bcf5	chr17	9350802	9351176	*		STX8	ENST00000306357.8			SINE/Alu|AluSx1|17|9350528|9350832;LINE/L1|L1MC4|17|9351030|9351175	unannotated
trans8559b96e6f75b919	chr17	9353160	9355332	*		STX8	ENST00000306357.8			SINE/Alu|AluJr|17|9352894|9353182;LINE/L1|L1MC4|17|9353183|9354316;LINE/L1|HAL1|17|9354633|9355329	unannotated
trans3dfc8e2f7ba60cfc	chr17	9617351	9618151	*		CFAP52	ENST00000352665.9			LINE/L1|L1HS|17|9615986|9622015	unannotated
transb23f13ab3821b5a9	chr17	16159376	16216306	*		RN7SL442P	ENST00000473804.3			SINE/Alu|AluSp|17|16159132|16159435;LINE/L1|L1MEd|17|16164304|16164958;SINE/Alu|AluSp|17|16175935|16176240;SINE/Alu|AluSx|17|16178823|16179115;SINE/Alu|AluSg|17|16211996|16212290;SINE/Alu|AluSx|17|16216222|16216509	unannotated
transc48f63e5431cd1e4	chr17	16325083	16327941	*		PIGL	ENST00000225609.9			SINE/Alu|AluY|17|16325064|16325354;SINE/Alu|AluSz6|17|16327361|16327658;LINE/L1|L1M5|17|16327665|16327707	unannotated
trans4850230ef0dff544	chr17	16327606	16330324	*		PIGL	ENST00000581006.5			SINE/Alu|AluSz6|17|16327361|16327658;LINE/L1|L1M5|17|16327665|16327707;SINE/Alu|AluSc|17|16328005|16328287;SINE/Alu|AluSz|17|16330227|16330524	unannotated
trans94786244537fb435	chr17	19946296	19946679	*		AKAP10	ENST00000225737.10			SINE/MIR|MIR|17|19946361|19946589	unannotated
trans271cab43bb382111	chr17	21130359	21132283	*		DHRS7B	ENST00000395511.7			SINE/Alu|AluSx|17|21130116|21130415;LTR/ERV1|MER67C|17|21130418|21130695;LTR/ERV1|MER41B|17|21131079|21131700;LTR/ERV1|MER57B1|17|21132045|21132218;SINE/Alu|AluJr|17|21132219|21132558	unannotated
trans02754e1001bac0b7	chr17	21132562	21135675	*		DHRS7B	ENST00000395511.7			LTR/ERV1|MER57B1|17|21132560|21132809;SINE/MIR|MIR|17|21132929|21133151;LTR/ERV1|MER4-int~MER4A1|17|21133190|21136016	unannotated
trans188b1f36f066650b	chr17	21133032	21142161	*		DHRS7B	ENST00000395511.7			SINE/MIR|MIR|17|21132929|21133151;LTR/ERV1|MER4-int~MER4A1|17|21133190|21136016;LTR/ERV1|MER4-int~MER4A1|17|21140306|21142020;LTR/ERV1|LTR2B|17|21142021|21142497	unannotated
trans020e49f04e4bbfc2	chr17	21138501	21139422	*		DHRS7B	ENST00000395511.7			SINE/Alu|AluY|17|21138213|21138521;LTR/ERV1|MER4-int|17|21138522|21139393;SINE/Alu|AluSg|17|21139394|21139698	unannotated
trans988125820842d67e	chr17	21145341	21146172	*		DHRS7B	ENST00000395511.7			SINE/Alu|AluYh3|17|21146128|21146429	unannotated
trans5140d81c690d34f2	chr17	21148699	21150030	*		DHRS7B	ENST00000395511.7			SINE/Alu|AluSx1|17|21148465|21148758;LINE/L1|L1M1|17|21148765|21149967;SINE/Alu|FLAM_C|17|21149978|21150115	unannotated
trans165ea438e85ffd1c	chr17	21154326	21156190	*		DHRS7B	ENST00000395511.7			LINE/L1|L1MC1|17|21154328|21156324	unannotated
transa875224089f31b17	chr17	26937297	26938221	*							unannotated
trans6c616f963d713c9c	chr17	28185244	28195006	+	+	NLK	ENST00000407008.7	ENSG00000087095.12	protein_coding		partial
transda940b1553447528	chr17	28582926	28586548	-	-	SPAG5	ENST00000321765.9	ENSG00000076382.16	protein_coding	SINE/Alu|AluSx|17|28586528|28586830	partial
transb5d5a8d131923d0d	chr17	28721327	28769171	*		NEK8	ENST00000268766.10			SINE/Alu|AluSp|17|28721070|28721367;SINE/Alu|AluSp|17|28768555|28768859;LINE/L2|L2a|17|28769077|28769171	unannotated
trans73f8b954ae14bd04	chr17	28766247	28798639	*		FAM222B	ENST00000583522.5			SINE/Alu|AluSq2|17|28766173|28766475;SINE/Alu|AluSg|17|28798109|28798406	unannotated
trans5ef641f8829774c7	chr17	28770825	28771433	*		FAM222B	ENST00000581407.5			SINE/Alu|AluYk3|17|28770573|28770860;SINE/Alu|AluSx|17|28770863|28770890;SINE/Alu|AluSx3|17|28771400|28771692	unannotated
trans62d89c064f4f9097	chr17	28776704	28777924	*		FAM222B	ENST00000581381.5	ENSG00000173065.13	protein_coding	SINE/Alu|AluJb|17|28776454|28776752;SINE/Alu|AluSx3|17|28777785|28778007	partial
trans4240cafc3acdc18e	chr17	28778030	28778638	*		FAM222B	ENST00000581407.5			LINE/L1|L1PA8|17|28778083|28778447;SINE/Alu|AluJb|17|28778510|28778863	unannotated
transb5cf675b2a854561	chr17	28778818	28779503	*		FAM222B	ENST00000581407.5			SINE/Alu|AluJb|17|28778510|28778863;LINE/L1|L1MA8|17|28779077|28779469;SINE/Alu|AluYm1|17|28779470|28779774	unannotated
trans5b875476fce133a3	chr17	28781330	28782167	*		FAM222B	ENST00000583522.5			LINE/L1|L1MA8|17|28781336|28781972;SINE/Alu|AluJr|17|28782044|28782344	unannotated
trans82da28b80f56a962	chr17	28782348	28782765	*		FAM222B	ENST00000583522.5			LINE/L1|L1ME4c|17|28782346|28782648;SINE/Alu|FLAM_A|17|28782722|28782851	unannotated
trans7461cba47a5bfcb5	chr17	28785004	28785582	*		FAM222B	ENST00000583522.5			SINE/Alu|AluJb|17|28784780|28785055;SINE/MIR|MIRc|17|28785056|28785230;SINE/Alu|AluSg|17|28785544|28785701	unannotated
trans4b03be883d9cac95	chr17	28786154	28786918	*		FAM222B	ENST00000583522.5			SINE/Alu|AluSx3|17|28786901|28786971	unannotated
trans2af724b6f0de9db0	chr17	28787197	28787826	*		FAM222B	ENST00000583522.5			SINE/Alu|AluY|17|28786974|28787223	unannotated
transc4c67e86d699b160	chr17	28788492	28788881	*		FAM222B	ENST00000583522.5			SINE/Alu|AluJo|17|28788241|28788538;SINE/Alu|AluSx1|17|28788742|28789050	unannotated
trans4f3d0f0f832e8456	chr17	28789466	28790884	*		FAM222B	ENST00000583522.5			SINE/Alu|AluSg7|17|28789200|28789492;LINE/L1|L1MC4|17|28789627|28790887	partial
trans817e551a2841672b	chr17	28791091	28793742	*		FAM222B	ENST00000581407.5			SINE/Alu|AluY|17|28790889|28791205;SINE/Alu|AluJr|17|28792913|28793231	unannotated
transec9a1ea12d9cc5a2	chr17	28795318	28796994	*		FAM222B	ENST00000583522.5			SINE/Alu|AluSx|17|28795158|28795437;SINE/Alu|AluJb|17|28795441|28795707	unannotated
transe27974ceca97e3ca	chr17	28797209	28797897	*		FAM222B	ENST00000583522.5			SINE/Alu|AluSz6|17|28796997|28797294;LINE/CR1|L3|17|28797349|28797599;SINE/MIR|MIRc|17|28797635|28797774;SINE/Alu|AluJb|17|28797795|28798070	unannotated
trans4678e0cb8d606b15	chr17	28806100	28807004	*		FAM222B	ENST00000581407.5			SINE/Alu|AluSp|17|28805860|28806163;SINE/Alu|FLAM_C|17|28806484|28806613	unannotated
trans4c027645b69febb2	chr17	28807608	28809095	*		FAM222B	ENST00000581407.5			SINE/Alu|AluSx|17|28807383|28807685;SINE/Alu|AluSx|17|28809072|28809369	unannotated
transb05784d31b6b429a	chr17	28818587	28828985	*		FAM222B	ENST00000583522.5			LINE/L1|L1ME3G|17|28819289|28819428;SINE/Alu|AluSx1|17|28820637|28820937;SINE/Alu|AluSx4|17|28828905|28829203	unannotated
trans788a01549882af60	chr17	28827255	28828098	*		FAM222B	ENST00000581407.5			SINE/Alu|AluJb|17|28827160|28827383;LINE/L2|L2d2|17|28827386|28828095	unannotated
trans688d8aee9f858db6	chr17	28829441	28829839	*		FAM222B	ENST00000583522.5			SINE/Alu|AluSp|17|28829219|28829471;LINE/L1|L1ME1|17|28829472|28829836	unannotated
trans29243652a11c593f	chr17	28831261	28831504	*		FAM222B	ENST00000583522.5			SINE/Alu|AluSx1|17|28830991|28831293;LINE/L1|L1MD|17|28831294|28831504	unannotated
trans77e3a57cda343ab9	chr17	29259590	29267954	*		NUFIP2	ENST00000225388.8	ENSG00000108256.8	protein_coding	SINE/Alu|AluJb|17|29267693|29267879;SINE/Alu|AluSx1|17|29267905|29268194	partial
transbff2485b6c93dbae	chr17	29268786	29336103	*		AC005412.1	ENST00000620402.1			SINE/Alu|AluSp|17|29268505|29268828;SINE/Alu|AluJr|17|29269508|29269733;SINE/Alu|AluSg|17|29334128|29334437;SINE/Alu|AluJb|17|29335868|29336165	unannotated
trans359a18e4f13a1927	chr17	29269997	29271302	*		NUFIP2	ENST00000225388.8			SINE/Alu|AluY|17|29269756|29270019;SINE/Alu|FLAM_C|17|29270698|29270817;SINE/Alu|AluSg|17|29271266|29271560	unannotated
transe5b6e5ac3e6cbf14	chr17	29272505	29272981	*		NUFIP2	ENST00000225388.8			SINE/Alu|AluYk3|17|29272239|29272539;SINE/Alu|AluSx|17|29272844|29273048	unannotated
trans92af1c706842c612	chr17	29277239	29277776	*		NUFIP2	ENST00000225388.8			SINE/Alu|AluSx|17|29277033|29277314;SINE/Alu|AluSq|17|29277731|29278031	unannotated
transe4505d3266b76bd1	chr17	29278504	29288102	*		NUFIP2	ENST00000225388.8			SINE/Alu|AluYk4|17|29278246|29278546;SINE/Alu|AluJb|17|29279541|29279810;SINE/Alu|AluYk3|17|29288048|29288343	unannotated
trans77b5c644930ea57f	chr17	29280083	29280474	*		NUFIP2	ENST00000225388.8			SINE/Alu|AluSg|17|29279816|29280110;SINE/Alu|AluJr|17|29280446|29280693	unannotated
trans7a3d805758a2f367	chr17	29398277	29503150	+	+	TAOK1	ENST00000261716.7	ENSG00000160551.9	protein_coding	SINE/Alu|AluSp|17|29398208|29398504;SINE/Alu|AluY|17|29503115|29503416	partial
trans829abc192c3f4f0d	chr17	29403187	29403766	*		RP11-296K13.4	ENST00000584958.2			SINE/Alu|AluSc8|17|29403700|29403872	partial
trans9e275ca1a563e131	chr17	29478324	29494303	*		TAOK1	ENST00000261716.7			SINE/MIR|MIR3|17|29478608|29478772;SINE/Alu|AluSx1|17|29478839|29479161;SINE/Alu|AluSp|17|29488289|29488596;SINE/Alu|AluJr|17|29494256|29494462	partial
trans3a67f3862d63bb11	chr17	29479161	29551895	+	+	TAOK1	ENST00000261716.7	ENSG00000160551.9	protein_coding	SINE/Alu|AluSx1|17|29478839|29479161	partial
trans0d949fe14f08f43e	chr17	29486573	29487018	*		TAOK1	ENST00000261716.7			SINE/Alu|AluSz|17|29486358|29486646;LINE/L1|L1MC4|17|29486941|29486966;SINE/Alu|AluSx|17|29486967|29487273	unannotated
trans5039ceaa88d8074d	chr17	29487277	29488267	*		TAOK1	ENST00000261716.7			LINE/L1|L1MC4|17|29487275|29488071	unannotated
trans8fba335a1f9e8701	chr17	29503411	29510172	*		TAOK1	ENST00000261716.7			SINE/Alu|AluY|17|29503115|29503416;SINE/Alu|AluJb|17|29503693|29503828;SINE/Alu|AluSx|17|29510095|29510402	unannotated
transba6000e0a07971ea	chr17	29527357	29528098	*		TAOK1	ENST00000261716.7			SINE/Alu|AluSx3|17|29527315|29527475;SINE/Alu|AluSz|17|29528051|29528347	unannotated
transd5f8aaea0dee848f	chr17	29656438	29657095	*		SSH2	ENST00000540801.5			SINE/Alu|AluSg|17|29656185|29656475;LINE/L1|L1MC4|17|29656610|29656979;SINE/Alu|AluSz|17|29656982|29657266	unannotated
trans15114db9508b1d76	chr17	29737127	29738000	*		SSH2	ENST00000540801.5			LINE/L2|L2a|17|29737269|29737503;SINE/MIR|MIRc|17|29737548|29737731;LINE/L1|L1PA5|17|29737934|29738493	unannotated
trans55109af3a9f39a3e	chr17	29745421	29746350	*		SSH2	ENST00000540801.5			SINE/Alu|AluSx1|17|29745151|29745458;LINE/L2|L2d|17|29745459|29745635;SINE/MIR|MIRb|17|29745775|29745927;SINE/Alu|AluSx1|17|29746264|29746572	unannotated
transe57dfae5734d287f	chr17	29754936	29755642	*		SSH2	ENST00000269033.7			SINE/Alu|AluJb|17|29754658|29754958	unannotated
transde2f9b7d7a8d95fb	chr17	29762082	29768955	*		SSH2	ENST00000269033.7			SINE/Alu|AluSq2|17|29761877|29762179;SINE/Alu|AluJb|17|29768291|29768570;SINE/Alu|FLAM_C|17|29768933|29769063	unannotated
trans97db13a87c6e299e	chr17	29766496	29768289	*		SSH2	ENST00000540801.5			LINE/L1|L1ME3G|17|29767443|29768079	unannotated
trans080c21b86a6ed4c9	chr17	29768958	29770092	*		SSH2	ENST00000269033.7			SINE/Alu|FLAM_C|17|29768933|29769063;SINE/MIR|MIR|17|29769080|29769247	unannotated
transc248ebd23f80211f	chr17	29768999	29787055	*		RP11-82O19.1	ENST00000577846.1			SINE/Alu|FLAM_C|17|29768933|29769063;SINE/Alu|AluJo|17|29786670|29786941;LINE/L1|L1MB3|17|29786970|29787726	unannotated
trans367b4283072d57cf	chr17	29773042	29782703	*		RP11-82O19.1	ENST00000577846.1			SINE/Alu|AluSp|17|29773673|29773969;SINE/Alu|AluSx|17|29782586|29782884	unannotated
transe009659a8af08c25	chr17	29774496	29781468	*		RP11-82O19.1	ENST00000577846.1			SINE/Alu|AluSq2|17|29774271|29774563;SINE/Alu|AluY|17|29780812|29781110	unannotated
transdc99a3d296f25a0a	chr17	29774536	29775288	*		SSH2	ENST00000269033.7			SINE/Alu|AluSq2|17|29774271|29774563	unannotated
trans99b836f86f7cacdd	chr17	29775376	29776958	*		RP11-82O19.2	ENST00000580031.1	ENSG00000265713.1	transcribed_processed_pseudogene	SINE/Alu|AluSx3|17|29775289|29775413;SINE/Alu|AluSg|17|29776930|29777236	partial
trans18ce7f3cb8194075	chr17	29778867	29779597	*		SSH2	ENST00000540801.5			SINE/Alu|AluSx3|17|29779558|29779838	unannotated
transc7c6ec29589c6b22	chr17	29781008	29792663	*		RP11-82O19.1	ENST00000577846.1			SINE/Alu|AluY|17|29780812|29781110;SINE/Alu|AluSx|17|29790730|29791025;SINE/Alu|AluSx3|17|29791920|29792202	unannotated
trans04f4d94443272245	chr17	29782104	29782582	*		SSH2	ENST00000540801.5			SINE/Alu|AluSg|17|29781856|29782140;LINE/L2|L2c|17|29782302|29782398;LTR/ERV1|LTR8|17|29782521|29782581	unannotated
trans681b7ab4c67ef606	chr17	29782993	29783808	*		SSH2	ENST00000269033.7			SINE/Alu|AluSx|17|29782885|29783020;LTR/ERV1|LTR8|17|29783022|29783218;LTR/ERVL|MLT2A1|17|29783222|29783713;LTR/ERV1|LTR8|17|29783714|29783784;SINE/Alu|AluYa5|17|29783785|29784091	unannotated
trans4070d95759c86df7	chr17	29784563	29785491	*		SSH2	ENST00000540801.5			SINE/Alu|AluSx1|17|29784440|29784615;LINE/CR1|Plat_L3|17|29785032|29785174	unannotated
trans5de0c9d052a385ee	chr17	29791355	29791917	*		SSH2	ENST00000269033.7			SINE/Alu|AluSx3|17|29791081|29791384	unannotated
trans1dead186ad79a976	chr17	29792952	29802145	*		SSH2	ENST00000540801.5			SINE/Alu|AluY|17|29792667|29792973;SINE/Alu|AluSg|17|29798174|29798455;SINE/Alu|FLAM_C|17|29802037|29802161	unannotated
transa7782b5ab86f8f25	chr17	29876256	29876696	*		SSH2	ENST00000540801.5			LINE/L1|L1MA2|17|29875931|29877806	unannotated
trans9881bba7e4d89c88	chr17	30397776	30397961	*		CPD	ENST00000225719.8			SINE/Alu|FLAM_C|17|30397900|30398026	unannotated
trans4aa264fb0bfc7bca	chr17	30484212	30523147	+	+	GOSR1	ENST00000225724.9	ENSG00000108587.14	protein_coding	SINE/Alu|AluSg|17|30522848|30522980;SINE/Alu|AluY|17|30523010|30523154	partial
trans2f9dfb1c4c9e1b7d	chr17	30607549	30613728	+	+	SMURF2P1	ENST00000579301.5	ENSG00000248121.8	transcribed_unprocessed_pseudogene	SINE/Alu|AluSp|17|30613632|30613944	partial
trans3c7d4272ba61608f	chr17	30761842	30762466	*		SUZ12P1	ENST00000578195.6			SINE/Alu|AluJr|17|30761688|30761967;SINE/Alu|AluSx|17|30762420|30762575	unannotated
trans35d5973c79fe3d68	chr17	30763370	30763816	*		SUZ12P1	ENST00000578195.6			SINE/Alu|AluSx3|17|30763342|30763513;SINE/Alu|AluSx|17|30763773|30764067	unannotated
trans9f4bccfb0560bfb1	chr17	30778435	30778939	*						LINE/L1|L1M5|17|30778435|30778613;SINE/Alu|AluSg|17|30778917|30779221	unannotated
trans635323587d2f7310	chr17	30807007	30807512	*		CRLF3	ENST00000324238.6			SINE/Alu|FLAM_C|17|30806966|30807077;LINE/L1|L1ME4c|17|30807372|30807520	unannotated
trans3fb212c661e7a239	chr17	30821372	30822024	*		CRLF3	ENST00000324238.6			LINE/L1|L1MB7|17|30821381|30821925;SINE/Alu|FLAM_C|17|30821946|30822079	unannotated
trans12352efdfd6fc4c5	chr17	30833959	30855587	+	+	ATAD5	ENST00000321990.4	ENSG00000176208.8	protein_coding	SINE/Alu|AluSx|17|30833683|30833981;SINE/Alu|AluJb|17|30855555|30855879	partial
transcd77d2f6bfccff52	chr17	30833959	30878718	+	+	ATAD5	ENST00000321990.4	ENSG00000176208.8	protein_coding	SINE/Alu|AluSx|17|30833683|30833981	partial
transbda440e3c68d8299	chr17	30847917	30860739	+	+	ATAD5	ENST00000321990.4	ENSG00000176208.8	protein_coding	SINE/Alu|AluY|17|30847719|30848015;SINE/Alu|AluSx|17|30856450|30856676;SINE/Alu|AluSq2|17|30860730|30860957	partial
trans47c9bfa92bdfdcd2	chr17	30865778	30866185	*		ATAD5	ENST00000321990.4				partial
trans35d9b59a24dcc6d8	chr17	30876513	30887477	+	+	ATAD5	ENST00000321990.4	ENSG00000176208.8	protein_coding	SINE/Alu|AluJr|17|30887435|30887560	partial
transa424543bef2ce189	chr17	30879249	30895391	+	+	ATAD5	ENST00000321990.4	ENSG00000176208.8	protein_coding	SINE/Alu|AluJo|17|30879058|30879304	partial
transa8e0ba430d413db8	chr17	30880632	30881184	*		ATAD5	ENST00000321990.4			LINE/L1|L1ME2|17|30880750|30881004;SINE/Alu|AluJr|17|30881112|30881234	unannotated
trans10d16d82966a64d8	chr17	30885815	30886396	*		ATAD5	ENST00000321990.4			SINE/Alu|AluSx3|17|30885628|30885912;LINE/L1|L1M5|17|30885914|30886375;SINE/Alu|AluSx|17|30886393|30886615	unannotated
trans2a0f788f536df515	chr17	30886714	30895391	+	+	ATAD5	ENST00000321990.4	ENSG00000176208.8	protein_coding	SINE/Alu|AluJr|17|30886626|30886764	partial
transca909a5f87c029fb	chr17	30888529	30888809	*		ATAD5	ENST00000321990.4			SINE/Alu|AluSz6|17|30888270|30888551;SINE/Alu|AluSg|17|30888786|30889082	unannotated
trans2c60e6b29e15222a	chr17	30890687	30891487	*		ATAD5	ENST00000321990.4			SINE/Alu|AluSc8|17|30890415|30890715;LINE/L1|L1ME3G|17|30890842|30891361;SINE/Alu|AluSx|17|30891372|30891671	unannotated
trans1a39a809e63141cd	chr17	30891582	30895979	*		ATAD5	ENST00000321990.4	ENSG00000176208.8	protein_coding	SINE/Alu|AluSx|17|30891372|30891671;SINE/Alu|AluSx|17|30895397|30895705	partial
trans4a1c6ead97a87d53	chr17	30896242	30898638	*						SINE/Alu|AluSp|17|30895981|30896282;SINE/Alu|FRAM|17|30896440|30896608;SINE/Alu|AluSp|17|30898355|30898650	unannotated
transd5415a10ac239d8b	chr17	31094892	31377673	+	+	NF1	ENST00000358273.8	ENSG00000196712.16	protein_coding	LINE/L2|L2d|17|31251707|31251853	partial
trans1e4405b784d9e488	chr17	31100039	31100600	*		NF1	ENST00000358273.8			SINE/Alu|AluSc8|17|31100565|31100867	unannotated
trans70b0977ebb75831c	chr17	31107557	31109374	*		NF1	ENST00000358273.8			SINE/Alu|AluJb|17|31107403|31107561;LINE/CR1|L3|17|31109016|31109382	unannotated
trans0330f35b41aca283	chr17	31252999	31254040	*		NF1	ENST00000358273.8			SINE/Alu|AluJr|17|31253984|31254296	partial
trans4c3cc6dd8c417812	chr17	31254305	31335737	*		NF1	ENST00000358273.8			SINE/Alu|AluSz6|17|31256139|31256438;SINE/Alu|AluSz6|17|31335679|31335990	unannotated
trans5ba478cd8afaab7b	chr17	31256408	31258365	*		NF1	ENST00000358273.8			SINE/Alu|AluSz6|17|31256139|31256438	partial
transd5142f232a3900a5	chr17	31278818	31284165	*		NF1	ENST00000358273.8			SINE/Alu|AluSq|17|31278609|31278914;SINE/Alu|AluJb|17|31283645|31283787;SINE/Alu|AluSx|17|31284098|31284276	unannotated
trans6b98cfa80b14a183	chr17	31279234	31283395	*		NF1	ENST00000358273.8			SINE/Alu|AluJr4|17|31278962|31279257;SINE/Alu|FLAM_A|17|31279500|31279602;SINE/Alu|AluYk3|17|31283138|31283437	unannotated
trans4410303b2f9b9d0e	chr17	31279582	31280199	*		NF1	ENST00000358273.8			SINE/Alu|FLAM_A|17|31279500|31279602	unannotated
transee6d1d10468bcff2	chr17	31280542	31281811	*		NF1	ENST00000358273.8			LINE/L1|L1MB7|17|31281720|31281775;SINE/Alu|AluJb|17|31281776|31282074	unannotated
transcf5dfad0c7b40eac	chr17	31282401	31283174	*		NF1	ENST00000358273.8			LINE/L1|L1MB7|17|31282405|31282729;LINE/L1|L1M4|17|31282730|31282943;SINE/Alu|AluYk3|17|31283138|31283437	unannotated
transd355943932048d6c	chr17	31330480	31331091	*		NF1	ENST00000358273.8				partial
trans6add78dba1cb0ae4	chr17	31359729	31361081	*		NF1	ENST00000358273.8	ENSG00000196712.16	protein_coding	SINE/Alu|AluSc|17|31359456|31359757;LINE/L2|L2d2|17|31359827|31359941	partial
trans301281b0c79ca393	chr17	31855604	31862053	*		UTP6	ENST00000261708.8	ENSG00000108651.9	protein_coding	SINE/Alu|AluSg|17|31855540|31855706;SINE/Alu|AluJr|17|31861332|31861627;LINE/L1|L1M5|17|31861631|31862013;SINE/Alu|AluSx4|17|31862014|31862307	partial
trans02a2a6191bcc7fd0	chr17	31884275	31901636	-	-	CTC-542B22.2	ENST00000583236.1	ENSG00000108651.9	protein_coding	SINE/Alu|AluSx|17|31883999|31884297	partial
transefc3e55971d6d820	chr17	32148290	32154479	*		ARGFXP2	ENST00000579304.2			SINE/Alu|AluJb|17|32149514|32149593;SINE/Alu|AluYk3|17|32154299|32154607	unannotated
trans3003e3af131e30ce	chr17	32153670	32154688	*		RHOT1	ENST00000358365.7			SINE/Alu|AluJr|17|32153378|32153670;SINE/Alu|FLAM_C|17|32154025|32154148;SINE/Alu|AluSx|17|32154613|32154908	unannotated
trans2c932dcfadbf2902	chr17	32165537	32165931	*		RHOT1	ENST00000358365.7			SINE/Alu|AluSz6|17|32165903|32166203	unannotated
trans345d5193e69888b4	chr17	32435554	32451120	*		PSMD11	ENST00000261712.7			SINE/Alu|AluSx3|17|32435475|32435796;SINE/Alu|AluJo|17|32450916|32451145	unannotated
trans9e45af9a5aa020bc	chr17	32562697	32563191	*		MYO1D	ENST00000394649.8			SINE/Alu|AluSx4|17|32562475|32562765;LINE/L1|L1ME4a|17|32562766|32562814;LINE/L1|L1ME4c|17|32562916|32563203	unannotated
trans8705e478c13ed94c	chr17	32574116	32576717	*		MYO1D	ENST00000318217.9			SINE/Alu|AluYe6|17|32573847|32574151;LINE/L1|HAL1ME|17|32574152|32574287;SINE/MIR|MIRb|17|32574819|32575024;SINE/Alu|AluJr|17|32576673|32576964	unannotated
trans1293eac92702995b	chr17	32580678	32581486	*		MYO1D	ENST00000394649.8			SINE/Alu|AluSx3|17|32580409|32580706;LINE/L1|L1ME1|17|32580707|32581477	unannotated
trans10d1823dff728728	chr17	32582182	32583725	*		MYO1D	ENST00000318217.9			SINE/Alu|AluJb|17|32582075|32582214;LINE/L1|L1ME1|17|32582872|32583728	unannotated
trans480723cbf046cb71	chr17	32737731	32906597	-	-	AC084809.2	ENST00000435733.1	ENSG00000176658.16	protein_coding	SINE/Alu|AluJb|17|32737584|32737763	partial
trans56ac4a8686269f39	chr17	32828524	32832278	*		Y_RNA	ENST00000364308.1			SINE/Alu|AluY|17|32828235|32828538;SINE/Alu|AluSx3|17|32832107|32832284	unannotated
trans8afde1f5bc67331c	chr17	32832567	32834798	*		MYO1D	ENST00000394649.8			SINE/Alu|AluY|17|32832295|32832596;LINE/L2|L2a|17|32833038|32834141;LINE/L2|L2c|17|32834427|32834731;SINE/Alu|AluSc|17|32834732|32835033	unannotated
trans3fe005ed35bc7143	chr17	32835038	32841270	*		MYO1D	ENST00000394649.8			LINE/L2|L2c|17|32835036|32835508;LINE/CR1|L3|17|32835509|32835955;SINE/MIR|MIRb|17|32836204|32836312;LINE/L1|L1MD3|17|32836371|32838393;LINE/L2|L2c|17|32838412|32838799;LINE/L2|L2c|17|32840055|32840272;LTR/ERVL-MaLR|MLT1O|17|32840588|32840840;SINE/Alu|AluJb|17|32841185|32841481	unannotated
trans1dbfb395dcd9e113	chr17	32863055	32864007	*		MYO1D	ENST00000318217.9			LINE/RTE-BovB|MamRTE1|17|32863013|32863214	unannotated
trans9c3c3c2e8f047838	chr17	35246602	35263125	*		SLFN5	ENST00000299977.8			SINE/Alu|AluSx1|17|35246573|35246870;SINE/Alu|AluSx|17|35254735|35255041;SINE/Alu|AluJb|17|35262581|35262871;LINE/L1|L1MC4|17|35262875|35263010	unannotated
transc841d32523eaae44	chr17	35812461	35813376	*		TAF15	ENST00000603777.5			SINE/Alu|AluSp|17|35812315|35812605;SINE/Alu|AluSx1|17|35812846|35813139;LINE/L1|L1MEd|17|35813142|35813354;SINE/Alu|AluJb|17|35813356|35813658	unannotated
transa384104163324467	chr17	35812603	35812905	*		TAF15	ENST00000603777.5			SINE/Alu|AluSp|17|35812315|35812605;LINE/L1|L1MEd|17|35812610|35812845;SINE/Alu|AluSx1|17|35812846|35813139	unannotated
trans71defd0e59a5f738	chr17	35818829	35820383	*		TAF15	ENST00000603777.5	ENSG00000270647.5	protein_coding		partial
trans6b07be56ebd80f48	chr17	36513429	36538757	-	-	PIGW	ENST00000614443.1	ENSG00000278259.4	protein_coding	SINE/MIR|MIRc|17|36533874|36533974;SINE/Alu|AluSx|17|36538757|36539054	partial
trans44dad8bc5f6e794d	chr17	36517424	36539411	*		PIGW	ENST00000614443.1	ENSG00000277161.1	protein_coding	SINE/Alu|AluSx1|17|36517257|36517556;SINE/Alu|AluSx|17|36538757|36539054	partial
trans122df2f21315c3e6	chr17	36519547	36594696	*		GGNBP2	ENST00000613102.4			LINE/L1|L1MEf|17|36519189|36519995;SINE/Alu|AluSx3|17|36520000|36520273;SINE/Alu|AluSx|17|36594429|36594714	unannotated
trans25a626c8764cebef	chr17	37084283	37085286	*		ACACA	ENST00000616317.4	ENSG00000278540.4	protein_coding	SINE/Alu|AluSc8|17|37084035|37084328	partial
trans1ad604d1ac98fff5	chr17	37306186	37306691	*		ACACA	ENST00000616317.4			SINE/Alu|AluYk3|17|37305899|37306207;LINE/L1|L1M4a2|17|37306208|37306371;LINE/L1|L1ME3|17|37306389|37306689	unannotated
trans0b0575e1800ff5c0	chr17	37312872	37316769	*		AC243654.1	ENST00000615856.1			LINE/L1|L1PA11|17|37313146|37313313;LINE/L1|L1MA3|17|37313418|37314063;LINE/L1|L1M1|17|37316555|37316790	unannotated
trans4a39d4f41f457d17	chr17	37326859	37338425	*		ACACA	ENST00000616317.4			SINE/MIR|MIR3|17|37328154|37328273;SINE/Alu|AluJr|17|37328285|37328409;SINE/Alu|AluSx|17|37338375|37338586	unannotated
transab242420c4b5b0ad	chr17	37328372	37329430	*		ACACA	ENST00000614438.1	ENSG00000278540.4	protein_coding	SINE/Alu|AluJr|17|37328285|37328409;SINE/Alu|AluSx3|17|37329358|37329656	partial
trans564bd419f2a065fc	chr17	38215699	38216357	*		CH17-431G21.1	ENST00000620148.1			SINE/Alu|AluSx|17|38215447|38215747;LINE/L1|HAL1|17|38215749|38216151;LTR/ERVL-MaLR|MLT1I|17|38216155|38216217;SINE/Alu|AluJr|17|38216226|38216385	unannotated
trans5ac64529894bd23e	chr17	39278623	39292676	*		FBXL20	ENST00000583610.5			SINE/Alu|AluSx|17|39278549|39278842;SINE/Alu|AluSx3|17|39292382|39292558;SINE/Alu|AluYg6|17|39292625|39292715	unannotated
transa14343694e036edf	chr17	39291695	39302441	*		FBXL20	ENST00000583610.5			SINE/Alu|AluSx3|17|39291430|39291734;LINE/L1|L1MEc|17|39291735|39292195;SINE/Alu|AluSx3|17|39292382|39292558;SINE/Alu|AluY|17|39302376|39302672	unannotated
trans246095dd1181519f	chr17	39293393	39295805	*		FBXL20	ENST00000583610.5			SINE/Alu|AluSx|17|39293223|39293522;SINE/Alu|AluSx|17|39295275|39295548;LINE/L1|L1MC5a|17|39295553|39296109	unannotated
transd3422e244def82a3	chr17	39311073	39311622	*		FBXL20	ENST00000583610.5			SINE/Alu|AluJb|17|39311012|39311184;LTR/ERV1|LTR45C|17|39311187|39311249;LINE/RTE-X|L4_B_Mam|17|39311526|39311847	unannotated
transc1b657091d95a881	chr17	39313901	39314394	*		FBXL20	ENST00000583610.5			SINE/Alu|AluSp|17|39313634|39313934;LINE/L1|L1MB7|17|39313949|39314337;SINE/Alu|AluSz|17|39314346|39314660	unannotated
trans7d0256b9ed090e2a	chr17	39404088	39434792	-	-	CTB-131K11.1	ENST00000582842.1	ENSG00000125686.11	protein_coding	SINE/Alu|AluSg|17|39403797|39404088;SINE/Alu|FLAM_A|17|39434669|39434793	partial
trans4af1a2fd0e886b9a	chr17	39490554	39501836	+	+	CDK12	ENST00000447079.4	ENSG00000167258.13	protein_coding		partial
trans11408723d0db5f17	chr17	39516859	39530624	*		CDK12	ENST00000447079.4			SINE/Alu|AluY|17|39516662|39516962;SINE/Alu|AluSx|17|39520394|39520685;SINE/Alu|AluSx3|17|39528331|39528634	partial
transf78f5cb983617eb7	chr17	40149305	40149755	*		CASC3	ENST00000264645.11			SINE/Alu|FLAM_A|17|40149289|40149411;SINE/Alu|AluYk4|17|40149725|40149881	unannotated
transbf2ef18413a07bc9	chr17	40151716	40152261	*		CASC3	ENST00000264645.11			LINE/L1|L1M4|17|40151727|40151915;LINE/L1|L1MA9|17|40151926|40152132;SINE/Alu|AluJr|17|40152137|40152309	unannotated
trans1755ebeb6da1e9fe	chr17	40397559	40397778	*		TOP2A	ENST00000423485.5			SINE/Alu|AluSg|17|40397286|40397581;SINE/Alu|AluSp|17|40397778|40398077	unannotated
trans3fef7a1da45c04c5	chr17	40398356	40399894	-	-	TOP2A	ENST00000423485.5	ENSG00000131747.14	protein_coding	SINE/Alu|AluSx|17|40398113|40398403	partial
transda42d851f3913905	chr17	40399453	40407677	-	-	TOP2A	ENST00000423485.5	ENSG00000131747.14	protein_coding	SINE/Alu|AluSx|17|40399345|40399476	partial
trans972c37253e3fc9cf	chr17	40468064	40475064	*		RP11-58O9.2	ENST00000623381.1	ENSG00000279806.1	TEC	SINE/Alu|AluY|17|40467874|40468181;SINE/Alu|AluSg|17|40473864|40474087	partial
transcb2b2779e292b9d7	chr17	40476886	40492396	-	-	TNS4	ENST00000254051.10	ENSG00000131746.12	protein_coding	LINE/L2|L2b|17|40486573|40486962;SINE/MIR|MIRb|17|40490712|40490911;SINE/MIR|MIRc|17|40491111|40491232;SINE/MIR|MIRb|17|40491280|40491462;SINE/MIR|MIRc|17|40492194|40492338;SINE/Alu|AluSg|17|40492376|40492584	partial
trans36be4838ecfa3bca	chr17	40477505	40478329	*		TNS4	ENST00000254051.10	ENSG00000131746.12	protein_coding		partial
trans50275648328d1e9a	chr17	40484482	40487054	-	-	TNS4	ENST00000254051.10	ENSG00000131746.12	protein_coding		partial
transb44f91f83005ba92	chr17	41721435	41721938	*		HAP1	ENST00000393939.6	ENSG00000173805.15	protein_coding	SINE/Alu|AluSx1|17|41721564|41721869;SINE/Alu|AluSq|17|41721882|41722177	partial
transe1a9fd6f6e71f4a5	chr17	41765058	41774560	*		JUP	ENST00000393930.5			SINE/Alu|FLAM_C|17|41765204|41765335;SINE/Alu|AluSx|17|41774332|41774632	partial
trans95e6c781caa38171	chr17	41843298	41852238	*		KLHL10	ENST00000293303.4	ENSG00000259623.1	sense_overlapping	SINE/Alu|AluSx|17|41843230|41843526;SINE/Alu|AluJr|17|41851146|41851237;SINE/Alu|AluSg|17|41851322|41851614;SINE/Alu|AluSx|17|41851626|41851930;SINE/Alu|AluJb|17|41852023|41852316	partial
transc3b79d83aa78eef0	chr17	41844015	41852534	*		KLHL10	ENST00000293303.4			SINE/Alu|AluY|17|41843759|41844056;SINE/Alu|AluJb|17|41852023|41852316;SINE/Alu|AluSq|17|41852511|41852794	unannotated
trans67bb4b7cadb42d7c	chr17	42005007	42005737	*		DNAJC7	ENST00000457167.8			SINE/Alu|AluJb|17|42004741|42005034	unannotated
trans0cfaf5d0332bfd97	chr17	42244342	42244893	*		STAT5B	ENST00000293328.7			SINE/Alu|AluJb|17|42244081|42244390;LINE/L1|L1ME4c|17|42244752|42244876	unannotated
transd12604670e9dab43	chr17	42376814	42377233	*		STAT3	ENST00000264657.9			SINE/Alu|AluY|17|42376565|42376857	unannotated
trans26b0a22c7b1b9b99	chr17	42600149	42600938	*		FAM134C	ENST00000309428.9			SINE/Alu|AluJb|17|42600101|42600397;LINE/L1|L1MC5|17|42600409|42600709;SINE/Alu|AluJb|17|42600818|42600993	unannotated
transc3e851fa32488a6f	chr17	42604001	42604426	*		FAM134C	ENST00000309428.9			SINE/Alu|AluJr|17|42604393|42604715	unannotated
trans69ed1f93852416a2	chr17	43045078	43125407	-	-	RPL21P4	ENST00000497954.1	ENSG00000012048.20	protein_coding	SINE/Alu|AluSg|17|43044799|43045101	partial
transa7e4e38b5efd6473	chr17	43130570	43132562	*		NBR2	ENST00000467245.5			SINE/Alu|AluSz6|17|43130317|43130613;SINE/Alu|AluSz6|17|43131782|43132083;SINE/MIR|MIRb|17|43132087|43132187;SINE/MIR|MIRb|17|43132475|43132564	unannotated
transe1a734edeb4b312b	chr17	43157866	43163635	*		RP11-242D8.1	ENST00000635600.1	ENSG00000267002.2	lincRNA	SINE/Alu|AluSp|17|43157717|43158015;LTR/ERV1|Harlequin-int~LTR2|17|43160246|43165886	partial
trans071db3597dfbd8ea	chr17	43483897	43551957	+	+	DHX8	ENST00000262415.7	ENSG00000067596.10	protein_coding	SINE/Alu|FLAM_C|17|43524959|43525084;SINE/Alu|AluSx|17|43535274|43535576;LINE/L2|L2a|17|43538964|43539623;SINE/Alu|AluSq2|17|43548359|43548656;SINE/Alu|AluY|17|43551814|43552119	partial
trans681932755ad48b97	chr17	43527844	43546756	-	-	RP11-392O1.4	ENST00000588996.1	ENSG00000175832.12	protein_coding		partial
transe05fe32a70328aaa	chr17	43532527	43534265	-	-	ETV4	ENST00000319349.9	ENSG00000175832.12	protein_coding	SINE/Alu|AluSx3|17|43534233|43534515	partial
trans86e708a11f561885	chr17	43534451	43534690	*		ETV4	ENST00000319349.9			SINE/Alu|AluSx3|17|43534233|43534515;SINE/Alu|AluSp|17|43534658|43534958	unannotated
trans6a5fe5644b4d4e0d	chr17	43534879	43535273	*		ETV4	ENST00000319349.9			SINE/Alu|AluSp|17|43534658|43534958	unannotated
transaa6c36a0bb4531d1	chr17	44419569	44420861	*		GPATCH8	ENST00000591680.5			SINE/Alu|AluJr|17|44419489|44419680;SINE/Alu|FRAM|17|44419725|44419823;SINE/Alu|AluSx3|17|44420858|44421152	unannotated
transff900144e012d39d	chr17	44432073	44432896	*		GPATCH8	ENST00000591680.5			LINE/L2|L2|17|44431949|44432828;SINE/Alu|AluJr|17|44432869|44433125	unannotated
transa192c4c704fa5b5a	chr17	44444711	44445496	*		GPATCH8	ENST00000591680.5			SINE/Alu|AluSq2|17|44444491|44444775	unannotated
trans344b9e980b93edf3	chr17	44448504	44451157	*		GPATCH8	ENST00000591680.5			SINE/Alu|AluSq|17|44448994|44449298;SINE/Alu|AluSp|17|44449515|44449812;LINE/L2|L2c|17|44450955|44451113;SINE/Alu|AluSz6|17|44451117|44451392	unannotated
transc58407f3525e0bc4	chr17	44473394	44474851	*		GPATCH8	ENST00000591680.5			SINE/Alu|AluYm1|17|44473137|44473434	partial
transb39d00d06933acd1	chr17	44943972	44951330	*		CTD-2534I21.8	ENST00000591013.1			SINE/Alu|AluJr|17|44943698|44944011;LINE/L1|L1M5|17|44944013|44944232;SINE/Alu|AluSq2|17|44944237|44944547;SINE/Alu|AluJb|17|44945060|44945358;SINE/Alu|AluSp|17|44951220|44951521	unannotated
trans5bdf24d0218ab359	chr17	44945336	44945645	*		KIF18B	ENST00000593135.5			SINE/Alu|AluJb|17|44945060|44945358;LINE/L1|L1M5|17|44945359|44945608;SINE/Alu|AluSq2|17|44945623|44945926	unannotated
transd850b0b9d05850fb	chr17	45044719	45075684	*		NMT1	ENST00000592782.5			LTR/ERVL|LTR42|17|45044737|45045239;LINE/L2|L2a|17|45045240|45045450;SINE/Alu|AluSx|17|45045451|45045749;SINE/Alu|AluSx1|17|45064541|45064827;SINE/Alu|AluSx|17|45073141|45073429;SINE/Alu|AluSx3|17|45075500|45075784	unannotated
trans0027be7e5c4df2de	chr17	45049286	45053371	*		NMT1	ENST00000592782.5			SINE/Alu|AluJr|17|45049156|45049448;SINE/Alu|AluSq2|17|45049714|45050022;SINE/Alu|AluSx3|17|45053248|45053425	unannotated
transf525d6610125462c	chr17	45061438	45062955	*		NMT1	ENST00000592782.5			SINE/Alu|AluY|17|45062933|45063226	partial
trans21f2b7c7e8874602	chr17	45063307	45068269	*		NMT1	ENST00000592782.5			SINE/Alu|AluSx|17|45063614|45063904;SINE/Alu|AluSz6|17|45068218|45068487	unannotated
transc325a7629baf7f5f	chr17	45064205	45064581	*		NMT1	ENST00000592782.5			SINE/MIR|MIRb|17|45064486|45064540;SINE/Alu|AluSx1|17|45064541|45064827	unannotated
transfd5d397118e3a821	chr17	45064790	45065386	*		NMT1	ENST00000592782.5			SINE/Alu|AluSx1|17|45064541|45064827;SINE/MIR|MIRb|17|45064831|45064890;LINE/L2|L2c|17|45064955|45065189;SINE/Alu|AluY|17|45065342|45065646	unannotated
trans5cb8ad7c310a1f9c	chr17	45304274	45305075	*		MAP3K14	ENST00000344686.6			SINE/Alu|AluSx1|17|45304004|45304295;LINE/L1|L1ME3G|17|45304297|45304495;SINE/MIR|MIRb|17|45304784|45305001	unannotated
transddf4c6bae05597f3	chr17	45558091	45558430	*		RP11-798G7.6	ENST00000587078.1	ENSG00000267246.1	processed_transcript	SINE/Alu|AluSc|17|45557818|45558116	partial
transf4cfe2e83b72b5d5	chr17	45577428	45582708	*						SINE/Alu|AluSp|17|45582089|45582394;SINE/Alu|AluSg|17|45582691|45582982	unannotated
transbdb74a5cdf30828a	chr17	46048538	46049240	*		KANSL1	ENST00000432791.5			SINE/Alu|AluSq|17|46048289|46048588	unannotated
trans50747f93c3061861	chr17	46094644	46096302	*		KANSL1	ENST00000432791.5			LINE/L1|L1ME3Cz|17|46095021|46096136;SINE/Alu|AluJr|17|46096139|46096303	partial
transe3f80aaa00f21303	chr17	46135739	46137630	*		KANSL1	ENST00000432791.5			SINE/Alu|AluJr|17|46135543|46135830;SINE/Alu|AluYc|17|46137595|46137886	unannotated
transa1065aecfe65a9af	chr17	46142580	46143271	*		KANSL1	ENST00000432791.5			SINE/Alu|AluJb|17|46142334|46142632;LINE/L1|L1ME4c|17|46142639|46142930;SINE/MIR|MIRc|17|46143203|46143247;SINE/Alu|AluSq2|17|46143248|46143517	unannotated
trans208d89b7a758732c	chr17	46143832	46145795	*		KANSL1	ENST00000432791.5			SINE/MIR|MIRc|17|46143829|46143974;SINE/Alu|AluSx1|17|46145734|46146025	unannotated
trans6db3abf1dad88e25	chr17	46147597	46234387	*		KANSL1-AS1	ENST00000398275.4			SINE/MIR|MIRb|17|46147951|46148132;SINE/Alu|AluSx3|17|46148591|46148885;SINE/Alu|AluY|17|46148999|46149300;SINE/Alu|AluJb|17|46174674|46174955;SINE/Alu|AluSz|17|46209493|46209793;SINE/Alu|AluSz|17|46233584|46233887;SINE/Alu|AluSg|17|46234221|46234519	unannotated
trans4db11560968067b8	chr17	46150029	46150927	*		KANSL1	ENST00000432791.5			SINE/Alu|AluY|17|46149726|46150045	unannotated
trans161b655bf61b3f52	chr17	46156895	46158363	*		KANSL1	ENST00000432791.5			SINE/Alu|AluSg|17|46156753|46156916	unannotated
transda851e072cb0f797	chr17	46168619	46169921	*		KANSL1	ENST00000432791.5			SINE/Alu|AluSp|17|46168347|46168650;SINE/Alu|AluSg|17|46169899|46170170	unannotated
transad63106cb52e427f	chr17	46351275	46471499	*		NSFP1	ENST00000570034.1			SINE/Alu|AluSx|17|46350997|46351308;LINE/L1|L1MC5a|17|46351309|46351598;SINE/Alu|AluSp|17|46351954|46352262;SINE/Alu|AluSg|17|46471366|46471656	unannotated
trans3a847c25c7b100ef	chr17	46603965	46605192	*		NSF	ENST00000398238.8			SINE/Alu|AluJr|17|46603701|46603997;LINE/L1|L1ME3A|17|46603998|46605169;SINE/Alu|AluSx|17|46605170|46605474	unannotated
transbd79aa640bec9b3f	chr17	46605419	46605896	*		NSF	ENST00000398238.8			SINE/Alu|AluSx|17|46605170|46605474;LINE/L1|L1ME3A|17|46605475|46605867;SINE/Alu|AluSx3|17|46605868|46606197	unannotated
trans7ffa7eb38bf31248	chr17	47126984	47135428	*		CDC27	ENST00000066544.7			SINE/Alu|AluSz6|17|47126803|47127093;SINE/Alu|AluJr|17|47134774|47134921;SINE/MIR|MIR|17|47134936|47135159	unannotated
trans03af194273054702	chr17	47155932	47166849	*		CDC27	ENST00000066544.7			SINE/Alu|AluJr|17|47155673|47155963;SINE/Alu|AluSg|17|47164536|47164835;LINE/L1|L1MD2|17|47164840|47166849	unannotated
trans527b40d0850f5722	chr17	47161730	47163449	*		RP5-867C24.4	ENST00000574021.1	ENSG00000262265.1	sense_intronic	SINE/Alu|AluSx1|17|47161470|47161771;LINE/L2|L2|17|47161880|47162327;SINE/Alu|AluJo|17|47163419|47163552	partial
trans9551e9fb02066dbc	chr17	47167130	47168971	*		CDC27	ENST00000066544.7			SINE/Alu|AluSx|17|47166853|47167152;LINE/L1|L1MD2|17|47167153|47167211;LTR/ERVL|MER21B|17|47167619|47168433	unannotated
trans70b0fe2170c7c83f	chr17	47168811	47185250	*		RP5-867C24.5	ENST00000572193.1			SINE/Alu|AluJr|17|47168982|47169289;SINE/Alu|AluSp|17|47178804|47179063;SINE/Alu|AluY|17|47185180|47185482	unannotated
[truncated: 2,846 more rows]
