# Supplementary material for: The transcriptional landscape of endogenous retroelements delineates esophageal adenocarcinoma subtypes
Source: NAR Cancer. 2023 Jul 26;5(3):zcad040. doi: 10.1093/narcan/zcad040 (PMC10370457; doi:10.1093/narcan/zcad040)
Supplement: zcad040_Supplemental_Files [file zcad040_supplemental_files.zip › Table S2.xlsx]

## Sheet: Sheet1
Table S2. Properties of 29 and 8 EAC diagnostic signature trascripts.
transcript_ID	chr	start	end	strand	likely_strand	nearest_ref_gene	nearest_ref_ensembl_transcriptID	nearest_ref_ensembl_geneID	gene_type	repeat_ID	prior_annotation	"8_transcript"_signature
trans750f5bb146d409df	chr1	151216367	151226134	*		PIP5K1A	ENST00000368888.8			SINE/MIR|MIR|1|151216701|151216901;SINE/Alu|AluSz6|1|151216903|151217210;SINE/Alu|AluSg7|1|151226084|151226384	unannotated	FALSE
transcd2509a445dbcc5c	chr1	161100557	161132685	+	+	NIT1	ENST00000368008.5	ENSG00000158793.13	protein_coding		partial	FALSE
trans6bf6cf48fd0d6181	chr1	168440423	168440695	*						SINE/MIR|MIRc|1|168440599|168440699	unannotated	TRUE
transaa8230d491d47d8f	chr10	101701908	101729921	*		RP11-190J1.3	ENST00000458489.1			LINE/L1|L1ME4a|10|101701777|101701935;LINE/L1|L1MC3|10|101702200|101702463;LTR/ERVL-MaLR|THE1C|10|101729635|101729855;SINE/Alu|AluY|10|101729856|101730162	unannotated	FALSE
trans1e32998472f34540	chr10	122592520	122602120	*		DMBT1	ENST00000338354.7	ENSG00000187908.15	protein_coding		partial	FALSE
transa1c3f2a832a3411e	chr11	69985767	70189529	+	+	ANO1	ENST00000355303.9	ENSG00000131620.17;ENSG00000255191.1	lincRNA;protein_coding		partial	FALSE
trans375a1d8471a474a4	chr12	2861183	2874522	-	-	FOXM1	ENST00000342628.6	ENSG00000111206.12	protein_coding	LINE/L1|L1ME3G|12|2861185|2861330;LINE/L1|L1PB1|12|2861331|2861428	partial	FALSE
trans38e9fd35f842cb57	chr12	69779075	69812850	+	+	RAB3IP	ENST00000551641.5	ENSG00000127328.21	protein_coding	LINE/L1|L1HS|12|69773412|69779440	partial	FALSE
trans4d8b28412d7346fd	chr14	19061822	19110597	+	+	DUXAP9	ENST00000547220.5	ENSG00000225210.9	transcribed_processed_pseudogene	LINE/L1|L1MA6|14|19064176|19065807;LINE/L1|L1MA6|14|19065813|19066712;LINE/L1|L1MA6|14|19067671|19068402;SINE/Alu|AluY|14|19068410|19068703;LTR/ERV1|PABL_A|14|19092954|19093152;LINE/L1|L1ME2z|14|19103924|19104057;SINE/Alu|FLAM_C|14|19104848|19104980;LINE/L1|L1MC4|14|19105091|19105577;SINE/Alu|AluJr|14|19105586|19105865;SINE/Alu|FLAM_C|14|19106062|19106189;SINE/Alu|FLAM_C|14|19106270|19106396;LINE…	partial	TRUE
trans8524d39ff7963bfd	chr14	19314158	19316913	*		BMS1P17	ENST00000413661.1	ENSG00000228294.6	transcribed_unprocessed_pseudogene	LTR/ERVL-MaLR|MSTA|14|19313992|19314370;LINE/L1|L1MC|14|19314371|19315150;SINE/Alu|AluSx3|14|19315159|19315457	partial	TRUE
transf5828dc5e879beee	chr15	77053344	77085193	*		AC090181.1	ENST00000630988.1			SINE/Alu|AluSx|15|77053214|77053477;SINE/Alu|AluSp|15|77061246|77061548;LINE/CR1|L3|15|77061604|77062086;LINE/L1|L1ME4a|15|77062505|77063035;SINE/Alu|FLAM_A|15|77063385|77063511	partial	FALSE
trans70b0977ebb75831c	chr17	31107557	31109374	*		NF1	ENST00000358273.8			SINE/Alu|AluJb|17|31107403|31107561;LINE/CR1|L3|17|31109016|31109382	unannotated	FALSE
transb9d77c406a9c1d2b	chr19	48399048	48442754	+	+	GRIN2D	ENST00000263269.3	ENSG00000105464.3	protein_coding		partial	FALSE
transe86a3d4c74b9112c	chr2	120166618	120216532	*		EPB41L5	ENST00000263713.9	ENSG00000224789.1	antisense	SINE/Alu|AluSc|2|120166460|120166735;LTR/ERVL-MaLR|MLT1F2|2|120170225|120170783	partial	FALSE
trans606b45ba08aecc7b	chr2	227813893	227817209	*		CCL20	ENST00000409189.7	ENSG00000115009.11	protein_coding	SINE/MIR|MIRc|2|227816825|227816935	partial	FALSE
trans24bf8ee9780319bd	chr21	44414595	44442807	+	+	TRPM2	ENST00000300482.9	ENSG00000142185.16	protein_coding	LTR/ERV1|LTR45C|21|44414530|44414996	partial	FALSE
trans593752d9b4c507a1	chr3	48636469	48662652	-	-	CELSR3	ENST00000164024.4	ENSG00000008300.14	protein_coding		partial	FALSE
transbe51f025999f2f81	chr5	104133627	104141154	*						LTR/ERV1|LTR8A|5|104133883|104134627;LTR/ERVL|LTR33|5|104136516|104136903;LINE/L1|L1MC4|5|104137440|104138551;LINE/L1|L1MC4|5|104138567|104138693;LINE/L1|L1MC4|5|104139102|104141532	unannotated	FALSE
trans1feddb71443c04d3	chr6	109270693	109271273	*						SINE/Alu|AluSc8|6|109270486|109270780;LINE/L1|L1MB7|6|109270784|109271200;SINE/Alu|AluSc8|6|109271202|109271510	unannotated	TRUE
transfb5ebc6a48aa9aa3	chr6	109271455	109276087	*						SINE/Alu|AluSc8|6|109271202|109271510;LINE/L1|L1MB7|6|109271511|109272669;LINE/L1|L1MB7|6|109275305|109275927	unannotated	FALSE
trans1ae11f6f53ad2e56	chr7	18508969	18668837	+	+	HDAC9	ENST00000456174.6	ENSG00000048052.21	protein_coding		partial	FALSE
trans82ae96a6c66e3fce	chr7	26183039	26185546	*		NFE2L3	ENST00000056233.3	ENSG00000050344.8	protein_coding	SINE/Alu|AluJb|7|26182808|26183086	partial	FALSE
trans5c37d48a0e3dd48a	chr7	93793191	93807641	*		GNGT1	ENST00000455502.5			LINE/L1|L1HS|7|93787649|93793678;LINE/L1|L1M1|7|93801486|93804496;LINE/L1|L1PB1|7|93807211|93809402	unannotated	TRUE
trans82c50752223923e6	chr7	93807645	93815689	*		GNGT1	ENST00000455502.5			LINE/L1|L1PB1|7|93807211|93809402;LTR/ERVL-MaLR|MLT1F2|7|93809703|93809986;LTR/ERVL-MaLR|MLT1H1|7|93811991|93812306;LTR/ERVL|LTR53-int|7|93812614|93813015;LTR/ERVL|LTR52~LTR52-int|7|93813643|93814071;LTR/ERVL|MLT2B1|7|93814072|93814459;LTR/ERVL|LTR52-int|7|93814460|93815654;SINE/Alu|AluSz|7|93815655|93815923	unannotated	TRUE
trans13a0261ec20aabc0	chr8	28637297	28713504	*		EXTL3	ENST00000220562.8	ENSG00000012232.8	protein_coding		partial	FALSE
trans7e37800cebc0e76f	chr9	40703459	40704302	*						SINE/Alu|AluSg7|9|40703186|40703487;LINE/L1|L1MB2|9|40703489|40703739;SINE/Alu|AluJr|9|40703750|40703865;LINE/L1|L1MB2|9|40703867|40704029;SINE/Alu|AluY|9|40704207|40704510	unannotated	FALSE
transec049363fddb03a2	chrX	4540475	4541765	*						LTR/ERV1|HERVH-int~LTR7Y|X|4540474|4546320	unannotated	TRUE
trans49fae8cab1376dbb	chrX	4541538	4545907	*						LTR/ERV1|HERVH-int~LTR7Y|X|4540474|4546320	unannotated	TRUE
transbc2cb9416cf409ac	chrX	4544921	4545528	*						LTR/ERV1|HERVH-int~LTR7Y|X|4540474|4546320	unannotated	FALSE
