# Supplementary material for: The transcriptional landscape of endogenous retroelements delineates esophageal adenocarcinoma subtypes
Source: NAR Cancer. 2023 Jul 26;5(3):zcad040. doi: 10.1093/narcan/zcad040 (PMC10370457; doi:10.1093/narcan/zcad040)
Supplement: zcad040_Supplemental_Files [file zcad040_supplemental_files.zip › Table S3.xlsx]

## Sheet: Sheet1
Table S3. Properties of 282 EAC survival prognostic transcripts.
												OCCAMS cohort 1				OCCAMS cohort 1
transcript_ID	chr	start	end	strand	likely_strand	nearest_ref_gene	nearest_ref_ensembl_transcriptID	nearest_ref_ensembl_geneID	gene_type	repeat_ID	prior_annotation	hazard_ratio	p_value	p_value_Cox_proportional-hazards		hazard_ratio	p_value	p_value_Cox_proportional-hazards
trans9c42935c4ab0ee07	chr1	1838121	1838458	*		GNB1	ENST00000378609.8			SINE/Alu|AluSx1|1|1837923|1838218;LINE/L1|L1MD|1|1838222|1838238;LINE/L1|L1MC4|1|1838264|1838425;SINE/Alu|AluY|1|1838439|1838743	unannotated	0.3898	0.00871226	0.0112105		0.559483	0.0414983	0.0440218
trans5cfc07f5132ca767	chr1	2228202	2229050	*		SKI	ENST00000378536.4	ENSG00000157933.9	protein_coding		partial	0.440782	0.00298058	0.00361958		0.373142	0.000787917	0.0011999
transa6bd501b216e51c6	chr1	10462874	10469432	-	-	DFFA	ENST00000377038.7	ENSG00000160049.11	protein_coding		partial	2.39697	0.0367236	0.0366502		2.62894	0.00561132	0.00624105
trans674756cf71522421	chr1	21152364	21152975	*		EIF4G3	ENST00000602326.5			SINE/Alu|AluJr|1|21152842|21153013	unannotated	0.22057	0.000160407	0.0005268		0.516122	0.025349	0.0288798
trans31d6d74482adabbf	chr1	28411285	28413969	*		PHACTR4	ENST00000373839.7			SINE/Alu|AluSx|1|28411043|28411333;LINE/L1|L1PB2|1|28411673|28411810;LINE/L1|HAL1|1|28413326|28414067	unannotated	0.309936	0.00251939	0.00488195		0.523088	0.0216666	0.0231022
trans086fcbc9018c14ea	chr1	28751146	28752313	*		YTHDF2	ENST00000542507.5			SINE/Alu|AluSc8|1|28751111|28751265;SINE/MIR|MIRb|1|28751936|28752087;SINE/Alu|AluSx4|1|28752296|28752593	unannotated	0.371715	0.0113931	0.0137941		0.271371	0.00128139	0.00207271
trans4ef861ad64788998	chr1	31054364	31056398	*		PUM1	ENST00000373747.7			SINE/MIR|MIR|1|31054904|31055067;LINE/RTE-BovB|MamRTE1|1|31055515|31055911;SINE/Alu|AluSq2|1|31056281|31056569	unannotated	0.371268	0.0147955	0.0183518		0.56127	0.0327747	0.0351253
transa202e6ac5bf2ceb5	chr1	32014355	32015925	*		KHDRBS1	ENST00000327300.11			SINE/Alu|AluSp|1|32015903|32016204	partial	0.274413	0.00068191	0.0015514		0.432045	0.0022863	0.00270247
trans4f1548dcc6df364b	chr1	35748542	35765328	-	-	CLSPN	ENST00000251195.9	ENSG00000092853.13	protein_coding		partial	3.03196	0.00105372	0.00150056		1.73571	0.0336031	0.0341278
trans62b2d236fca37999	chr1	39148059	39149300	*		MACF1	ENST00000567887.5			LINE/L2|L2c|1|39147940|39148245;LINE/L1|L1ME4a|1|39148396|39148887;SINE/Alu|AluSx|1|39149252|39149553	unannotated	0.411817	0.00685658	0.00861551		0.526394	0.0467936	0.0593332
transfec8ea78d47c6152	chr1	39150287	39151975	*		MACF1	ENST00000567887.5			SINE/Alu|AluSz6|1|39150031|39150317;LINE/L2|L2d|1|39150318|39150387;LINE/L2|L2c|1|39150585|39151893;SINE/Alu|AluSq2|1|39151974|39152271	unannotated	0.416229	0.0130422	0.0163547		0.574602	0.0437261	0.0444724
trans6ec60df1318a4a43	chr1	40217770	40219988	*		RLF	ENST00000372771.4			SINE/Alu|AluSx3|1|40217490|40217794;LINE/L1|L1M5|1|40217815|40218056;LINE/L2|L2a|1|40218755|40218885;LINE/L2|L2d|1|40219294|40219440;SINE/Alu|AluSc8|1|40219965|40220246	unannotated	0.337391	0.000405795	0.000661754		0.534804	0.0198878	0.0214775
trans603c8c8e46bfbdc2	chr1	40220251	40220934	*		RLF	ENST00000372771.4			LINE/L2|L2c|1|40220311|40220681;SINE/Alu|AluJr|1|40220852|40221154	unannotated	0.330846	0.00277789	0.00389449		0.57863	0.0389792	0.0403003
trans491fa8ee6e48ec6d	chr1	40271902	40281833	*		ZMPSTE24	ENST00000372759.3	ENSG00000084073.8	protein_coding		partial	2.61922	0.00941449	0.0102504		2.31655	0.0444292	0.0449952
trans3917e03310e967eb	chr1	44924664	44926650	*		EIF2B3	ENST00000360403.6	ENSG00000070785.16	protein_coding	SINE/Alu|AluSc8|1|44924393|44924685;LINE/L1|L1MB2|1|44925040|44925644	partial	2.05484	0.00800068	0.00840501		3.57094	0.000529135	0.000875223
trans6dc61b4b9f54e32a	chr1	52020623	52041998	-	-	RP11-91A18.4	ENST00000425802.1	ENSG00000117862.11	protein_coding	SINE/MIR|MIRc|1|52041704|52041882;SINE/MIR|MIRb|1|52041974|52042162	partial	0.403215	0.00117665	0.0016899		0.443289	0.0343834	0.0470664
trans0b79c8de4a0f4e94	chr1	60628289	60629956	*						SINE/Alu|AluY|1|60628059|60628353;LINE/L1|L1ME2|1|60629576|60631086	unannotated	0.464494	0.0070489	0.00767113		0.486624	0.00763899	0.00865574
transb50a9b84912b66a0	chr1	61684939	61698309	*		TM2D1	ENST00000294613.9	ENSG00000162604.12	protein_coding	SINE/Alu|AluSx3|1|61684775|61685104;SINE/Alu|AluJr4|1|61696773|61696917;SINE/Alu|FLAM_C|1|61697395|61697504;LINE/L1|L1ME1|1|61697511|61698166;SINE/Alu|AluSp|1|61698278|61698574	partial	1.88981	0.0330532	0.0353184		2.1845	0.0463899	0.048231
transdc91a198f74994c8	chr1	68386251	68391833	*						LTR/ERV1|HERVH-int~LTR7Y|1|68386004|68391994	unannotated	1.97867	0.0364704	0.0425523		7.37077	6.77902e-07	1.35422e-05
trans7b746a58b6d8c8bf	chr1	86954360	86954901	*		HS2ST1	ENST00000370550.9			LTR|LTR91A|1|86954399|86954726;LINE/RTE-X|L4_B_Mam|1|86954793|86954874;SINE/Alu|AluJb|1|86954876|86955054	unannotated	0.0920749	3.55589e-08	4.32736e-06		0.498806	0.00809747	0.00868862
trans736ea337f366b6a2	chr1	145195350	145198555	*		RP11-403I13.8	ENST00000614510.4			SINE/Alu|AluSg|1|145195168|145195439;LTR/ERV1|MER4D1|1|145195491|145196083;LTR/ERVL-MaLR|MLT1L|1|145196524|145196799;LINE/L1|L1PA2|1|145197038|145197550;LINE/L1|L1PA2|1|145197551|145197878	unannotated	0.466542	0.0117314	0.0128396		0.533489	0.0477708	0.0478117
trans53e6b1cebb7206df	chr1	150681125	150681807	*		GOLPH3L	ENST00000271732.7			SINE/Alu|AluSq2|1|150680867|150681157;SINE/MIR|MIRb|1|150681162|150681334;LINE/L1|L1ME4a|1|150681627|150681784;SINE/Alu|AluSz6|1|150681785|150682077	unannotated	0.447789	0.0245106	0.0270162		0.323111	0.0113313	0.0140459
trans3cd322b9c0b638a1	chr1	153868205	153868738	*		GATAD2B	ENST00000368655.4			SINE/Alu|AluSx4|1|153867917|153868227;LINE/L1|L1MC4a|1|153868563|153868724	unannotated	0.581642	0.0445633	0.0470597		0.340425	0.0114258	0.0155989
transa3614765e5a82888	chr1	155444251	155452656	*		ASH1L	ENST00000368346.7			SINE/Alu|AluSx1|1|155443980|155444281;LINE/L1|L1ME2|1|155444282|155444610;SINE/Alu|AluY|1|155444614|155444916;SINE/Alu|AluSx3|1|155452554|155452853	unannotated	0.306214	0.00176781	0.00297303		0.578683	0.0480149	0.0530196
trans1b7f84551ae2add3	chr1	155717083	155718164	*		DAP3	ENST00000368336.9			SINE/Alu|AluSx1|1|155718104|155718395	partial	0.339547	0.00841755	0.0117807		0.497668	0.00777817	0.00935526
trans9ec6324dbe46286f	chr1	200553200	200619403	-	-	KIF14	ENST00000614960.4	ENSG00000118193.11	protein_coding	SINE/Alu|AluSg|1|200552940|200553235;SINE/Alu|AluSc|1|200619347|200619650	partial	0.354956	0.0107215	0.0135206		0.394893	0.000476829	0.000598498
trans2e9382c0b41a7fff	chr1	209623159	209623528	*		MIR4260	ENST00000583107.1	ENSG00000264831.1	miRNA		partial	0.400857	0.0210958	0.0260136		0.356292	0.00348028	0.0062647
trans035e979f3ff2b917	chr1	226175134	226176220	*		ACBD3	ENST00000366812.5			LINE/L1|HAL1|1|226175120|226175848;LTR/ERVL-MaLR|MLT1D|1|226175911|226176145;SINE/Alu|AluSg|1|226176146|226176448	unannotated	0.3312	0.0120447	0.0157036		0.447242	0.0271542	0.0306118
transa4e3d38f7cc1d94b	chr1	246101102	246102199	*		SMYD3	ENST00000490107.5			LINE/L2|L2c|1|246101984|246102625	unannotated	0.375976	0.00618762	0.00940819		0.584404	0.0474431	0.0497128
trans8ebbc0278f09392c	chr10	5684997	5762591	+	+	FAM208B	ENST00000328090.9	ENSG00000108021.19	protein_coding		partial	0.457715	0.0181988	0.0207678		0.513282	0.0197428	0.0254517
trans637493ba5acba91f	chr10	24247716	24253627	*		KIAA1217	ENST00000376454.7			SINE/Alu|AluY|10|24247515|24247812;SINE/Alu|AluSx|10|24248389|24248694;SINE/Alu|AluSc8|10|24253569|24253753	unannotated	0.586859	0.0401006	0.0477459		0.422448	0.0359626	0.0397413
trans69bf57d23b296daa	chr10	24251145	24261309	*		PRINS	ENST00000621023.1			SINE/Alu|AluSx|10|24250945|24251242;SINE/Alu|AluJr|10|24260468|24260760;SINE/Alu|AluSx1|10|24261216|24261513	unannotated	0.342263	0.00896194	0.0107454		0.528067	0.0433861	0.0468567
transf1dfe3bd77f7e4bc	chr10	27196100	27232325	-	-	ACBD5	ENST00000396271.7	ENSG00000107897.18	protein_coding	SINE/Alu|AluSp|10|27195921|27196211	partial	2.12121	0.0154353	0.0159512		1.99614	0.0136896	0.0145504
transb97ee5955fd776ad	chr10	49963281	49966373	*		PARG	ENST00000402038.7			SINE/Alu|AluY|10|49965617|49965674	unannotated	3.43609	0.00158714	0.00243076		2.55581	0.000855982	0.00115192
transd33e7aca5179541c	chr10	74329136	74329967	*		ADK	ENST00000372734.3			LINE/L1|L1MA8|10|74329069|74329195;SINE/Alu|AluJb|10|74329880|74330181	unannotated	0.261804	0.000512842	0.00101219		0.395768	0.0145278	0.0176678
trans5017a37f9f7d0a34	chr10	77792169	77929824	*	*	DLG5-AS1	ENST00000449852.1	ENSG00000151208.16;ENSG00000233871.2	processed_transcript;protein_coding	LTR/ERVL-MaLR|MLT1C2|10|77929421|77929892	partial	0.434058	0.00455797	0.00569753		0.473078	0.00751985	0.00920308
transcda0f70bdb6fe85a	chr10	113066297	113097403	*		TCF7L2	ENST00000542695.5			SINE/Alu|AluSp|10|113066084|113066379;SINE/Alu|AluSc5|10|113069976|113070272;SINE/Alu|AluJo|10|113073395|113073708;SINE/Alu|AluSz6|10|113084610|113084924;SINE/Alu|AluSg|10|113092599|113092861;SINE/Alu|AluSx|10|113094837|113095129;SINE/Alu|AluSx1|10|113097371|113097671	unannotated	0.308083	0.000707245	0.00119836		0.511873	0.044097	0.0446871
transe167eef59bdcb110	chr10	113091318	113100902	*		TCF7L2	ENST00000542695.5			LINE/L1|L1M5|10|113091202|113091382;SINE/Alu|AluSg|10|113091451|113091724;SINE/Alu|AluSp|10|113100794|113101077	unannotated	0.369156	0.00648191	0.00878202		0.343582	0.0116822	0.0137933
trans3f58f93f69cc66c9	chr10	126918251	126920991	*		DOCK1	ENST00000280333.9			SINE/MIR|MIRc|10|126920377|126920615;SINE/Alu|AluSx3|10|126920915|126921219	unannotated	0.26505	0.000219407	0.000559194		0.539376	0.0153142	0.0187318
transc0cce5d2b31727fe	chr10	126924375	126925380	*		DOCK1	ENST00000280333.9				unannotated	0.251316	0.000214237	0.000550281		0.571857	0.0314622	0.0346987
trans8a0bd3e45e8012b8	chr11	243420	251566	+	+	PSMD13	ENST00000621534.4	ENSG00000185627.17	protein_coding		partial	2.49931	0.00832776	0.00874419		3.12347	0.00117945	0.00178162
trans8ed3ea1c0dcc872a	chr11	3113595	3114598	*		OSBPL5	ENST00000263650.11			SINE/Alu|AluSg|11|3113393|3113668;LTR/ERV1|MER4-int|11|3113673|3114591;SINE/Alu|AluY|11|3114594|3114901	unannotated	0.343584	0.000844694	0.00142199		0.272596	0.00102978	0.00172652
trans5ef47a53dd07942e	chr11	3721544	3722111	*		NUP98	ENST00000359171.8			SINE/Alu|AluSq|11|3721417|3721694;SINE/Alu|AluJr|11|3722107|3722399	unannotated	0.372197	0.0176523	0.0199836		0.420392	0.00197071	0.00254308
trans6bfc7404da7ea009	chr11	12165159	12168059	*		MICAL2	ENST00000256194.8			SINE/Alu|AluSx|11|12164853|12165164;LINE/L2|L2c|11|12166466|12166520;SINE/MIR|MIR|11|12166521|12166714;LINE/L2|L2c|11|12166715|12166973;SINE/Alu|AluJb|11|12168020|12168149	unannotated	0.282056	0.00302055	0.00557262		0.537858	0.0197715	0.0203504
trans267aaac5b22c8fdd	chr11	46603178	46656949	+	+	ATG13	ENST00000526508.5	ENSG00000175224.16	protein_coding	SINE/Alu|AluSx|11|46603145|46603220;SINE/Alu|AluSx3|11|46629966|46630125	partial	0.439693	0.00696848	0.00866641		0.226551	0.000379056	0.000995432
trans94ec1b134b5ebf96	chr11	47534731	47535441	*		CELF1	ENST00000531165.5			SINE/Alu|AluY|11|47534445|47534749;SINE/Alu|AluSp|11|47535397|47535698	unannotated	0.296976	0.00546864	0.00852344		0.486778	0.0213889	0.0219132
transd2795a295e2942ae	chr11	57719738	57721894	*		TMX2	ENST00000278422.8			SINE/Alu|AluSx|11|57719513|57719817;SINE/Alu|AluSp|11|57721347|57721613;LTR/ERV1|LTR49-int|11|57721614|57721947	unannotated	0.588704	0.0472865	0.05167		0.259837	0.00188966	0.00308281
trans1498ac39675e6303	chr11	57727020	57728094	*		TMX2	ENST00000278422.8			LTR/ERV1|MER4E|11|57727446|57728161	unannotated	0.272034	0.00130375	0.00255677		0.575167	0.0479689	0.0481452
trans0cc858fda5da5466	chr11	65271688	65283476	*		POLA2	ENST00000265465.7			SINE/Alu|AluSx|11|65271578|65271857;SINE/Alu|AluSx|11|65273039|65273339;SINE/Alu|AluJr|11|65282852|65283146;LINE/L1|L1MD3|11|65283164|65283463;SINE/Alu|AluSg|11|65283476|65283773	unannotated	2.67651	0.00869817	0.00998422		1.85347	0.0336713	0.0356768
transb0a76611adf910a5	chr11	73697626	73697971	*		RAB6A	ENST00000310653.10			SINE/Alu|AluSx4|11|73697327|73697646;LINE/L2|L2a|11|73697647|73697847;SINE/Alu|AluSz6|11|73697938|73698241	unannotated	2.20305	0.00564416	0.00608955		2.35633	0.0326753	0.0396208
trans946b5b8cb10cd186	chr11	75748142	75755255	*						SINE/Alu|AluY|11|75747951|75748261;SINE/Alu|AluY|11|75754653|75754884;LINE/L1|L1MB4|11|75754953|75755119;LINE/L1|L1MB8|11|75755148|75755291	unannotated	0.465101	0.0396387	0.0468922		0.498437	0.00974797	0.0113554
transb888df99790495bb	chr11	88323572	88334960	-	-	CTSC	ENST00000529974.1	ENSG00000109861.15	protein_coding	LINE/L1|L1P3|11|88322537|88324329	partial	2.782	0.000872131	0.00144981		1.83477	0.0316858	0.0339115
trans68810c844b4d7e64	chr11	96223127	96225589	*		MAML2	ENST00000524717.5			LINE/L1|L1PA15|11|96223573|96223746;SINE/MIR|MIRb|11|96224028|96224221;LINE/L2|L2c|11|96224355|96224782;LTR/ERVL-MaLR|MLT1F1|11|96225070|96225539;SINE/Alu|AluSx1|11|96225550|96225850	unannotated	0.431663	0.0134995	0.0171518		0.484068	0.0091292	0.0102015
transadeec0abd0d83288	chr11	129742538	129819669	*		TMEM45B	ENST00000281441.7			SINE/Alu|AluSx4|11|129742422|129742742;SINE/Alu|AluY|11|129816734|129817044;SINE/MIR|MIRc|11|129818467|129818597;LTR/ERVL-MaLR|MLT1J|11|129819261|129819578;SINE/Alu|AluSg|11|129819583|129819853	unannotated	0.384945	0.00225983	0.00316192		0.263414	0.00078029	0.00151294
trans200716009e6344ed	chr11	129823105	129826295	*		TMEM45B	ENST00000281441.7			SINE/Alu|AluSg|11|129822837|129823138;LINE/L2|L2b|11|129823394|129823553;LINE/L2|L2c|11|129824638|129825603;SINE/MIR|MIR3|11|129826199|129826267;SINE/Alu|AluYk3|11|129826268|129826567	unannotated	0.371032	0.00336946	0.00494521		0.325307	0.0113854	0.0147904
trans14663a37e854f22d	chr11	129841820	129843605	*		TMEM45B	ENST00000281441.7			SINE/Alu|AluSx1|11|129841583|129841897;SINE/Alu|AluSx3|11|129842984|129843244;LINE/L1|L1M3|11|129843245|129843258	unannotated	0.388245	0.000880049	0.00128893		0.509503	0.0203364	0.0209018
transc7cb8128a147912d	chr11	129845271	129846217	*		TMEM45B	ENST00000281441.7			LINE/L1|L1M4a2|11|129845259|129845739;SINE/Alu|AluSx|11|129846186|129846479	unannotated	0.0955202	4.26272e-08	4.08594e-06		0.351967	0.00198079	0.00310833
trans733d762e2465f64f	chr11	129846367	129850173	*		TMEM45B	ENST00000281441.7			SINE/Alu|AluSx|11|129846186|129846479;SINE/Alu|AluSz|11|129848250|129848479;LTR/ERVL-MaLR|MLT1A1~MLT1A1-int|11|129848700|129850152;SINE/Alu|AluSq2|11|129850154|129850464	unannotated	0.167599	3.23562e-05	0.000164668		0.360172	0.00792659	0.0106771
trans7e4b2515b9ffb54b	chr12	11197199	11198809	*						SINE/Alu|AluSz|12|11196934|11197220;SINE/MIR|MIR|12|11198407|11198558;SINE/Alu|AluJr|12|11198752|11198899	unannotated	0.543053	0.0490228	0.055418		0.42165	0.0450199	0.0439261
trans915106c0ea62152f	chr12	11200127	11206032	*						SINE/Alu|AluSz6|12|11199971|11200272;SINE/Alu|AluSx4|12|11204596|11204893;LINE/L1|L1MC4|12|11204898|11205343;LTR/ERVL|MER21B|12|11205385|11205806;LINE/L1|L1MC4|12|11205901|11205998;LTR/ERVL-MaLR|THE1C|12|11205999|11206340	unannotated	0.349791	0.00767897	0.0112773		0.419135	0.00967325	0.0112426
trans90c39b2dd84b5611	chr12	15688802	15692278	*		EPS8	ENST00000543523.5			LTR/ERV1|LTR1A2|12|15688314|15689073;LINE/L1|HAL1|12|15691716|15693680	unannotated	0.401113	0.00834957	0.011216		0.547768	0.0268093	0.0303488
trans15587aba208fbc02	chr12	31213625	31305696	*		RP11-627K11.5	ENST00000605507.1			SINE/Alu|AluY|12|31213369|31213668;SINE/Alu|AluSx3|12|31303997|31304135;LTR/ERV1|PRIMA4-int|12|31304738|31305696	unannotated	0.266462	0.00215059	0.00406333		0.498272	0.0485652	0.057234
transf6c2695a5227faca	chr12	31271128	31272342	*						SINE/Alu|AluSg|12|31270921|31271210;SINE/Alu|AluSg|12|31272268|31272544	unannotated	0.2727	0.00487483	0.00805667		0.538073	0.0378941	0.0386535
trans268501090a0693e1	chr12	31273816	31277520	*						LINE/L1|L1PA4|12|31273748|31274331;LINE/L1|L1PA16|12|31274356|31274625;SINE/MIR|MIRb|12|31275001|31275202;LINE/L1|L1MC4|12|31275441|31275684;SINE/Alu|AluJr|12|31275691|31275900;LINE/L1|L1MC4|12|31275911|31276390;LTR/ERVL|LTR33|12|31276782|31277057;LINE/L2|L2|12|31277065|31277316;SINE/Alu|AluSz|12|31277402|31277709	unannotated	0.439644	0.0287614	0.0335336		0.421634	0.0451148	0.0475367
transf5134bec263e812a	chr12	32710995	32713214	*		DNM1L	ENST00000553257.5	ENSG00000087470.17	protein_coding	LINE/L2|L2a|12|32711106|32711615	partial	0.485068	0.0212651	0.0263224		0.448735	0.0121399	0.0134174
trans7391940424a344f8	chr12	32722473	32741400	+	+	DNM1L	ENST00000553257.5	ENSG00000087470.17	protein_coding	SINE/Alu|AluSx|12|32741299|32741583	partial	1.88538	0.0196396	0.0222404		2.15331	0.00687478	0.00806881
trans1c7a3cc40ee4ca6b	chr12	50542288	50542926	*		DIP2B	ENST00000301180.9			SINE/Alu|AluJb|12|50542864|50543169	unannotated	3.04585	0.00340424	0.00484301		2.64123	0.00271549	0.00370896
transbd77ae069d6db51e	chr12	51154654	51155783	*		TFCP2	ENST00000257915.9			SINE/Alu|AluSz6|12|51154412|51154708;LINE/L1|L1MB3|12|51154835|51154868;LTR/ERVL|MLT2B3|12|51154869|51155423;SINE/Alu|AluSz6|12|51155760|51156073	unannotated	0.411455	0.0245514	0.0310729		0.51597	0.0295336	0.0299064
trans031ed1fc94b326df	chr12	51160388	51161400	*		TFCP2	ENST00000257915.9			SINE/Alu|AluSx3|12|51160134|51160433;LINE/L1|L1MB3|12|51160434|51160445;LINE/L1|L1M4c|12|51160632|51161398;SINE/Alu|AluSc8|12|51161399|51161700	unannotated	0.305838	0.00199458	0.00311221		0.435764	0.0298028	0.0341022
trans50290870fcb5f9fa	chr12	51170955	51171369	*		TFCP2	ENST00000257915.9			SINE/Alu|AluSx3|12|51170686|51170977	unannotated	0.347087	0.00933067	0.0118799		0.395602	0.00160046	0.00186825
trans3bb765fd72e429f8	chr12	56686046	56686423	*		PTGES3	ENST00000614328.4			SINE/Alu|AluSx4|12|56685772|56686073;SINE/Alu|AluSp|12|56686374|56686676	unannotated	0.523618	0.0192256	0.021976		0.41317	0.00170894	0.00211745
trans730849aa9c3c8c97	chr12	66967623	66969505	*		RP11-123O10.4	ENST00000535721.1			SINE/Alu|FLAM_A|12|66967553|66967656;LINE/L1|L1MCa|12|66967659|66969401;SINE/Alu|AluJr|12|66969405|66969715	unannotated	0.383055	0.00869478	0.010115		0.416613	0.00855541	0.0095287
trans38e9fd35f842cb57	chr12	69779075	69812850	+	+	RAB3IP	ENST00000551641.5	ENSG00000127328.21	protein_coding	LINE/L1|L1HS|12|69773412|69779440	partial	0.39076	0.0240381	0.0314017		0.400759	0.00134866	0.00169489
trans27efec2c99adf564	chr12	110311546	110321396	*		ATP2A2	ENST00000308664.10			SINE/Alu|AluSg4|12|110311328|110311618;SINE/Alu|AluSg|12|110320947|110321250	unannotated	0.528493	0.0268876	0.028173		0.424803	0.0359034	0.0405418
trans4f1b456cc29b9c13	chr12	110312148	110312595	*		ATP2A2	ENST00000308664.10			SINE/Alu|AluJb|12|110311904|110312196;SINE/Alu|AluSz6|12|110312568|110312875	unannotated	0.402345	0.0107985	0.0148765		0.534342	0.0261733	0.0264556
transaedacb8e5abfa76d	chr12	110317634	110318564	*		ATP2A2	ENST00000308664.10			SINE/Alu|AluSx1|12|110317410|110317676;SINE/Alu|AluSq2|12|110318487|110318771	unannotated	0.508906	0.0198226	0.0226218		0.475169	0.0195169	0.0245945
transb09593862eb5e6af	chr13	20862049	20862619	*		XPO4	ENST00000255305.10			SINE/Alu|AluSc|13|20861781|20862086;SINE/Alu|FLAM_C|13|20862496|20862622	unannotated	0.377358	0.0185556	0.0207678		0.428632	0.0210555	0.0306828
trans85ae185c06e778fd	chr13	28150656	28151267	*		PAN3	ENST00000380958.7			SINE/Alu|AluY|13|28150344|28150657;LINE/L2|L2a|13|28150750|28151233;SINE/Alu|AluY|13|28151234|28151526	unannotated	0.381242	0.00659267	0.00939543		0.566795	0.0362271	0.0354599
trans74c532bac17d8ec6	chr13	45028965	45031635	*		GPALPP1	ENST00000361121.6	ENSG00000133114.17	protein_coding	SINE/Alu|AluSx|13|45028778|45029086;SINE/Alu|AluSq2|13|45030875|45031175	partial	6.96008	5.24679e-06	4.273e-05		1.75674	0.0319057	0.037832
trans19060b6c653ae5f5	chr13	50083416	50090551	*		DLEU2	ENST00000621282.4			SINE/Alu|AluSc|13|50083281|50083570;SINE/Alu|AluSz6|13|50088370|50088648;LINE/CR1|L3|13|50088875|50089190;SINE/Alu|AluSx|13|50090370|50090681	unannotated	0.432736	0.0447211	0.0539196		0.39015	0.00530442	0.00596499
trans8cfca4a1be9800d1	chr13	112537150	112539758	*		TUBGCP3	ENST00000261965.7			LINE/L1|L1MB7|13|112537074|112537893;LINE/L1|L1MB7|13|112538362|112538675;SINE/MIR|MIRb|13|112539142|112539339	unannotated	0.478558	0.0248811	0.0282466		0.362437	0.0112082	0.0124054
transf6c03b252dc0212e	chr14	19288703	19289356	*		LINC01296	ENST00000614614.4			SINE/Alu|AluSc8|14|19288598|19288904;LTR/ERVL|MLT2E|14|19288957|19289216;LINE/L1|L1MC5|14|19289259|19289498	unannotated	0.444652	0.0211021	0.0266759		0.4106	0.0415928	0.0469321
trans83d49e54bdb2758a	chr14	34515940	34533885	-	-	EAPP	ENST00000618169.4	ENSG00000129518.8	protein_coding	LINE/L1|L1MC3|14|34524651|34525737	partial	1.82918	0.0481731	0.050601		2.76417	0.0104364	0.0115411
trans63678f3fa77aee5d	chr14	35277253	35297119	*		RP11-561B11.2	ENST00000557565.1	ENSG00000100890.15	protein_coding	SINE/Alu|AluSx|14|35277022|35277325;SINE/Alu|AluSg|14|35296330|35296628	partial	0.370482	0.00102964	0.00173542		0.535161	0.0388444	0.0388317
trans39ef702118be4b35	chr14	55281257	55282013	*		FBXO34	ENST00000313833.4			SINE/Alu|AluJr4|14|55281111|55281273;LINE/L2|L2d|14|55281589|55281843;SINE/Alu|AluSc8|14|55281993|55282292	unannotated	0.271329	0.000360812	0.000962097		0.582033	0.0407781	0.0437036
trans7fe695ef49ef1efb	chr14	73387162	73387650	*		NUMB	ENST00000555238.5			SINE/Alu|AluYa5|14|73386871|73387181;LTR/ERVL-MaLR|THE1C|14|73387201|73387617;SINE/Alu|AluSx4|14|73387623|73387751	unannotated	0.493375	0.0144657	0.0178683		0.487179	0.0301771	0.0323097
trans6c1c804e83fb2eef	chr14	92168791	92169670	*		CPSF2	ENST00000298875.8	ENSG00000165934.12	protein_coding	SINE/Alu|AluJb|14|92168620|92168848	partial	0.412962	0.0020767	0.002496		0.396351	0.0225162	0.0262329
transbc4ae2477af47a0f	chr14	102846775	102847208	*		TRAF3	ENST00000392745.6			SINE/Alu|AluJb|14|102846528|102846830;LINE/L1|L1ME3B|14|102846833|102847042;SINE/Alu|AluSx|14|102847171|102847473	unannotated	0.546309	0.0465657	0.0469172		0.272402	0.000950769	0.00175713
trans9a9a6f945d0c5866	chr15	22805097	22815409	*		NIPA1	ENST00000437912.6			SINE/Alu|AluY|15|22804835|22805139;SINE/Alu|AluY|15|22814254|22814500;LINE/L1|L1MC4|15|22814737|22814870;LINE/L1|L1MC4|15|22815071|22815299;SINE/Alu|AluSz6|15|22815363|22815644	unannotated	0.207813	6.52489e-06	3.40629e-05		0.50337	0.0128915	0.0145832
trans03ae17d5a1969c36	chr15	30757099	30759023	*						LTR/ERV1|LTR39|15|30756989|30757594;LINE/L2|L2a|15|30758008|30758264;SINE/Alu|AluSg|15|30758991|30759294	unannotated	0.3713	0.00513486	0.00775274		0.467819	0.00577362	0.00618168
trans94693ea917b1a454	chr15	30759295	30761818	*						LINE/L1|L1ME1|15|30760351|30760964;SINE/Alu|AluJr|15|30760965|30761266;LINE/L1|L1ME1|15|30761269|30761328;LTR/ERV1|LTR9A1|15|30761329|30761939	unannotated	0.398601	0.00465851	0.00631939		0.513089	0.0182759	0.0184627
trans5d0fe0e353d4df5d	chr15	44333143	44346863	*		CASC4	ENST00000299957.10			SINE/Alu|AluY|15|44332935|44333231;SINE/Alu|AluYm1|15|44345907|44346202;LINE/L1|L1ME4b|15|44346692|44346821;SINE/Alu|AluJr|15|44346848|44347133	unannotated	0.271162	0.00151336	0.00274894		0.434019	0.00825099	0.0100799
trans794443a77202d246	chr15	52024424	52041181	*		RP11-430B1.1	ENST00000561207.1			SINE/Alu|AluY|15|52024396|52024717;SINE/Alu|AluSz|15|52030796|52031093;SINE/Alu|AluSz6|15|52039508|52039816	unannotated	0.362352	0.0204193	0.0256028		0.41454	0.0133925	0.0192676
transec9406cceaf2d685	chr15	52035653	52039106	*		MAPK6	ENST00000261845.6			LINE/L1|L1MCc|15|52035650|52036019;SINE/MIR|MIR3|15|52036176|52036300;LTR/ERVL-MaLR|MSTD|15|52036336|52036662;LTR/ERV1|MER41B|15|52036847|52036921;SINE/Alu|AluJb|15|52037025|52037217;LINE/L2|L2a|15|52038173|52038245;LTR/ERVL-MaLR|MLT1I|15|52038295|52038568;SINE/Alu|AluSg|15|52039031|52039281	unannotated	0.302914	0.00588619	0.00896308		0.482291	0.0124915	0.0133032
transc0c4085864844a05	chr15	57237919	57239108	*		TCF12	ENST00000438423.6			LINE/L2|L2c|15|57238701|57238992;SINE/Alu|AluSp|15|57239088|57239363	unannotated	0.55871	0.0232534	0.0274158		0.405646	0.0186544	0.0284212
transfd320b599f858b78	chr15	58654591	58749987	-	-	RP11-123C21.3	ENST00000620775.1	ENSG00000137845.14	protein_coding	SINE/Alu|AluSz|15|58654375|58654678;LINE/L1|L1MA2|15|58654679|58655195;LTR/ERVL-MaLR|MSTA|15|58655196|58655604	partial	0.256975	0.00146727	0.00313771		0.579385	0.046749	0.0469015
transe3e052d7f4df0b17	chr15	65105832	65133227	-	-	PDCD7	ENST00000204549.8	ENSG00000090470.14	protein_coding	SINE/Alu|AluSx3|15|65105801|65106003;SINE/Alu|AluSx1|15|65111484|65111784;SINE/Alu|AluY|15|65117530|65117834	partial	2.09134	0.0328207	0.0335968		2.50109	0.000557794	0.000737486
trans6ce1273c1f323651	chr15	65659597	65792182	-	-	SLC24A1	ENST00000537259.5	ENSG00000174485.15	protein_coding	SINE/Alu|AluJr|15|65659325|65659641	partial	1.82966	0.0283232	0.0295726		3.21302	0.00461734	0.00689726
trans4232a69e9309499c	chr15	68123326	68124384	*		PIAS1	ENST00000545237.1			SINE/Alu|AluJr4|15|68123044|68123348;LINE/L1|L1ME3G|15|68123696|68124069	unannotated	0.307084	0.000826375	0.00148095		0.391221	0.036361	0.0408414
trans16b879cba5d5515c	chr15	90717338	90804186	+	+	BLM	ENST00000355112.7	ENSG00000197299.10	protein_coding	SINE/Alu|AluJr|15|90724013|90724309	partial	0.508771	0.0126201	0.0147089		0.410362	0.0126255	0.0177703
trans2fb8d52fdc10f467	chr16	3500902	3583984	+	+	CLUAP1	ENST00000341633.9	ENSG00000103351.12	protein_coding	SINE/Alu|AluJb|16|3537428|3537686;SINE/Alu|AluSc|16|3552660|3552955;SINE/Alu|AluSx3|16|3581761|3582066;SINE/Alu|AluJb|16|3583722|3584019	partial	0.301226	6.72922e-05	0.000142087		0.520509	0.0227864	0.0229341
trans00fa915e892818fa	chr16	29581515	29583240	*		SMG1P2	ENST00000566127.1			LINE/L1|L1MA7|16|29581522|29581814;SINE/Alu|AluSq2|16|29583200|29583497	unannotated	3.93329	0.00076488	0.00146747		1.83753	0.0204268	0.0228521
trans1fcd97ce4d3255dc	chr16	29907953	29911982	-	-	KCTD13	ENST00000568000.5	ENSG00000174943.9	protein_coding	SINE/Alu|FLAM_C|16|29907857|29907990	partial	2.58896	0.00980035	0.012172		1.84633	0.0193893	0.0227286
transa0220b9424870d85	chr16	30743377	30745784	*		RP11-2C24.9	ENST00000380361.7	ENSG00000281991.1	protein_coding	SINE/Alu|AluSz6|16|30743105|30743399;SINE/MIR|MIR|16|30744504|30744786;LINE/L1|L1ME3A|16|30744899|30745313	partial	0.402278	0.00778465	0.00918786		0.386883	0.00671296	0.00874808
transd598ecb64aa7bf9c	chr16	66527783	66554866	*		CKLF-CMTM1	ENST00000616804.5			SINE/Alu|AluSx|16|66527750|66528055;SINE/Alu|AluJo|16|66553017|66553179;LINE/CR1|L3|16|66553315|66553893;LINE/L2|L2b|16|66554115|66554362;LINE/L2|L2a|16|66554442|66554954	unannotated	0.441985	0.0180687	0.020464		0.508101	0.0181726	0.0191579
transc0cd9ff85c2b9289	chr16	69571344	69578937	*		NFAT5	ENST00000349945.5			SINE/MIR|MIR|16|69571327|69571513;SINE/Alu|AluY|16|69571752|69572061;SINE/Alu|AluSx3|16|69578878|69579173	unannotated	0.409927	0.0343406	0.0424232		0.53673	0.038294	0.039085
trans5a99cb624a90c8b5	chr16	69599042	69599383	*		NFAT5	ENST00000349945.5			LINE/L2|L2a|16|69599041|69599053;LINE/L1|L1MB7|16|69599054|69599283;LINE/L2|L2a|16|69599284|69599294;SINE/Alu|AluSx|16|69599295|69599586	unannotated	0.465503	0.0241746	0.0264154		0.463182	0.0100282	0.0113725
transa2200d020c9d6913	chr16	69671630	69673484	*		NFAT5	ENST00000349945.5			SINE/Alu|AluSc5|16|69671368|69671668;LTR/ERVL|MER77B|16|69671669|69672125;SINE/MIR|MIR3|16|69672306|69672446;SINE/Alu|AluJr|16|69673443|69673736	unannotated	0.411799	0.0397562	0.0431681		0.39549	0.00103855	0.00133013
trans30d8a53543c443cb	chr16	70410512	70411148	*		ST3GAL2	ENST00000342907.2			SINE/Alu|AluY|16|70410245|70410552;LINE/L1|L1MEi|16|70410553|70410787;LTR/ERVL-MaLR|MLT1L|16|70410846|70411103;SINE/Alu|AluSq2|16|70411104|70411393	unannotated	0.46614	0.033234	0.0353895		0.371068	0.0186681	0.0228377
transebb84dcbc423257d	chr16	74651512	74666902	-	-	RFWD3	ENST00000571750.5	ENSG00000168411.13	protein_coding	SINE/Alu|AluSx3|16|74651336|74651640	partial	0.549442	0.0228685	0.0264141		0.403108	0.0268608	0.0308546
trans958ce9383b39e519	chr16	74657747	74658766	*		RFWD3	ENST00000571750.5			SINE/Alu|AluSx1|16|74657471|74657773;LTR?|MamRep605|16|74658663|74658761;SINE/Alu|AluSz6|16|74658766|74659059	unannotated	0.371557	0.00777667	0.0113968		0.329442	0.009373	0.0129752
trans188b1f36f066650b	chr17	21133032	21142161	*		DHRS7B	ENST00000395511.7			SINE/MIR|MIR|17|21132929|21133151;LTR/ERV1|MER4-int~MER4A1|17|21133190|21136016;LTR/ERV1|MER4-int~MER4A1|17|21140306|21142020;LTR/ERV1|LTR2B|17|21142021|21142497	unannotated	0.315185	4.28508e-05	0.000112749		0.48689	0.0176968	0.0194315
trans020e49f04e4bbfc2	chr17	21138501	21139422	*		DHRS7B	ENST00000395511.7			SINE/Alu|AluY|17|21138213|21138521;LTR/ERV1|MER4-int|17|21138522|21139393;SINE/Alu|AluSg|17|21139394|21139698	unannotated	0.420083	0.0380423	0.0453411		0.482331	0.0303396	0.0353492
trans080c21b86a6ed4c9	chr17	29768958	29770092	*		SSH2	ENST00000269033.7			SINE/Alu|FLAM_C|17|29768933|29769063;SINE/MIR|MIR|17|29769080|29769247	unannotated	0.348161	0.013556	0.0196564		0.503115	0.027553	0.0273244
transbda440e3c68d8299	chr17	30847917	30860739	+	+	ATAD5	ENST00000321990.4	ENSG00000176208.8	protein_coding	SINE/Alu|AluY|17|30847719|30848015;SINE/Alu|AluSx|17|30856450|30856676;SINE/Alu|AluSq2|17|30860730|30860957	partial	2.31098	0.00942146	0.0116753		2.13161	0.0128709	0.014548
transf78f5cb983617eb7	chr17	40149305	40149755	*		CASC3	ENST00000264645.11			SINE/Alu|FLAM_A|17|40149289|40149411;SINE/Alu|AluYk4|17|40149725|40149881	unannotated	0.393137	0.012512	0.0161662		0.586524	0.0439539	0.0470487
transb44f91f83005ba92	chr17	41721435	41721938	*		HAP1	ENST00000393939.6	ENSG00000173805.15	protein_coding	SINE/Alu|AluSx1|17|41721564|41721869;SINE/Alu|AluSq|17|41721882|41722177	partial	2.01545	0.0464632	0.048225		2.23679	0.00299269	0.00365885
trans681932755ad48b97	chr17	43527844	43546756	-	-	RP11-392O1.4	ENST00000588996.1	ENSG00000175832.12	protein_coding		partial	0.199452	0.000180131	0.000533446		0.529191	0.0292101	0.034354
transd84fe81868a6f64f	chr17	58405720	58407069	*		RNF43	ENST00000407977.6				unannotated	0.370971	0.0233239	0.0281762		0.495712	0.0116371	0.0120899
transde94a5edf7a11496	chr17	59650594	59666542	+	+	CLTC	ENST00000621829.4	ENSG00000141367.11	protein_coding	SINE/Alu|AluSx|17|59650486|59650617;LINE/L1|L1MD2|17|59650634|59651189	partial	1.918	0.0155829	0.0162431		2.35559	0.0180737	0.0219789
trans3f8bc978f46209e8	chr17	59659725	59666542	+	+	CLTC	ENST00000621829.4	ENSG00000141367.11	protein_coding	SINE/Alu|AluSg|17|59659443|59659747	partial	2.25835	0.00928292	0.011047		2.0705	0.0129056	0.0152627
trans35d4d084250c3417	chr17	59795703	59797140	*		VMP1	ENST00000262291.8			LINE/L2|L2a|17|59796285|59796422;LINE/L1|L1ME3|17|59796846|59797051;SINE/Alu|AluSg|17|59797052|59797365	unannotated	2.02517	0.0092646	0.00947663		2.25008	0.00412926	0.00571514
trans1a23f57d9dafe1cc	chr17	59817751	59832042	*		VMP1	ENST00000262291.8			SINE/Alu|AluSx1|17|59818209|59818380;SINE/Alu|AluJo|17|59831874|59832058	partial	2.42772	0.0155184	0.0176358		2.68277	0.0355954	0.0436239
trans941bac8ac1edf6a1	chr17	60244900	60245460	*		RP11-3K24.1	ENST00000475274.1	ENSG00000241157.1	processed_pseudogene	SINE/Alu|AluSx|17|60244627|60244931;LINE/L1|L1MB8|17|60244932|60245241	partial	1.73673	0.0406111	0.0396371		3.57431	0.00114065	0.00182202
transf68806e172bff85a	chr17	60246056	60246413	*		USP32	ENST00000300896.8			LINE/L1|L1MA4|17|60245899|60247172	unannotated	0.400583	0.00806897	0.00999167		0.508159	0.028648	0.0280733
trans7d6af4e34641742d	chr17	72425438	72461550	*		RP11-57A1.1	ENST00000577281.2	ENSG00000263680.2	lincRNA	LTR/ERVL-MaLR|THE1B|17|72425194|72425539;LINE/L2|L2a|17|72425541|72425653;SINE/MIR|MIRb|17|72426706|72426874;SINE/MIR|MIR|17|72426875|72427105;SINE/MIR|MIRb|17|72427106|72427144;SINE/Alu|AluSx|17|72431583|72431876;SINE/Alu|AluSx|17|72456651|72456902;SINE/Alu|AluSp|17|72461380|72461679	partial	0.377234	0.0270392	0.0315985		0.474824	0.00887945	0.00982924
trans4459327dad762fe4	chr17	72499566	72539181	*		LINC00511	ENST00000453722.6			SINE/Alu|AluSp|17|72499370|72499673;SINE/Alu|AluSp|17|72509100|72509405;SINE/Alu|AluSq10|17|72537597|72537900;SINE/MIR|MIRb|17|72538215|72538423;SINE/MIR|MIR|17|72538512|72538681	unannotated	0.429811	0.014804	0.0183983		0.421993	0.00238935	0.0028188
trans8637e84d837a3ab8	chr17	72526250	72527444	*		LINC00511	ENST00000453722.6			SINE/Alu|AluSx|17|72526021|72526322;LINE/L1|L1ME3|17|72526462|72526656;LTR/ERVL-MaLR|MLT1A0|17|72527184|72527360;SINE/Alu|AluSp|17|72527396|72527701	unannotated	0.324177	0.00858625	0.0119153		0.516166	0.0225542	0.0230375
trans0fafd17b04db70bc	chr17	72534044	72534691	*		LINC00511	ENST00000453722.6			LTR/ERVL-MaLR|MLT1I|17|72534277|72534506;LINE/L2|L2b|17|72534611|72535036	unannotated	0.559391	0.0355176	0.0398102		0.400805	0.00160043	0.00196653
trans1f1afe6b98326521	chr17	72534710	72537585	*		LINC00511	ENST00000453722.6			LINE/L2|L2b|17|72534611|72535036;SINE/MIR|MIRb|17|72535988|72536207	unannotated	0.47497	0.0127092	0.0156883		0.495563	0.0143977	0.0151115
trans09606bf464144821	chr17	72548728	72739248	*		CTD-3010D24.3	ENST00000584975.2			SINE/MIR|MIR|17|72548887|72549068;LTR/ERVL-MaLR|MLT1F2|17|72549069|72549643;LINE/L1|L1MD3|17|72732007|72732037;SINE/Alu|AluSx1|17|72732040|72732313;SINE/Alu|AluSx|17|72739130|72739420	unannotated	0.485904	0.0251832	0.0293895		0.468391	0.00540892	0.0061212
trans43904a255b8c6e3e	chr18	25046566	25052107	*						SINE/Alu|AluSc|18|25046331|25046629;SINE/Alu|AluSg|18|25051706|25051964	unannotated	2.00383	0.034451	0.0368815		2.06437	0.00652781	0.00774583
trans170b76f08b7ec72a	chr18	68852873	68913174	*		CCDC102B	ENST00000360242.9			SINE/Alu|AluY|18|68911471|68911774;LINE/L1|L1PA13|18|68911777|68911904	unannotated	1.96189	0.0109344	0.0111958		2.34732	0.0168135	0.0178863
trans4a57ad6a223155cd	chr19	37329957	37330362	*		HKR1	ENST00000591471.5			LINE/L1|L1MA7|19|37330153|37330272	unannotated	0.255167	0.000183979	0.000401694		0.45034	0.017267	0.0181113
trans93cff84bca4d4578	chr19	38001706	38002475	*		SIPA1L3	ENST00000222345.10			SINE/Alu|AluJb|19|38001440|38001727;LINE/L1|L1MA9|19|38001858|38001967;LINE/L1|L1MB3|19|38002079|38002452;SINE/Alu|AluSc|19|38002453|38002742	unannotated	0.431858	0.0190793	0.0244602		0.406664	0.0107435	0.0119908
transa2e9b77bc1b6c498	chr19	43661981	43662260	*		PLAUR	ENST00000340093.7			SINE/Alu|FRAM|19|43661887|43662030;LINE/L2|L2c|19|43662034|43662215;SINE/Alu|AluSq2|19|43662216|43662516	unannotated	0.461222	0.00560512	0.00652766		0.533512	0.0208194	0.0216654
transeca653adedfd5fed	chr19	45783009	45793114	-	-	DMWD	ENST00000270223.6	ENSG00000185800.11	protein_coding	SINE/MIR|MIR3|19|45784597|45784726	partial	0.291965	0.000177643	0.000353689		0.536299	0.0207196	0.0210978
trans845bc6fd588f63ea	chr19	46360747	46361128	*		PPP5C	ENST00000012443.8			SINE/Alu|AluSz6|19|46360496|46360795;LTR/ERV1|MER57A-int|19|46360796|46361128	unannotated	3.36628	0.00177485	0.00296645		1.73783	0.0444762	0.0470236
transf1666b3257b87d78	chr19	50240840	50241187	*		MYH14	ENST00000601313.5			SINE/Alu|AluSc|19|50241156|50241453	unannotated	0.179216	8.23189e-05	0.000315492		0.589291	0.0493288	0.0488525
trans8acbcad2405861b4	chr19	50245472	50245951	*		MYH14	ENST00000601313.5			LINE/L1|L1M5|19|50245453|50245608	unannotated	0.286221	0.000891671	0.0016814		0.545274	0.0255115	0.0268545
trans7fa69a0edf90fd8c	chr19	50262554	50262958	*		MYH14	ENST00000601313.5			SINE/Alu|AluSz|19|50262276|50262554;SINE/Alu|AluSg|19|50262918|50263221	unannotated	0.517924	0.0252066	0.0287822		0.425808	0.0163337	0.0240372
trans1a919abaf18b2702	chr2	4733734	4734177	*						LINE/L1|L1HS|2|4733731|4739759	unannotated	0.486211	0.0158286	0.0192335		0.36267	0.0183223	0.0235157
trans723b42cab2619eb5	chr2	25781987	25782301	*		ASXL2	ENST00000435504.8			SINE/Alu|AluJr|2|25781954|25782094;LINE/L1|L1ME3A|2|25782096|25782262;SINE/Alu|AluSx|2|25782263|25782566	unannotated	0.400727	0.00127392	0.00161797		0.349991	0.0125792	0.0158118
trans84f131de03f0c7cc	chr2	27752905	27757675	*						SINE/Alu|AluJr|2|27757619|27757928	unannotated	0.330957	0.00766583	0.00968485		0.591183	0.0436117	0.0489689
trans787004eeb5e50cc5	chr2	42288299	42326771	*		EML4	ENST00000401738.3			LINE/L2|L2|2|42289295|42289730;LTR/ERVL-MaLR|MLT1K|2|42289738|42289785;SINE/Alu|AluSx3|2|42289786|42290104;SINE/Alu|AluSg|2|42326600|42326896	partial	0.430293	0.0258521	0.0304207		0.506416	0.0255702	0.0262704
trans7e3b996740c0a97e	chr2	58101250	58103964	*		VRK2	ENST00000435505.6			LINE/L1|L1MC5a|2|58101242|58101486;LINE/L1|L1M2|2|58102227|58105551	unannotated	2.66111	0.00448368	0.00564238		1.9899	0.0314338	0.0377799
trans7cd1fad54c4c11c1	chr2	61076657	61088566	+	+	KIAA1841	ENST00000402291.5	ENSG00000162929.13	protein_coding	SINE/Alu|AluSg|2|61088520|61088818	partial	2.67573	0.00720728	0.00904378		2.35208	0.0485442	0.0513773
transeb873905c1ccd0cc	chr2	61511518	61511841	*		XPO1	ENST00000406957.5			SINE/Alu|AluSx3|2|61511436|61511698;SINE/Alu|AluSx|2|61511752|61512067	unannotated	2.39671	0.00948187	0.011138		1.97631	0.0205703	0.0234574
trans949660ba717c6fbc	chr2	71342233	71343937	*		ZNF638	ENST00000409544.5			SINE/Alu|AluSx3|2|71342116|71342237;LINE/L1|L1MC5a|2|71342258|71342498;SINE/Alu|AluSc8|2|71343850|71344149	unannotated	0.433397	0.0191528	0.020738		0.500644	0.0365441	0.0366529
trans131395fe50a251ce	chr2	84971090	85036594	+	+	KCMF1	ENST00000409785.8	ENSG00000176407.17	protein_coding	SINE/MIR|MIR|2|85035958|85036084;SINE/Alu|AluJr|2|85036517|85036807	partial	0.536127	0.0283128	0.0305217		0.448128	0.0406129	0.0503954
trans1fd94db8245b121e	chr2	91636308	91655468	*				ENSG00000143429.10	transcribed_unprocessed_pseudogene	LINE/L1|L1MC4|2|91635444|91636655;LTR/ERVL-MaLR|MLT1J2|2|91636715|91637046	partial	1.84416	0.0296505	0.0309459		2.65653	0.0133842	0.0164937
trans4d5a85ac54f74df7	chr2	99361562	99369797	+	+	EIF5B	ENST00000617677.1	ENSG00000158417.10	protein_coding	SINE/Alu|AluSc8|2|99369729|99369999	partial	2.17757	0.00884666	0.00999372		2.57013	0.0144827	0.0167473
transb834d70f3a00ee50	chr2	99439121	99462840	-	-	REV1	ENST00000258428.7	ENSG00000135945.9	protein_coding	SINE/Alu|AluSx|2|99462806|99463111	partial	2.34583	0.0169162	0.0186609		2.25955	0.00359543	0.00447458
transc7b66fdea57af7e3	chr2	117384387	117460582	*						LINE/L1|L1MA4A|2|117384286|117386862;LINE/L1|L1PA2|2|117459104|117462271	unannotated	1.85652	0.0358726	0.0363212		2.35302	0.00189348	0.00237529
trans961a1cc850e3a9b7	chr2	128091194	128191621	+	+	UGGT1	ENST00000259253.10	ENSG00000136731.12	protein_coding	SINE/Alu|AluSg|2|128191577|128191875	partial	0.27671	0.00362097	0.00546943		0.418849	0.00291018	0.00350851
transa28a33e7692ca96e	chr2	134146404	134148760	*		MGAT5	ENST00000409645.5			SINE/Alu|AluJb|2|134146276|134146570;SINE/Alu|AluSx1|2|134148759|134149064	unannotated	0.442123	0.0066362	0.00814036		0.477619	0.0357009	0.0368593
transf09dc183ac9b4abc	chr2	142928865	142929359	*		KYNU	ENST00000409512.5			SINE/Alu|AluJb|2|142928726|142929031;LINE/L2|L2a|2|142929033|142929126;LINE/L1|HAL1|2|142929168|142929452	unannotated	2.72645	0.0117404	0.0157185		2.07846	0.00689299	0.00824802
trans7ba8f707b83c4514	chr2	152651590	152762548	-	-	ARL6IP6	ENST00000326446.9	ENSG00000196504.15	protein_coding	LINE/L2|L2a|2|152652619|152652722;LTR/ERVL-MaLR|MLT1K|2|152761977|152762429	partial	2.9113	0.00895582	0.0117508		2.56353	0.000402702	0.000533819
trans1d06e6a627a5136d	chr2	159143055	159143551	*		TANC1	ENST00000263635.7			SINE/Alu|AluSx1|2|159142782|159143086	unannotated	0.504726	0.0338639	0.038019		0.491369	0.013518	0.0154653
trans1443b292210d3af7	chr2	173140607	173142240	*		AC013461.1	ENST00000375213.7			SINE/Alu|AluSp|2|173140355|173140649;LINE/L1|L1MD2|2|173140720|173141000;LINE/L1|L1ME2|2|173141273|173142191;SINE/Alu|AluYj4|2|173142192|173142489	unannotated	0.481113	0.0399431	0.0489461		0.429802	0.0164575	0.0191079
transbc008f6dba56fe95	chr2	173526470	173531989	*						LINE/L1|L1M2|2|173526487|173527289;LINE/L1|L1PA2|2|173527291|173533317	unannotated	0.534711	0.0243456	0.0266357		0.432708	0.00168618	0.00226648
transfc1ae40f1f61eadc	chr2	186645824	186646877	*		ITGAV	ENST00000261023.7	ENSG00000138448.11	protein_coding	SINE/Alu|AluYk2|2|186645687|186645998;LINE/L2|L2a|2|186646001|186646110	partial	0.41242	0.0293157	0.037421		0.345004	0.00248119	0.00298993
transcef68421245dc7f9	chr2	230372753	230373699	*		SP140L	ENST00000415673.6				unannotated	0.33209	0.00787116	0.0104733		0.436626	0.0335051	0.037281
trans4923c797d73b8fdc	chr20	524377	532169	*		CSNK2A1	ENST00000217244.7			SINE/Alu|AluSx|20|524142|524445;SINE/Alu|AluSq2|20|530803|531100;SINE/Alu|AluSx3|20|532163|532474	unannotated	0.339561	0.00461478	0.00700075		0.557033	0.031312	0.0308786
trans6c780de3180696ce	chr20	528714	529013	*		CSNK2A1	ENST00000217244.7			SINE/Alu|AluJo|20|528443|528761	unannotated	0.239375	0.000399511	0.000914143		0.309779	0.0103582	0.0128176
trans40096c4a37334159	chr20	1139683	1142044	*		PSMF1	ENST00000333082.7			SINE/Alu|AluYh3|20|1139548|1139764;LINE/L1|L1MB7|20|1139766|1141345;LINE/L1|L1MD2|20|1141590|1141936;SINE/Alu|AluSg|20|1141937|1142250	unannotated	0.511534	0.046573	0.0514961		0.480006	0.0382571	0.04232
trans509d4cf1c0ad126b	chr20	5750293	5798677	*		C20orf196	ENST00000303142.10	ENSG00000171984.14	protein_coding	SINE/Alu|AluY|20|5798613|5798882	partial	0.341288	0.000309792	0.000713984		0.528807	0.0211065	0.021785
trans220da6011c37750f	chr20	6089069	6112614	-	-	FERMT1	ENST00000217289.8	ENSG00000101311.15	protein_coding	LINE/L1|L1ME3B|20|6095174|6095370;SINE/Alu|AluSz6|20|6096244|6096509	partial	0.353829	0.00329027	0.00465823		0.418428	0.00334775	0.00435235
transac8d5279cd83daf1	chr20	6090538	6093700	*		FERMT1	ENST00000217289.8			SINE/Alu|AluJb|20|6090499|6090744;SINE/Alu|AluJb|20|6092263|6092555;LINE/L1|L1MEd|20|6092559|6093041;SINE/Alu|AluSx1|20|6093677|6093979	unannotated	0.300751	0.00142924	0.00251619		0.433033	0.016691	0.020017
trans278a7a20e33279f6	chr20	9203139	9213317	*		PLCB4	ENST00000378473.7			SINE/MIR|MIRb|20|9203564|9203706;SINE/Alu|AluSx|20|9213132|9213444	unannotated	0.484136	0.00777127	0.00965675		0.514608	0.0458853	0.0465683
trans598d747eea9dcc4b	chr20	10043835	10056297	+	+	ANKEF1	ENST00000378392.5	ENSG00000132623.15	protein_coding	SINE/Alu|AluSz6|20|10043653|10043945;SINE/Alu|AluJb|20|10055945|10056117	partial	0.389011	0.011232	0.0129613		0.453813	0.0222431	0.0231713
trans0c271ecacdba4fd6	chr20	17955820	17962934	*		SNX5	ENST00000377768.7	ENSG00000212232.1	snoRNA	SINE/Alu|AluSg|20|17955784|17956076;SINE/Alu|AluSg|20|17962199|17962502	partial	0.474887	0.0115251	0.0129416		0.358496	0.0176146	0.0219157
transc3b324818964cf0e	chr20	32217506	32218349	*		POFUT1	ENST00000375730.3	ENSG00000101346.11	protein_coding	SINE/Alu|FRAM|20|32217514|32217623;SINE/MIR|MIRb|20|32217737|32217887;SINE/MIR|MIR|20|32217906|32218132;SINE/Alu|AluJr|20|32218141|32218436	partial	0.460578	0.00425776	0.00580806		0.443009	0.026798	0.0294804
transdd2c8e26ee60eb49	chr20	32280750	32281591	*		KIF3B	ENST00000375712.3			SINE/MIR|MIRc|20|32281126|32281348;LINE/L2|L2a|20|32281360|32281532;SINE/Alu|AluSx4|20|32281535|32281736	unannotated	0.387753	0.0337435	0.0339005		0.475307	0.00768816	0.00868149
transa0010330f2f3535a	chr20	32301743	32309733	*		KIF3B	ENST00000375712.3	ENSG00000101350.7	protein_coding		partial	0.418836	0.00678018	0.00824599		0.451814	0.0052113	0.00561227
trans9e98594538865cd2	chr20	32318325	32318980	*		KIF3B	ENST00000375712.3			LINE/L1|L1MB7|20|32318328|32318958;SINE/Alu|AluJb|20|32318961|32319260	unannotated	0.519945	0.028615	0.0299018		0.448903	0.0046999	0.00522373
trans633f88b32c138b3f	chr20	33591495	33592125	*		CBFA2T2	ENST00000492345.5			SINE/Alu|AluSq2|20|33592081|33592381	unannotated	0.556134	0.0320611	0.0337972		0.401548	0.00093512	0.00116157
transfde118d4beabc4ae	chr20	33614127	33616102	*		CBFA2T2	ENST00000492345.5			SINE/Alu|AluY|20|33613952|33614134;LINE/L1|L1MB3|20|33614234|33614323;LINE/L1|L1MB3|20|33614405|33614834;LTR/ERVL|MER68B|20|33614835|33614974;SINE/Alu|FLAM_A|20|33615061|33615173;SINE/Alu|AluJo|20|33615616|33615706;LINE/L1|L1MDa|20|33615742|33615880;SINE/Alu|AluJo|20|33615929|33616072	unannotated	0.359041	0.00162651	0.0023372		0.547213	0.0347055	0.0382724
trans49d8f33b3ef77f1f	chr20	33677895	33686514	-	-	E2F1	ENST00000343380.5	ENSG00000101412.12	protein_coding	SINE/Alu|AluJr|20|33677803|33677970;SINE/MIR|MIRc|20|33677994|33678129	partial	0.382753	0.000751221	0.00121583		0.53994	0.0195358	0.0208082
transa61e075697335967	chr20	36573646	36628676	+	+	TGIF2-C20orf24	ENST00000558530.1	ENSG00000118707.9;ENSG00000259399.1	protein_coding	SINE/MIR|MIRc|20|36578966|36579144;SINE/Alu|AluSg7|20|36592812|36593063;SINE/Alu|AluSg|20|36596093|36596385;SINE/Alu|AluSp|20|36602200|36602496;SINE/Alu|AluJb|20|36608251|36608543;SINE/Alu|AluSc8|20|36618945|36619240;SINE/Alu|AluJr|20|36628544|36628855	partial	0.432763	0.00324898	0.00395106		0.579308	0.0437291	0.0460579
transd317a00ee460f1e9	chr20	38070964	38074767	*		RPRD1B	ENST00000373433.8			SINE/Alu|AluSx|20|38070739|38071031;LINE/L1|L1MB7|20|38071199|38072682;LINE/L1|L1ME4a|20|38074762|38075128	unannotated	0.188855	0.00015417	0.00053758		0.470325	0.00710983	0.00779626
trans9067f9c376a918df	chr20	41071613	41072410	*		TOP1	ENST00000361337.2			SINE/Alu|AluSx|20|41071342|41071644	unannotated	0.332752	0.00169643	0.00279008		0.47469	0.0228816	0.0247892
trans2c92247110410a9b	chr20	44946126	44957744	*		PABPC1L	ENST00000372819.5			SINE/Alu|AluSg|20|44945864|44946148;SINE/MIR|MIRb|20|44946436|44946640;LINE/L1|L1M5|20|44946784|44947017;SINE/Alu|AluSx|20|44947506|44947796;SINE/Alu|AluJr|20|44957647|44957942	unannotated	0.400748	0.0159756	0.0198133		0.415393	0.00812809	0.00841008
trans1e8756de31f1d465	chr20	47734438	47735540	*		SULF2	ENST00000359930.8			LINE/RTE-X|L4_C_Mam|20|47734528|47734917	unannotated	0.569575	0.0416242	0.0438156		0.436423	0.0408059	0.0476458
trans4164df7614793744	chr20	52080839	52191936	-	-	ZFP64	ENST00000361387.6	ENSG00000020256.19	protein_coding	SINE/Alu|AluSq2|20|52080657|52080945;SINE/Alu|FAM|20|52081791|52081863;LINE/L1|L1ME3B|20|52084025|52084181	partial	0.546038	0.0183115	0.0219835		0.397596	0.00144858	0.00207621
trans68c280a66fcfa4d5	chr20	58247481	58272876	-	-	PPP4R1L	ENST00000244070.7	ENSG00000124224.16	transcribed_unprocessed_pseudogene		partial	0.414578	0.0155292	0.0195193		0.50168	0.00941618	0.0103618
trans53c4975de266308e	chr22	24328846	24365846	+	+	SPECC1L	ENST00000314328.13	ENSG00000100014.19	protein_coding		partial	2.42487	0.01129	0.0134374		1.94973	0.033873	0.0354066
transd5e9f8f35388f6b1	chr22	28663284	28664185	*		TTC28	ENST00000397906.6			LINE/L1|L1HS|22|28663285|28669314	unannotated	0.24653	1.74211e-05	5.32498e-05		0.344832	0.00431486	0.00589247
transd549c164ae10629a	chr22	47753017	47754853	*		RP11-191L9.4	ENST00000423737.5			LINE/L1|L1MEg|22|47752633|47753065;LINE/L1|L1MEc|22|47753133|47754853	unannotated	0.450474	0.00324275	0.0035613		0.535565	0.0198934	0.0220223
trans7fd103934a377a2c	chr3	25718945	25778952	-	-	TAF9BP1	ENST00000396646.3	ENSG00000151092.16	protein_coding	SINE/Alu|AluSx|3|25778927|25779237	partial	0.549975	0.0258401	0.031522		0.447826	0.00282422	0.00383704
transdcd2ab7a4e1e2bad	chr3	119964258	119965033	*		GSK3B	ENST00000316626.5			LINE/L1|L1MA10|3|119963679|119964946	unannotated	2.5696	0.004427	0.00510406		1.89387	0.0299301	0.0354396
trans448ae1e337c0c057	chr3	122702697	122704686	*		PARP14	ENST00000474629.6	ENSG00000173193.13	protein_coding	SINE/MIR|MIRb|3|122702520|122702710;SINE/Alu|AluJr|3|122702803|122703019;LINE/L2|L2d2|3|122703293|122703714	partial	0.297022	0.00189143	0.00358348		0.454851	0.0137502	0.0146289
trans4bb2d8800448e745	chr3	128729590	128730284	*		RAB7A	ENST00000265062.7			SINE/Alu|AluYk3|3|128730227|128730527	unannotated	0.302914	0.00588619	0.00896308		0.500558	0.0222251	0.0230923
trans6c8bf95fbd135824	chr3	129137575	129183962	-	-	CNBP	ENST00000422453.6	ENSG00000169714.16	protein_coding	SINE/Alu|AluSx3|3|129137552|129137634;SINE/Alu|AluSx|3|129140924|129141209;SINE/Alu|AluJb|3|129142628|129142772;SINE/Alu|AluSp|3|129149150|129149451;SINE/Alu|AluSq2|3|129151877|129152172;SINE/Alu|AluYm1|3|129153502|129153807;SINE/Alu|AluSq|3|129169129|129169302	partial	1.67678	0.0441828	0.0449782		2.79368	0.00384904	0.00480693
trans6c8da4ee8e4b9b99	chr3	129718271	129718766	*		TMCC1	ENST00000393238.7				unannotated	0.361317	0.00368733	0.00501342		0.364684	0.000327727	0.00043361
trans84a816eb26094856	chr3	170127378	170128516	*		PHC3	ENST00000495893.6			SINE/Alu|AluSx|3|170127179|170127466	unannotated	2.06496	0.00740873	0.0072633		3.29733	0.0123618	0.0166404
transb4252131d08b7ea4	chr3	183763998	183764287	*		YEATS2	ENST00000305135.9			SINE/Alu|AluSg|3|183763783|183764084;SINE/Alu|AluSq2|3|183764090|183764390	unannotated	0.508855	0.0116553	0.0132632		0.442958	0.0499839	0.0530748
trans53bb82229462d566	chr3	186930216	187040475	+	+	ST6GAL1	ENST00000169298.7	ENSG00000073849.14	protein_coding	LINE/L2|L2b|3|187039332|187039635;SINE/MIR|MIRb|3|187040425|187040654	partial	0.371267	0.00093706	0.00127038		0.467772	0.00675417	0.00869247
transd4c053a9e207f52e	chr3	196483482	196488683	-	-	RNF168	ENST00000318037.3	ENSG00000163961.4	protein_coding		partial	2.67241	0.000815187	0.0010641		2.74502	0.0107019	0.0136251
transac5c21cf0655ba86	chr3	196916257	196917953	*		SENP5	ENST00000323460.9			SINE/Alu|AluSq2|3|196916043|196916347;SINE/Alu|AluYi6_4d|3|196916852|196917146;LINE/L1|L1ME3G|3|196917157|196918027	unannotated	2.46874	0.00807914	0.00943895		2.0007	0.0197505	0.0197224
transf16877652f85c730	chr3	197041723	197067551	-	-	DLG1	ENST00000346964.6	ENSG00000075711.20	protein_coding	SINE/Alu|AluSp|3|197041472|197041772;SINE/MIR|MIRb|3|197042267|197042409	partial	2.34497	0.00362043	0.00428177		2.81986	0.0027611	0.00358993
trans239b4fe4ecb611aa	chr4	11067328	11068146	*						LTR/ERVL-MaLR|MLT1C|4|11067208|11067639;SINE/MIR|MIR|4|11067650|11067878	unannotated	0.595343	0.0454308	0.0484796		0.357097	0.0120254	0.0147432
trans439720c3f4451c74	chr4	11068254	11069227	*						LINE/L2|L2a|4|11068412|11068496;LINE/L1|L1M5|4|11068519|11068734;LTR/ERVL-MaLR|MLT1D|4|11068735|11069205	unannotated	0.471988	0.00624814	0.00789102		0.500645	0.0110733	0.0126291
trans51d2590b88f4b37f	chr4	39755718	39756447	*		UBE2K	ENST00000261427.9			SINE/MIR|MIR|4|39756253|39756444	partial	2.13562	0.0187811	0.020466		2.59016	0.0429074	0.0523052
trans430788b166b7367c	chr4	39758697	39759325	*		UBE2K	ENST00000261427.9			SINE/Alu|AluSg|4|39758401|39758700;LINE/L2|L2|4|39758704|39758759;SINE/Alu|AluSx|4|39759271|39759583	unannotated	2.74846	0.000726317	0.00111226		2.75368	0.012382	0.0164381
trans22781701ba4f8d72	chr4	74719709	74720170	*						LINE/L1|L1HS|4|74717557|74723586	unannotated	0.356399	0.00037298	0.000612168		0.550805	0.0285235	0.0306212
transc9252ef26ff36632	chr4	139043977	139044660	*		NOCT	ENST00000280614.3			SINE/Alu|AluSx3|4|139043901|139043978	partial	0.387205	0.0220528	0.0295886		0.523019	0.0446691	0.0500505
trans25402995cc7ce77d	chr5	14199201	14201095	*		TRIO	ENST00000344204.8			SINE/Alu|AluSx1|5|14198956|14199216;LINE/L2|L2b|5|14200245|14200563;SINE/Alu|AluSp|5|14200977|14201286	unannotated	0.236306	0.000496069	0.00112093		0.435105	0.0128072	0.0148677
trans00416c526ddf96d0	chr5	16753716	16770843	*		MYO10	ENST00000274203.13			SINE/Alu|AluSx|5|16753470|16753769;SINE/Alu|AluJr|5|16769939|16770067;SINE/Alu|AluSx3|5|16770076|16770260;SINE/Alu|AluSp|5|16770768|16771067	unannotated	0.408722	0.00475611	0.00635962		0.570187	0.0307585	0.0329493
transcd4bf707e2eb18cd	chr5	32429026	32437501	*		ZFR	ENST00000265069.12			SINE/Alu|AluYm1|5|32428979|32429285;SINE/Alu|AluY|5|32436142|32436450;SINE/Alu|AluJb|5|32436652|32436765;SINE/MIR|MIR|5|32436904|32437083	unannotated	0.371268	0.0147955	0.0183518		0.544653	0.0492171	0.0512812
trans80d055c33733251c	chr5	64844920	64905038	*		CWC27	ENST00000381070.7			LINE/L1|L1MA7|5|64843851|64846711;SINE/Alu|AluSg|5|64846712|64847016;SINE/Alu|AluSx|5|64904919|64905223	unannotated	2.9417	0.00972805	0.0114071		1.74852	0.0297562	0.0361732
transa0edd39702f579c7	chr5	69580211	69584709	*		GTF2H2C	ENST00000380729.7			SINE/Alu|AluY|5|69580114|69580414;SINE/Alu|AluSz6|5|69584118|69584417;LINE/L1|L1MEc|5|69584424|69584664;SINE/Alu|AluSz6|5|69584665|69584965	unannotated	2.07175	0.0169179	0.0207555		7.94427	2.61901e-05	0.000172856
transa92c4747f9955b75	chr5	70435369	70439875	*		GTF2H2B	ENST00000508065.7			SINE/Alu|AluY|5|70435272|70435572;SINE/Alu|AluSz6|5|70439284|70439583;LINE/L1|L1MEc|5|70439590|70439830;SINE/Alu|AluSz6|5|70439831|70440130	unannotated	2.07175	0.0169179	0.0207555		7.94427	2.61901e-05	0.000172856
transd89e774b534f17f5	chr5	75444266	75444548	*		COL4A3BP	ENST00000380494.9			SINE/Alu|AluSg4|5|75444073|75444353;LINE/L1|L1M4c|5|75444354|75444540;SINE/Alu|AluSc|5|75444544|75444844	unannotated	0.397828	0.00114797	0.00156303		0.570213	0.0246278	0.0304086
trans0027e8419b8812f0	chr5	116291076	116294605	*		COMMD10	ENST00000274458.8	ENSG00000145781.8	protein_coding	LINE/L1|L1ME4a|5|116294572|116295093	partial	2.1628	0.00461755	0.00543442		2.4061	0.00900021	0.0107248
trans45b5392f4ee77f5a	chr5	119364473	119394750	*		TNFAIP8	ENST00000503646.1	ENSG00000145779.7	protein_coding	SINE/Alu|AluJr|5|119364380|119364645;LTR/ERVL|MER21C|5|119364646|119364749;SINE/Alu|AluSx|5|119364846|119365151;SINE/Alu|AluSx1|5|119392387|119392651;SINE/Alu|AluSg|5|119394614|119394901	partial	2.06531	0.0416958	0.042239		2.35017	0.0284273	0.0302302
transf1355053aa117ed0	chr5	126965932	126966910	*		MARCH3	ENST00000308660.5			LINE/L1|L1ME2|5|126965774|126966349	unannotated	0.447059	0.00365212	0.00490304		0.451882	0.00410133	0.00481006
trans37c7ce41ec7c1d31	chr5	131319090	131319832	*		CDC42SE2	ENST00000360515.7			SINE/Alu|AluSx1|5|131318899|131319177;LINE/L1|L1ME4b|5|131319652|131319769;SINE/Alu|AluY|5|131319770|131320077	unannotated	0.400412	0.0160516	0.0166764		0.535061	0.0190936	0.0192191
trans1b5b31fe1d28a47a	chr5	169585017	169604775	+	+	SPDL1	ENST00000265295.8	ENSG00000040275.16	protein_coding	SINE/Alu|AluYb8|5|169584863|169585033;LINE/L2|L2c|5|169585117|169585431;LINE/L2|L2a|5|169585721|169587310	partial	0.589461	0.0460106	0.0496782		0.379732	0.0229267	0.0266818
trans234d71a3664ab788	chr6	2159538	2160679	*		GMDS	ENST00000380815.4			SINE/Alu|AluSx|6|2159509|2159816;SINE/Alu|AluJb|6|2160549|2160825	unannotated	0.35567	0.0116105	0.0140256		0.506844	0.0333619	0.0359325
trans6da5b83cf6594d5a	chr6	17646478	17646913	*		NUP153	ENST00000537253.5			SINE/Alu|AluYj4|6|17646214|17646505;LINE/L1|L1MB5|6|17646701|17646733;SINE/Alu|AluSp|6|17646738|17647056	unannotated	0.294722	0.00412548	0.00661732		0.59055	0.0408516	0.0502441
trans65c804c534e43853	chr6	25488480	25528816	+	+	LRRC16A	ENST00000329474.6	ENSG00000079691.17	protein_coding		partial	0.443308	0.0217992	0.026077		0.488112	0.0182308	0.0198537
trans959717ca7c96e518	chr6	30634930	30635348	*		ATAT1	ENST00000330083.5			SINE/Alu|AluYj4|6|30634709|30635007;LINE/L2|L2a|6|30635239|30635316;SINE/Alu|AluSx|6|30635317|30635610	unannotated	0.484293	0.00910979	0.011467		0.494701	0.0412798	0.0449463
transeefd6a9983ff9930	chr6	73441217	73442026	*		MB21D1	ENST00000370315.3			SINE/Alu|AluSg|6|73441077|73441260;LINE/L2|L2a|6|73441761|73441874;SINE/Alu|AluSg|6|73441878|73442172	unannotated	0.514347	0.00886451	0.0115141		0.452801	0.00591548	0.00671483
trans0885031192e9a8da	chr6	106092152	106095629	*		PRDM1	ENST00000369096.8	ENSG00000057657.14	protein_coding		partial	2.15393	0.0493351	0.0527329		2.74726	0.0119946	0.0149833
trans7a1c91eab6693664	chr6	108057024	108058044	*		OSTM1	ENST00000193322.7			SINE/Alu|AluJb|6|108056960|108057229	unannotated	2.05996	0.00677988	0.00758035		2.21341	0.0298397	0.0322093
trans1feddb71443c04d3	chr6	109270693	109271273	*						SINE/Alu|AluSc8|6|109270486|109270780;LINE/L1|L1MB7|6|109270784|109271200;SINE/Alu|AluSc8|6|109271202|109271510	unannotated	0.557697	0.0245004	0.0269939		0.450778	0.00872997	0.0103495
transa3c67acc5c817f01	chr6	131706683	131708436	*		ENPP3	ENST00000414305.5			LINE/L1|L1MDa|6|131706564|131708193	unannotated	2.0586	0.0235316	0.0252112		1.97958	0.0189063	0.022033
trans76aebaacc5b3fa7d	chr6	136538802	136543403	*		MAP7	ENST00000618822.4			SINE/Alu|AluJb|6|136538504|136538820;SINE/MIR|MIR|6|136539154|136539368;SINE/Alu|AluJr|6|136539698|136539988;SINE/Alu|AluSz6|6|136541778|136542078;LINE/L1|L1MD3|6|136542917|136543366;SINE/Alu|AluSp|6|136543367|136543671	unannotated	0.421434	0.00731435	0.00960675		0.469708	0.039758	0.0528307
transdc072fada0174bf1	chr7	32506731	32507342	*		AVL9	ENST00000318709.8			SINE/Alu|FLAM_C|7|32506631|32506757;LINE/L1|L1M5|7|32506792|32507109;LINE/L1|L1ME3A|7|32507256|32508326	unannotated	0.461425	0.0164935	0.0197214		0.443495	0.0370427	0.0458845
trans5191948a23f20a76	chr7	47964121	47969445	-	-	HUS1	ENST00000258774.9	ENSG00000136273.11	protein_coding	SINE/Alu|AluJr|7|47964101|47964397;LINE/L1|L1M8|7|47969368|47969948	partial	3.00141	0.00342907	0.00486756		2.21377	0.00799108	0.0087354
trans42c39dda3d587301	chr7	55023671	55027975	*		EGFR	ENST00000275493.6			LINE/L2|L2|7|55025105|55025630;LTR/ERV1|LTR19-int~LTR19A|7|55026349|55026640	unannotated	0.307243	0.00390726	0.0055481		0.474715	0.0383159	0.0445085
trans0c17dbe4abf13efd	chr7	56010052	56079548	*		SUMF2	ENST00000413756.5	ENSG00000129103.17	protein_coding	SINE/Alu|AluJr|7|56010465|56010753;SINE/Alu|AluJb|7|56078903|56079173	partial	1.78177	0.0261267	0.0262057		2.32704	0.00521834	0.00694501
trans655b79aaf96fa578	chr7	70741697	70742514	*		AUTS2	ENST00000342771.8			SINE/Alu|AluSp|7|70741410|70741717;SINE/Alu|AluSp|7|70742482|70742767	unannotated	0.41369	0.00998635	0.0124275		0.409588	0.0214388	0.0309255
transe29e6a23a2f04f30	chr7	74454005	74601519	+	+	GTF2IRD1	ENST00000265755.7	ENSG00000006704.10	protein_coding	SINE/Alu|AluSx1|7|74595126|74595432;SINE/Alu|AluSp|7|74601495|74601791	partial	0.361154	0.000930615	0.00133573		0.334116	0.00511867	0.00675519
transa55e49bc368c10e0	chr7	74677792	74678116	*		GTF2I	ENST00000573035.5			SINE/Alu|AluSg|7|74677532|74677798;SINE/Alu|AluJb|7|74678068|74678236	unannotated	0.235061	6.20833e-05	0.000235387		0.443157	0.0164557	0.0158672
transcee48dd43fd12a89	chr7	74681927	74683593	*		GTF2I	ENST00000573035.5			LTR/ERVL-MaLR|MLT1K|7|74681929|74682214;LINE/L1|L1MEd|7|74682488|74683464;SINE/Alu|AluSx1|7|74683571|74683871	unannotated	0.422928	0.0230702	0.0303911		0.516664	0.0139853	0.0151377
transa34c2b1b7d43b2d9	chr7	74706412	74706847	*		GTF2I	ENST00000573035.5			SINE/Alu|AluSx|7|74706844|74707149	partial	0.191152	5.31157e-06	3.80285e-05		0.401163	0.00132199	0.00170749
trans04b5215040a0076b	chr7	76336774	76365119	*		AC005522.6	ENST00000395416.2			LTR/ERVL|MER68|7|76337123|76337528;SINE/Alu|AluSx1|7|76337533|76337835;LINE/CR1|L3|7|76344434|76344727;SINE/Alu|AluSp|7|76365091|76365400	unannotated	0.354769	0.0024403	0.00385683		0.543875	0.0378271	0.0391667
trans392902a74052afcb	chr7	77622765	77623468	*		PTPN12	ENST00000248594.10			SINE/Alu|AluSx3|7|77622488|77622794;LINE/L1|HAL1|7|77622798|77623172;SINE/MIR|MIR|7|77623271|77623377;SINE/Alu|AluSz|7|77623429|77623734	unannotated	2.19521	0.0408712	0.0446772		3.11542	0.000716313	0.00126345
transa42b8fd103de9679	chr7	91940877	92084681	+	+	AKAP9	ENST00000356239.7	ENSG00000127914.16	protein_coding		partial	0.301963	0.002391	0.00407184		0.381901	0.0156518	0.0203766
trans753b77757e14b1d9	chr7	92242116	92402107	+	+	ANKIB1	ENST00000265742.7	ENSG00000001629.9	protein_coding		partial	0.484629	0.0245508	0.0281016		0.426525	0.0267792	0.0302926
trans82c50752223923e6	chr7	93807645	93815689	*		GNGT1	ENST00000455502.5			LINE/L1|L1PB1|7|93807211|93809402;LTR/ERVL-MaLR|MLT1F2|7|93809703|93809986;LTR/ERVL-MaLR|MLT1H1|7|93811991|93812306;LTR/ERVL|LTR53-int|7|93812614|93813015;LTR/ERVL|LTR52~LTR52-int|7|93813643|93814071;LTR/ERVL|MLT2B1|7|93814072|93814459;LTR/ERVL|LTR52-int|7|93814460|93815654;SINE/Alu|AluSz|7|93815655|93815923	unannotated	0.341353	0.00375913	0.00600368		0.539165	0.0297195	0.0371565
transd3599b7c81fc5558	chr7	103196476	103205656	*		DPY19L2P2	ENST00000438364.5			SINE/Alu|AluSz|7|103196261|103196566;SINE/Alu|AluY|7|103205038|103205342;LINE/L1|L1ME3G|7|103205343|103205693	unannotated	2.1637	0.00524413	0.00591383		1.92631	0.0142394	0.018262
transcfec9708ace8f101	chr7	105358680	105359150	*		SRPK2	ENST00000393651.7			SINE/Alu|AluSx|7|105358404|105358708;LTR/ERVL-MaLR|MSTB1|7|105358740|105359150	unannotated	2.21789	0.0447847	0.0442384		1.94916	0.0130718	0.0141766
trans0b4a627174e49c5a	chr7	128001957	128003028	*		SND1	ENST00000354725.7			SINE/Alu|AluSx|7|128002941|128003227	unannotated	0.230809	0.000484591	0.00142122		0.53328	0.0195103	0.0210313
trans481a7f96b6169bfa	chr7	130106940	130107681	*		KLHDC10	ENST00000335420.9			SINE/Alu|AluJb|7|130106703|130106989;LINE/L1|L1ME3G|7|130106992|130107514;SINE/Alu|AluSc8|7|130107542|130107563;SINE/Alu|AluSg|7|130107564|130107866	unannotated	2.38666	0.0390313	0.0377446		2.11129	0.0197326	0.0227093
trans316f837e9678d73f	chr7	140896884	140897517	*		BRAF	ENST00000288602.10			LINE/L1|L1M7|7|140896905|140897487;SINE/Alu|AluSc|7|140897490|140897799	unannotated	0.422459	0.0196227	0.0225245		0.572288	0.0477	0.0485087
transc8317b8cd523ac5a	chr8	8318859	8378379	-	-	SGK223	ENST00000615670.4	ENSG00000275342.4	protein_coding		partial	0.293552	0.000164768	0.00039541		0.598134	0.0439995	0.0457717
trans23ec2b75cbeab874	chr8	23058741	23063057	*		TNFRSF10B	ENST00000276431.8			SINE/Alu|AluSp|8|23058486|23058783;SINE/Alu|AluSz6|8|23062211|23062517;LINE/L1|L1MB3|8|23062518|23063067	unannotated	0.305574	0.000239944	0.000409794		0.463749	0.00993421	0.0119038
trans42599a188d93f827	chr8	42032103	42032893	*		KAT6A	ENST00000396930.3			SINE/Alu|AluY|8|42031935|42032143;SINE/Alu|AluSg|8|42032874|42033172	unannotated	3.14313	0.00564224	0.00705191		1.94622	0.0279026	0.0309366
trans077b20c080a83f81	chr8	47744858	47745306	*						SINE/Alu|AluSx3|8|47744596|47744887;LINE/L1|L1MB5|8|47745053|47745251;SINE/Alu|AluSx1|8|47745252|47745526	unannotated	0.489332	0.0084674	0.00984949		0.359244	0.0203313	0.0254772
transf03cf4cfaf13b6f3	chr8	125302229	125304630	*		NSMCE2	ENST00000287437.7			SINE/Alu|AluSz6|8|125301967|125302253;LINE/L2|L2a|8|125302332|125302519;SINE/MIR|MIRb|8|125304097|125304300;LINE/L2|L2a|8|125304340|125304574;SINE/Alu|AluSx|8|125304575|125304899	unannotated	0.497114	0.0242921	0.0256754		0.501418	0.0157268	0.0159569
transc656192847818331	chr8	127854595	127855177	*		PVT1	ENST00000521951.1				unannotated	0.356233	0.00199675	0.00280793		0.397206	0.023287	0.0273612
trans272cdb172877b4f2	chr8	129943930	129944618	*		FAM49B	ENST00000401979.6			SINE/Alu|AluSg|8|129943899|129943932;LINE/L2|L2b|8|129944038|129944415;SINE/Alu|AluSx|8|129944502|129944807	unannotated	2.24846	0.0317638	0.0338126		2.7092	0.00673161	0.00779814
trans57cfef30a40c03b1	chr8	140522662	140530343	*		AGO2	ENST00000220592.9	ENSG00000123908.11	protein_coding		partial	2.16167	0.00481689	0.00527287		4.65485	0.00090046	0.00198075
trans169ac4b4056b7dcf	chr8	144207461	144207931	*		MROH1	ENST00000528919.5			SINE/Alu|AluSc|8|144207196|144207486;SINE/Alu|AluSg|8|144207509|144207671;LINE/L1|L1ME3|8|144207752|144207933	unannotated	0.438888	0.0143814	0.0160421		0.551905	0.0201713	0.0240941
transd91a91578af83544	chr9	33754702	33760496	*		PRSS3	ENST00000342836.8			SINE/Alu|AluSq2|9|33754548|33754854;LTR/ERVL-MaLR|MLT1L|9|33754858|33754922;LINE/L1|HAL1|9|33755354|33756978;LINE/L2|L2b|9|33757645|33757753;LINE/L2|L2c|9|33758845|33759807;SINE/MIR|MIR3|9|33760399|33760464;SINE/Alu|AluY|9|33760465|33760765	unannotated	0.412329	0.0337624	0.0410557		0.522523	0.0413864	0.0523703
trans79734496ebce8fe0	chr9	33766535	33767205	*		PRSS3	ENST00000342836.8			SINE/Alu|AluY|9|33766293|33766597;LINE/L1|L1MB7|9|33766601|33766956;SINE/Alu|AluSx|9|33767173|33767267	unannotated	0.434788	0.0456575	0.0548467		0.543065	0.0286018	0.0302008
trans5adbaaa1dab4abba	chr9	33767708	33771305	*		PRSS3	ENST00000342836.8			SINE/Alu|AluSq|9|33767542|33767835;SINE/Alu|AluSx|9|33769884|33770163;LTR/ERVL-MaLR|MLT1B-int|9|33770168|33770821;LINE/L1|L1M4|9|33770827|33771024	unannotated	0.434788	0.0456575	0.0548467		0.460342	0.00332173	0.00384447
trans329a44c70793755a	chr9	33772121	33773676	*		PRSS3	ENST00000342836.8			SINE/Alu|AluSx1|9|33771866|33772171;LINE/L1|L1ME3G|9|33772604|33772725;LINE/L1|L1ME2z|9|33773280|33773553;SINE/Alu|AluJb|9|33773635|33773939	unannotated	0.412329	0.0337624	0.0410557		0.513926	0.01355	0.0141633
transd0239626d9bd8348	chr9	33773906	33774781	*		PRSS3	ENST00000342836.8			SINE/Alu|AluJb|9|33773635|33773939;SINE/Alu|AluSp|9|33774704|33775000	unannotated	0.461182	0.0225798	0.0266269		0.453203	0.00370307	0.00408947
transcb71977a37183d96	chr9	33778738	33782191	*		PRSS3	ENST00000342836.8			LINE/L1|L1PA16|9|33778709|33779586;LTR/ERVL|MER76|9|33781804|33782374	unannotated	0.431479	0.0346054	0.0404229		0.553969	0.0470456	0.046816
transb23f0a01ba3f7089	chr9	33779898	33781480	*		PRSS3	ENST00000342836.8			LINE/L1|L1PA16|9|33779895|33781663	unannotated	0.463652	0.0373062	0.0440661		0.466875	0.00574749	0.00661927
transba20b3c685dfbfa1	chr9	33781454	33783785	*		PRSS3	ENST00000342836.8			LINE/L1|L1PA16|9|33779895|33781663;LINE/L1|L1ME2z|9|33782516|33783609;SINE/Alu|AluYc|9|33783736|33783907	unannotated	0.460091	0.0128106	0.0153621		0.398022	0.00272873	0.00349266
transd19e1e8fff77ad6e	chr9	41378446	41504679	*		RP11-187C18.3	ENST00000619764.1			LINE/L1|L1ME2|9|41378447|41379364;SINE/Alu|AluY|9|41379365|41379679;SINE/Alu|AluJb|9|41504555|41504746	unannotated	1.82945	0.021016	0.0236438		2.57607	0.0161075	0.0190238
transcaf79752ea2449cb	chr9	68996619	69009176	*		PIP5K1B	ENST00000265382.7	ENSG00000107242.17	protein_coding		partial	1.81611	0.022603	0.023127		2.33376	0.0220806	0.0253261
trans6b443d45c5f859d6	chr9	92440421	92441500	*		CENPP	ENST00000375587.7			LINE/L1|L1ME3A|9|92441152|92441263;LINE/L1|L1MC5|9|92441277|92441476;SINE/Alu|AluSz6|9|92441477|92441775	unannotated	0.550056	0.0215985	0.0240847		0.24446	0.000819489	0.0017209
trans488a24e7904b2dae	chr9	94438508	94460919	+	+	HIATL1	ENST00000375344.7	ENSG00000148110.15	protein_coding	SINE/MIR|MIRb|9|94445980|94446171	partial	0.323227	0.00576536	0.00887619		0.557674	0.0332525	0.0402395
trans46a6b20072aca99d	chr9	94500188	94500640	*		RP11-533K9.3	ENST00000448030.1			SINE/Alu|FLAM_A|9|94500147|94500281;LINE/L1|L1ME3G|9|94500282|94500398;LINE/L1|L1M4|9|94500399|94500478;SINE/Alu|AluJb|9|94500483|94500645	unannotated	0.30675	0.000174318	0.000394212		0.558653	0.0275657	0.0280965
trans178f992aa3c25e50	chr9	94530612	94531177	*						LINE/L1|L1PA10|9|94530435|94530637;LINE/L1|L1PA10|9|94530952|94531209	unannotated	0.446812	0.00653454	0.00803651		0.389483	0.00366954	0.00486666
trans2e88a4423faad8ea	chr9	104094249	104134527	+	+	SMC2	ENST00000286398.11	ENSG00000136824.18	protein_coding		partial	0.443175	0.0234465	0.0282665		0.51607	0.0175708	0.0184261
transb9c43e1b7bfc986f	chr9	124700413	124709691	*		NR6A1	ENST00000487099.6			SINE/Alu|AluSx3|9|124700202|124700518;SINE/Alu|AluSc5|9|124706520|124706815;LINE/L1|L1ME1|9|124706816|124708486;LTR/ERVL-MaLR|MLT1O|9|124709319|124709653;SINE/Alu|AluSx3|9|124709655|124709963	unannotated	0.381757	0.0254048	0.0303029		0.542921	0.0218592	0.0238421
transa1735ed395e74939	chr9	128080694	128081679	*		SLC25A25	ENST00000373069.9			SINE/Alu|AluSx|9|128080545|128080724;SINE/Alu|AluJr|9|128081647|128081935	unannotated	0.275028	0.000182315	0.000345725		0.4883	0.0116417	0.0121022
transecb286de28b08a46	chr9	128081852	128082755	*		SLC25A25	ENST00000373069.9			SINE/Alu|AluJr|9|128081647|128081935;SINE/Alu|AluSx|9|128082645|128082917	unannotated	0.380397	0.000903931	0.00114557		0.473482	0.00578486	0.00645337
transec049363fddb03a2	chrX	4540475	4541765	*						LTR/ERV1|HERVH-int~LTR7Y|X|4540474|4546320	unannotated	0.49486	0.010008	0.0116029		0.384411	0.00586981	0.00765317
trans49fae8cab1376dbb	chrX	4541538	4545907	*						LTR/ERV1|HERVH-int~LTR7Y|X|4540474|4546320	unannotated	0.45972	0.00475963	0.00586016		0.369209	0.00292026	0.0039564
transbc2cb9416cf409ac	chrX	4544921	4545528	*						LTR/ERV1|HERVH-int~LTR7Y|X|4540474|4546320	unannotated	0.486579	0.00795488	0.00913383		0.497446	0.0327082	0.0353033
transe029b88c85e67306	chrX	16608557	16713047	-	-	S100G	ENST00000380200.3	ENSG00000047230.14	protein_coding	SINE/Alu|AluJr|X|16608305|16608612;LINE/L1|L1M5|X|16608616|16609382	partial	0.444944	0.0175557	0.0209324		0.390657	0.0349913	0.0371729
transcf47184866f8e191	chrX	20135778	20137199	*		snoU2-30	ENST00000365012.1			LINE/L1|L1MC4|X|20136967|20137162;SINE/Alu|AluY|X|20137163|20137463	partial	0.248469	5.52443e-05	0.000142952		0.585754	0.0392869	0.0394409
trans743e9edef0e0e8ce	chrX	85328470	85330882	*		POF1B	ENST00000262753.8			SINE/Alu|AluY|X|85328196|85328494;SINE/MIR|MIRb|X|85329087|85329232;LINE/L2|L2b|X|85329483|85329593;LINE/L1|L1PA5|X|85330664|85330829	unannotated	0.517308	0.0266057	0.029759		0.418901	0.00941681	0.0110651
trans7849198036e76af8	chrX	153955055	153972963	-	-	TMEM187	ENST00000369982.4	ENSG00000172534.13	protein_coding		partial	0.245432	0.0011837	0.00205888		0.51755	0.0491389	0.0589315
